# Supplementary material for: Efficient expansion of rare human circulating hematopoietic stem/progenitor cells in steady-state blood using a polypeptide-forming 3D culture
Source: Protein Cell. 2022 Mar 1;13(11):808–24. doi: 10.1007/s13238-021-00900-4 (PMC9237197; doi:10.1007/s13238-021-00900-4)
Supplement: Supplementary file 1 — Supplementary file1 (XLSX 10 KB) [file 13238_2021_900_MOESM1_ESM.xlsx]

## Sheet: Sheet2
The value of the confidence choice entered was "0.95"
The value of the observed choice is "TRUE"
The value of the test_unit_slope choice is "TRUE"
The value of the test_difference choice is "TRUE"
Limiting dilution data entered.
Counter	Dose	Tested	Response	Group
1	10000	12	11	cHSPCs
2	7000	8	7	cHSPCs
3	1500	9	5	cHSPCs
4	90000	11	9	mHSCs
5	60000	10	7	mHSCs
6	10000	10	4	mHSCs
The number of lines of data entered = 6
Confidence intervals for
1/(stem cell frequency)
Group	Lower	Estimate	Upper
amHSCs	72543	43917	26587
cHSPCs	5373	3147	1843
Overall test for differences in stem cell frequencies between any of the groups
Chisq	DF	P.value
51.1	1	8.57e-13
Goodness of fit tests. These test whether the log-dose slope equals 1. Rejection of the tests may be due either to batch effects (heterogeneity in the stem cell frequencies or assay success rate) or to a failure of the stem cell hypothesis.
Estimated slope is 0.562
Test	Chisq	DF	P Value
Likelihood ratio test of single-hit model	3.85	1	0.0499
Score test of heterogeneity	2.61	1	0.106
