# Supplementary material for: Efficient expansion of rare human circulating hematopoietic stem/progenitor cells in steady-state blood using a polypeptide-forming 3D culture
Source: Protein Cell. 2022 Mar 1;13(11):808–24. doi: 10.1007/s13238-021-00900-4 (PMC9237197; doi:10.1007/s13238-021-00900-4)
Supplement: Supplementary file 2 — Supplementary file2 (XLS 86 KB) [file 13238_2021_900_MOESM2_ESM.xls]

## Sheet: 3DCS vs 2DCS
GO and KEGG analysis for 3DCS vs 2DCS
GO_terms analysis for for 3DCS vs 2DCS
Category	ID	Description	GeneRatio	BgRatio	pvalue	padj	geneID	Count
BP	GO:0006270	DNA replication initiation	10/293	34/15130	5.53532e-10	1.68993e-06	CDC45/MCM5/CDT1/MCM7/POLE/MCM2/GINS2/ORC1/MCM4/MCM10	10	up
BP	GO:0015671	oxygen transport	7/293	15/15130	5.35873e-09	8.18011e-06	HBB/HBA2/HBA1/HBD/HBQ1/HBE1/HBM	7	up
BP	GO:0015669	gas transport	7/293	18/15130	2.52098e-08	2.56552e-05	HBB/HBA2/HBA1/HBD/HBQ1/HBE1/HBM	7	up
BP	GO:0071103	DNA conformation change	19/293	233/15130	1.41082e-07	0.000107681	HMGB2/CDC45/RECQL4/MCM5/CENPM/MCM7/ASF1B/CHAF1A/MCM2/HMGB3/GINS2/H2AFX/CENPW/CHAF1B/TNRC18/PIF1/MCM4/HIST1H1E/NCAPD2	19	up
BP	GO:0032392	DNA geometric change	10/293	61/15130	2.39878e-07	0.000146469	HMGB2/CDC45/RECQL4/MCM5/MCM7/MCM2/HMGB3/GINS2/PIF1/MCM4	10	up
BP	GO:0000082	G1/S transition of mitotic cell cycle	19/293	244/15130	2.89799e-07	0.000147459	CDC45/PKMYT1/DHFR/TRIM71/RBM38/MCM5/CDT1/MCM7/POLE/E2F1/MCM2/CDC25A/RRM2/GTSE1/ORC1/MCM4/MUC1/MCM10/PLCB1	19	up
BP	GO:0044843	cell cycle G1/S phase transition	19/293	253/15130	5.06201e-07	0.000220776	CDC45/PKMYT1/DHFR/TRIM71/RBM38/MCM5/CDT1/MCM7/POLE/E2F1/MCM2/CDC25A/RRM2/GTSE1/ORC1/MCM4/MUC1/MCM10/PLCB1	19	up
BP	GO:0006260	DNA replication	20/293	294/15130	1.2067e-06	0.000460506	CDC45/CDC25C/RECQL4/MCM5/CDT1/MCM7/POLE/CHAF1A/MCM2/CDC25A/TERT/RRM2/GINS2/TONSL/CHTF18/CHAF1B/ORC1/PIF1/MCM4/MCM10	20	up
BP	GO:0042744	hydrogen peroxide catabolic process	6/293	22/15130	2.87966e-06	0.000976845	MPO/HBB/HBA2/HBA1/LPO/EPX	6	up
BP	GO:0044772	mitotic cell cycle phase transition	25/293	459/15130	3.36072e-06	0.00102603	MYBL2/PRKAR2B/CDC45/PKMYT1/DHFR/CDC25C/TRIM71/RBM38/MCM5/CDT1/PLK1/MCM7/POLE/E2F1/MCM2/CDC25A/TUBA4A/CDC20/RRM2/GTSE1/ORC1/MCM4/MUC1/MCM10/PLCB1	25	up
BP	GO:0022616	DNA strand elongation	7/293	38/15130	7.17137e-06	0.00195494	CDC45/MCM5/MCM7/MCM2/TERT/GINS2/MCM4	7	up
BP	GO:0044770	cell cycle phase transition	25/293	482/15130	7.89429e-06	0.00195494	MYBL2/PRKAR2B/CDC45/PKMYT1/DHFR/CDC25C/TRIM71/RBM38/MCM5/CDT1/PLK1/MCM7/POLE/E2F1/MCM2/CDC25A/TUBA4A/CDC20/RRM2/GTSE1/ORC1/MCM4/MUC1/MCM10/PLCB1	25	up
BP	GO:0000083	regulation of transcription involved in G1/S transition of mitotic cell cycle	6/293	26/15130	8.32433e-06	0.00195494	CDC45/DHFR/CDT1/E2F1/RRM2/ORC1	6	up
BP	GO:0032508	DNA duplex unwinding	8/293	56/15130	1.1397e-05	0.00248537	CDC45/RECQL4/MCM5/MCM7/MCM2/GINS2/PIF1/MCM4	8	up
BP	GO:0006261	DNA-dependent DNA replication	11/293	122/15130	2.48619e-05	0.00495163	CDC45/MCM5/CDT1/MCM7/POLE/MCM2/GINS2/TONSL/ORC1/MCM4/MCM10	11	up
BP	GO:0048872	homeostasis of number of cells	15/293	221/15130	2.72483e-05	0.00495163	ALAS2/KLF1/HMGB2/ZFPM1/MEF2C/SPNS2/TRIM10/HOXA5/MECOM/CORO1A/JAM3/LDB1/SPTA1/EPB42/NKX2-3	15	up
BP	GO:0030099	myeloid cell differentiation	19/293	333/15130	2.75721e-05	0.00495163	PRTN3/PF4/ALAS2/KLF1/HMGB2/TSPAN2/ZFPM1/MEIS1/MEF2C/TRIM10/CDKN1C/TESC/HOXA5/F2RL1/CEBPE/LDB1/HMGB3/EPB42/NKX2-3	19	up
BP	GO:0006271	DNA strand elongation involved in DNA replication	6/293	35/15130	5.06892e-05	0.00859746	CDC45/MCM5/MCM7/MCM2/GINS2/MCM4	6	up
BP	GO:0030168	platelet activation	15/293	243/15130	8.08702e-05	0.0129946	HBB/PF4/GP9/SELP/MMRN1/PPBP/GP5/ACTG1/TBXA2R/RASGRP2/TUBA4A/TRPC6/GP6/VWF/SERPINE2	15	up
BP	GO:0042743	hydrogen peroxide metabolic process	6/293	41/15130	0.000127379	0.0194445	MPO/HBB/HBA2/HBA1/LPO/EPX	6	up
BP	GO:0002262	myeloid cell homeostasis	10/293	125/15130	0.000158782	0.0230839	ALAS2/KLF1/HMGB2/ZFPM1/TRIM10/HOXA5/MECOM/JAM3/LDB1/EPB42	10	up
BP	GO:0020027	hemoglobin metabolic process	4/293	17/15130	0.000268713	0.0361433	ALAS2/AHSP/LDB1/EPB42	4	up
BP	GO:0010035	response to inorganic substance	20/293	429/15130	0.000272288	0.0361433	MPO/HBB/HBA2/HBA1/IGFBP2/TK1/PKLR/COL18A1/MEF2C/MTL5/DHFR/ACTG1/ATP7B/LDHA/RASGRP2/TRPC6/TFR2/GUCY1B3/STAR/NFATC4	20	up
BP	GO:0030219	megakaryocyte differentiation	6/293	48/15130	0.000310362	0.0388352	PF4/HMGB2/ZFPM1/MEIS1/MEF2C/TESC	6	up
BP	GO:0050900	leukocyte migration	17/293	337/15130	0.000318008	0.0388352	ELANE/AZU1/PF4/SELP/PPBP/EPX/CEACAM8/SPNS2/CORO1A/JAM3/F2RL1/FUT7/ATP1B2/GP6/NKX2-3/TEK/PLCB1	17	up
CC	GO:0005833	hemoglobin complex	8/308	12/16089	7.63285e-12	2.6944e-09	HBB/HBA2/HBA1/HBD/HBQ1/HBE1/AHSP/HBM	8	up
CC	GO:0044454	nuclear chromosome part	28/308	426/16089	1.40325e-08	2.47673e-06	KLF1/HMGB2/ZFP57/CDC45/UHRF1/MCM5/PLK1/MCM7/ASF1B/POLE/E2F1/CHAF1A/MCM2/LDB1/TERT/GINS2/H2AFX/NFATC1/TONSL/CHAF1B/ORC1/PIF1/MCM4/HIST1H1E/NCAPD2/MUC1/MCM10/PLCB1	28	up
CC	GO:0000228	nuclear chromosome	28/308	463/16089	8.23092e-08	9.68504e-06	KLF1/HMGB2/ZFP57/CDC45/UHRF1/MCM5/PLK1/MCM7/ASF1B/POLE/E2F1/CHAF1A/MCM2/LDB1/TERT/GINS2/H2AFX/NFATC1/TONSL/CHAF1B/ORC1/PIF1/MCM4/HIST1H1E/NCAPD2/MUC1/MCM10/PLCB1	28	up
CC	GO:0042555	MCM complex	5/308	11/16089	1.04631e-06	9.23369e-05	MCM5/MCM7/MCM2/TONSL/MCM4	5	up
CC	GO:0005657	replication fork	8/308	62/16089	2.26864e-05	0.00160166	CDC45/UHRF1/POLE/GINS2/H2AFX/TONSL/PIF1/MCM10	8	up
CC	GO:0000785	chromatin	21/308	415/16089	5.26564e-05	0.00309795	KLF1/HMGB2/ZFP57/UHRF1/PLK1/CBX2/MCM7/ASF1B/E2F1/CHAF1A/MCM2/LDB1/KIF22/H2AFX/NFATC1/MYCN/CHAF1B/TNRC18/HIST1H1E/MUC1/PLCB1	21	up
CC	GO:0060205	cytoplasmic membrane-bounded vesicle lumen	8/308	78/16089	0.000120743	0.005831	HBB/PF4/HBA2/HBA1/MMRN1/PPBP/GHRL/VWF	8	up
CC	GO:0031983	vesicle lumen	8/308	79/16089	0.000132147	0.005831	HBB/PF4/HBA2/HBA1/MMRN1/PPBP/GHRL/VWF	8	up
CC	GO:0005871	kinesin complex	6/308	54/16089	0.000559144	0.0219309	KIF26A/KIF7/KIF22/KIF21B/KIF20A/KIF18B	6	up
CC	GO:0000790	nuclear chromatin	14/308	268/16089	0.00068151	0.0238782	KLF1/HMGB2/ZFP57/UHRF1/ASF1B/E2F1/CHAF1A/LDB1/H2AFX/NFATC1/CHAF1B/HIST1H1E/MUC1/PLCB1	14	up
CC	GO:0043596	nuclear replication fork	5/308	38/16089	0.000744079	0.0238782	CDC45/POLE/GINS2/TONSL/MCM10	5	up
CC	GO:0031091	platelet alpha granule	6/308	61/16089	0.00107501	0.0316231	PF4/SELP/MMRN1/PPBP/VWF/SERPINE2	6	up
MF	GO:0005344	oxygen transporter activity	7/289	14/15169	2.5947e-09	1.26881e-06	HBB/HBA2/HBA1/HBD/HBQ1/HBE1/HBM	7	up
MF	GO:0020037	heme binding	12/289	118/15169	2.57365e-06	0.000500181	MPO/HBB/HBA2/HBA1/HBD/LPO/HBQ1/EPX/HBE1/HBM/GUCY1A3/GUCY1B3	12	up
MF	GO:0003678	DNA helicase activity	8/289	48/15169	3.0686e-06	0.000500181	CDC45/RECQL4/MCM5/MCM7/MCM2/GINS2/PIF1/MCM4	8	up
MF	GO:0046906	tetrapyrrole binding	12/289	127/15169	5.57051e-06	0.000680995	MPO/HBB/HBA2/HBA1/HBD/LPO/HBQ1/EPX/HBE1/HBM/GUCY1A3/GUCY1B3	12	up
MF	GO:0019825	oxygen binding	7/289	43/15169	1.51706e-05	0.00148369	HBB/HBA2/HBA1/HBD/HBQ1/HBE1/HBM	7	up
MF	GO:0004601	peroxidase activity	6/289	36/15169	5.46654e-05	0.00445523	MPO/HBB/HBA2/HBA1/LPO/EPX	6	up
MF	GO:0016684	oxidoreductase activity, acting on peroxide as acceptor	6/289	37/15169	6.42114e-05	0.00448562	MPO/HBB/HBA2/HBA1/LPO/EPX	6	up
BP	GO:0010742	macrophage derived foam cell differentiation	5/111	29/15130	2e-06	0.00172415	LPL/SOAT1/ABCA1/ABCA5/MSR1	5	down
BP	GO:0090077	foam cell differentiation	5/111	29/15130	2e-06	0.00172415	LPL/SOAT1/ABCA1/ABCA5/MSR1	5	down
BP	GO:0010878	cholesterol storage	4/111	14/15130	2.6e-06	0.00172415	LPL/SOAT1/ABCA1/MSR1	4	down
BP	GO:0006026	aminoglycan catabolic process	6/111	64/15130	7.22e-06	0.00359725	FUCA1/SDC3/GPC4/SDC2/HEXB/CHIT1	6	down
BP	GO:0097006	regulation of plasma lipoprotein particle levels	5/111	49/15130	2.86e-05	0.0114091	LPL/SOAT1/ABCA1/ABCA5/MSR1	5	down
BP	GO:0010743	regulation of macrophage derived foam cell differentiation	4/111	26/15130	3.62e-05	0.0120299	LPL/ABCA1/ABCA5/MSR1	4	down
BP	GO:0071827	plasma lipoprotein particle organization	4/111	30/15130	6.49e-05	0.0153246	LPL/SOAT1/ABCA1/ABCA5	4	down
BP	GO:0019915	lipid storage	5/111	58/15130	6.53e-05	0.0153246	LPL/HEXB/SOAT1/ABCA1/MSR1	5	down
BP	GO:0006865	amino acid transport	7/111	139/15130	7.28e-05	0.0153246	SLC1A3/SLC38A6/SLC17A5/MYO6/FOLR2/CLN8/P2RX7	7	down
BP	GO:0006027	glycosaminoglycan catabolic process	5/111	60/15130	7.69e-05	0.0153246	FUCA1/SDC3/GPC4/SDC2/HEXB	5	down
BP	GO:0071825	protein-lipid complex subunit organization	4/111	33/15130	9.53e-05	0.017264	LPL/SOAT1/ABCA1/ABCA5	4	down
BP	GO:0010885	regulation of cholesterol storage	3/111	13/15130	0.000104182	0.0173029	LPL/ABCA1/MSR1	3	down
BP	GO:0009583	detection of light stimulus	6/111	113/15130	0.000181929	0.0278912	LPL/SDC3/CDS1/GPC4/SDC2/ATP8A2	6	down
BP	GO:0008037	cell recognition	6/111	122/15130	0.000275964	0.0392854	LGALS3/NRP1/PVRL4/SEMA3A/CADM1/COLEC12	6	down
BP	GO:0045332	phospholipid translocation	3/111	20/15130	0.000400014	0.0450061	ABCA1/ATP8A2/P2RX7	3	down
BP	GO:0010876	lipid localization	9/111	308/15130	0.000438628	0.0450061	LPL/HEXB/SOAT1/CLN8/ABCA1/ABCA5/ATP8A2/P2RX7/MSR1	9	down
BP	GO:0007040	lysosome organization	4/111	49/15130	0.000450827	0.0450061	HEXB/CLN8/ABCA1/P2RX7	4	down
BP	GO:0080171	lytic vacuole organization	4/111	49/15130	0.000450827	0.0450061	HEXB/CLN8/ABCA1/P2RX7	4	down
BP	GO:0034204	lipid translocation	3/111	21/15130	0.000464197	0.0450061	ABCA1/ATP8A2/P2RX7	3	down
BP	GO:0006835	dicarboxylic acid transport	5/111	88/15130	0.000468756	0.0450061	SLC1A3/MYO6/FOLR2/CLN8/P2RX7	5	down
BP	GO:0031344	regulation of cell projection organization	11/111	451/15130	0.000474224	0.0450061	PLD1/NRP1/GOLGA4/SDC2/AKAP5/WASL/SEMA3A/ARPIN/ATP8A2/RDX/P2RX7	11	down
CC	GO:0000323	lytic vacuole	19/125	491/16089	7.71e-09	7.9e-07	SLC17A5/PLD1/ACP5/FUCA1/HLA-DMB/SDC3/GPC4/MYO6/CTSC/DAB2/SDC2/HEXB/GPR137B/SCARB2/LAMP1/CHIT1/SLC11A2/ABCA5/ARL8B	19	down
CC	GO:0005764	lysosome	19/125	491/16089	7.71e-09	7.9e-07	SLC17A5/PLD1/ACP5/FUCA1/HLA-DMB/SDC3/GPC4/MYO6/CTSC/DAB2/SDC2/HEXB/GPR137B/SCARB2/LAMP1/CHIT1/SLC11A2/ABCA5/ARL8B	19	down
CC	GO:0044437	vacuolar part	16/125	371/16089	2.94e-08	2.01e-06	SLC17A5/PLD1/HLA-DMB/SDC3/GPC4/MYO6/DAB2/SDC2/HEXB/GPR137B/SCARB2/LAMP1/TMEM138/SLC11A2/ABCA5/ARL8B	16	down
CC	GO:0005774	vacuolar membrane	12/125	300/16089	3.82e-06	0.000190391	SLC17A5/PLD1/HLA-DMB/MYO6/DAB2/GPR137B/SCARB2/LAMP1/TMEM138/SLC11A2/ABCA5/ARL8B	12	down
CC	GO:0005765	lysosomal membrane	11/125	254/16089	4.64e-06	0.000190391	SLC17A5/PLD1/HLA-DMB/MYO6/DAB2/GPR137B/SCARB2/LAMP1/SLC11A2/ABCA5/ARL8B	11	down
CC	GO:0043202	lysosomal lumen	5/125	74/16089	0.000274167	0.00936737	SDC3/GPC4/SDC2/HEXB/SCARB2	5	down
CC	GO:0005775	vacuolar lumen	5/125	78/16089	0.000350536	0.0102657	SDC3/GPC4/SDC2/HEXB/SCARB2	5	down
CC	GO:0030139	endocytic vesicle	8/125	242/16089	0.000605343	0.0155119	PLD1/MYO6/WASL/LAMP1/ABCA1/MDM2/COLEC12/MSR1	8	down
CC	GO:0031902	late endosome membrane	5/125	100/16089	0.00109154	0.0248629	PLD1/HLA-DMB/SLC11A2/ABCA5/ARL8B	5	down
CC	GO:0009897	external side of plasma membrane	7/125	223/16089	0.00179039	0.036703	LGALS3/GPC4/FOLR2/LAMP1/ABCA1/IL6ST/P2RX7	7	down
KEGG analysis for 3DCS vs 2DCS
Category	ID	Description	GeneRatio	BgRatio	pvalue	padj	geneID	Count
KEGG	hsa04110	Cell cycle	15/121	124/5365	8.39e-08	1.05e-05	E2F2/CDC45/PKMYT1/CDKN1C/CDC25C/MCM5/PLK1/CCND3/MCM7/E2F1/MCM2/CDC25A/CDC20/ORC1/MCM4	15	up
KEGG	hsa00100	Steroid biosynthesis	4/121	19/5365	0.000734057	0.0229393	DHCR7/FDFT1/EBP/SQLE	4	up
KEGG	hsa03030	DNA replication	5/121	36/5365	0.00115689	0.0249197	MCM5/MCM7/POLE/MCM2/MCM4	5	up
KEGG	hsa04122	Sulfur relay system	3/121	10/5365	0.00119614	0.0249197	MPST/TST/MOCS1	3	up
KEGG	hsa00270	Cysteine and methionine metabolism	4/121	36/5365	0.00830506	0.148305	MPST/TST/LDHA/MRI1	4	up
KEGG	hsa00010	Glycolysis / Gluconeogenesis	5/121	59/5365	0.0101837	0.156789	PKLR/GAPDH/LDHA/HK1/GPI	5	up
KEGG	hsa04512	ECM-receptor interaction	6/121	84/5365	0.0112888	0.156789	GP9/ITGB4/GP5/LAMC3/GP6/VWF	6	up
KEGG	hsa04540	Gap junction	5/121	87/5365	0.0458636	0.440996	TUBB1/GUCY1A3/TUBA4A/GUCY1B3/PLCB1	5	up
KEGG	hsa00500	Starch and sucrose metabolism	3/121	40/5365	0.0604455	0.53076	HK1/GYS1/GPI	3	up
KEGG	hsa04270	Vascular smooth muscle contraction	5/121	112/5365	0.107887	0.685609	MYLK/GUCY1A3/GUCY1B3/CACNA1C/PLCB1	5	up
KEGG	hsa04640	Hematopoietic cell lineage	4/121	85/5365	0.124548	0.685609	GP9/GP5/GYPA/CD1A	4	up
KEGG	hsa00061	Fatty acid biosynthesis	1/121	6/5365	0.127973	0.685609	MCAT	1	up
KEGG	hsa00512	Mucin type O-Glycan biosynthesis	2/121	29/5365	0.138287	0.685609	GALNT14/GALNT5	2	up
KEGG	hsa00230	Purine metabolism	6/121	157/5365	0.142607	0.685609	PKLR/POLE/GUCY1A3/GUCY1B3/RRM2/PNP	6	up
KEGG	hsa04510	Focal adhesion	7/121	198/5365	0.158588	0.734202	MYLK/ITGB4/ACTG1/CCND3/LAMC3/VWF/ZYX	7	up
KEGG	hsa00240	Pyrimidine metabolism	4/121	97/5365	0.174891	0.764043	TK1/POLE/RRM2/PNP	4	up
KEGG	hsa04910	Insulin signaling pathway	5/121	133/5365	0.180552	0.764043	PRKAR2B/PKLR/LIPE/HK1/GYS1	5	up
KEGG	hsa04115	p53 signaling pathway	3/121	67/5365	0.191694	0.764043	CCND3/RRM2/GTSE1	3	up
KEGG	hsa04973	Carbohydrate digestion and absorption	2/121	38/5365	0.211007	0.764043	HK1/ATP1B2	2	up
KEGG	hsa00620	Pyruvate metabolism	2/121	39/5365	0.219342	0.764043	PKLR/LDHA	2	up
KEGG	hsa04142	Lysosome	8/56	120/5365	2.86947e-05	0.00261122	SLC17A5/ACP5/FUCA1/CTSC/HEXB/SCARB2/LAMP1/SLC11A2	8	down
KEGG	hsa02010	ABC transporters	3/56	44/5365	0.0105432	0.199648	ABCB5/ABCA1/ABCA5	3	down
KEGG	hsa04512	ECM-receptor interaction	4/56	84/5365	0.0110731	0.199648	SDC3/SDC2/LAMC2/LAMB2	4	down
KEGG	hsa00511	Other glycan degradation	2/56	17/5365	0.0131636	0.199648	FUCA1/HEXB	2	down
KEGG	hsa04514	Cell adhesion molecules (CAMs)	4/56	128/5365	0.0437786	0.441514	HLA-DMB/SDC3/SDC2/CADM1	4	down
KEGG	hsa00564	Glycerophospholipid metabolism	3/56	77/5365	0.0457997	0.441514	PLD1/PLA2G2D/CDS1	3	down
KEGG	hsa00565	Ether lipid metabolism	2/56	34/5365	0.048518	0.441514	PLD1/PLA2G2D	2	down
KEGG	hsa04144	Endocytosis	5/56	199/5365	0.0553813	0.4491	ZFYVE16/PLD1/DAB2/FOLR2/MDM2	5	down
KEGG	hsa04975	Fat digestion and absorption	2/56	38/5365	0.0592219	0.4491	PLA2G2D/ABCA1	2	down
KEGG	hsa04145	Phagosome	4/56	148/5365	0.0677088	0.473962	HLA-DMB/LAMP1/COLEC12/MSR1	4	down
KEGG	hsa00480	Glutathione metabolism	2/56	45/5365	0.0796667	0.515442	GPX3/RRM2B	2	down
KEGG	hsa00520	Amino sugar and nucleotide sugar metabolism	2/56	47/5365	0.085863	0.515442	HEXB/CHIT1	2	down
KEGG	hsa00590	Arachidonic acid metabolism	2/56	52/5365	0.101955	0.515442	PLA2G2D/GPX3	2	down
KEGG	hsa00740	Riboflavin metabolism	1/56	11/5365	0.109106	0.522561	ACP5	1	down
KEGG	hsa04610	Complement and coagulation cascades	2/56	62/5365	0.136303	0.531396	PLAT/A2M	2	down
KEGG	hsa00603	Glycosphingolipid biosynthesis - globo series	1/56	14/5365	0.136775	0.531396	HEXB	1	down
KEGG	hsa03320	PPAR signaling pathway	2/56	64/5365	0.143457	0.531396	LPL/ME1	2	down
KEGG	hsa00604	Glycosphingolipid biosynthesis - ganglio series	1/56	15/5365	0.145809	0.531396	HEXB	1	down
KEGG	hsa04380	Osteoclast differentiation	3/56	127/5365	0.146057	0.531396	ACP5/MITF/LILRB5	3	down
KEGG	hsa04115	p53 signaling pathway	2/56	67/5365	0.154335	0.531396	RRM2B/MDM2	2	down
KEGG	hsa04120	Ubiquitin mediated proteolysis	3/56	133/5365	0.160987	0.531396	UBE2D4/MDM2/XIAP	3	down
KEGG	hsa00531	Glycosaminoglycan degradation	1/56	18/5365	0.172357	0.531396	HEXB	1	down
KEGG	hsa00592	alpha-Linolenic acid metabolism	1/56	18/5365	0.172357	0.531396	PLA2G2D	1	down
KEGG	hsa04520	Adherens junction	2/56	73/5365	0.176543	0.531396	PVRL4/WASL	2	down
KEGG	hsa00100	Steroid biosynthesis	1/56	19/5365	0.181025	0.531396	SOAT1	1	down
KEGG	hsa04350	TGF-beta signaling pathway	2/56	83/5365	0.214552	0.591643	ZFYVE16/CDKN2B	2	down
KEGG	hsa00591	Linoleic acid metabolism	1/56	25/5365	0.231192	0.608035	PLA2G2D	1	down
KEGG	hsa04666	Fc gamma R-mediated phagocytosis	2/56	94/5365	0.25717	0.613542	PLD1/WASL	2	down
KEGG	hsa04912	GnRH signaling pathway	2/56	95/5365	0.261064	0.613542	PLD1/PLA2G2D	2	down
KEGG	hsa00512	Mucin type O-Glycan biosynthesis	1/56	29/5365	0.262946	0.613542	GCNT4	1	down
KEGG	hsa05330	Allograft rejection	1/56	35/5365	0.308177	0.624263	HLA-DMB	1	down
KEGG	hsa05332	Graft-versus-host disease	1/56	37/5365	0.32264	0.624263	HLA-DMB	1	down
KEGG	hsa00620	Pyruvate metabolism	1/56	39/5365	0.336805	0.624263	ME1	1	down
KEGG	hsa04960	Aldosterone-regulated sodium reabsorption	1/56	39/5365	0.336805	0.624263	SGK1	1	down
KEGG	hsa04510	Focal adhesion	3/56	198/5365	0.341731	0.624263	LAMC2/LAMB2/XIAP	3	down
KEGG	hsa00310	Lysine degradation	1/56	44/5365	0.370958	0.624263	SETDB2	1	down
KEGG	hsa04110	Cell cycle	2/56	124/5365	0.372886	0.624263	CDKN2B/MDM2	2	down
KEGG	hsa00561	Glycerolipid metabolism	1/56	45/5365	0.377578	0.624263	LPL	1	down
KEGG	hsa04672	Intestinal immune network for IgA production	1/56	45/5365	0.377578	0.624263	HLA-DMB	1	down
KEGG	hsa04360	Axon guidance	2/56	127/5365	0.384162	0.624263	NRP1/SEMA3A	2	down
KEGG	hsa00980	Metabolism of xenobiotics by cytochrome P450	1/56	52/5365	0.422042	0.667047	EPHX1	1	down
KEGG	hsa04340	Hedgehog signaling pathway	1/56	55/5365	0.440129	0.667047	WNT2B	1	down
KEGG	hsa04621	NOD-like receptor signaling pathway	1/56	57/5365	0.451876	0.667047	XIAP	1	down
KEGG	hsa04976	Bile secretion	1/56	64/5365	0.491118	0.667047	EPHX1	1	down
KEGG	hsa04141	Protein processing in endoplasmic reticulum	2/56	164/5365	0.514961	0.667047	UBE2D4/ERO1B	2	down
KEGG	hsa04612	Antigen processing and presentation	1/56	69/5365	0.517445	0.667047	HLA-DMB	1	down
KEGG	hsa05100	Bacterial invasion of epithelial cells	1/56	70/5365	0.522548	0.667047	WASL	1	down
KEGG	hsa04370	VEGF signaling pathway	1/56	73/5365	0.53754	0.667047	PLA2G2D	1	down
KEGG	hsa05220	Chronic myeloid leukemia	1/56	73/5365	0.53754	0.667047	MDM2	1	down
KEGG	hsa04070	Phosphatidylinositol signaling system	1/56	74/5365	0.542433	0.667047	CDS1	1	down
KEGG	hsa04664	Fc epsilon RI signaling pathway	1/56	77/5365	0.556812	0.675598	PLA2G2D	1	down
KEGG	hsa04210	Apoptosis	1/56	86/5365	0.597336	0.71099	XIAP	1	down
KEGG	hsa04810	Regulation of actin cytoskeleton	2/56	201/5365	0.626734	0.721935	WASL/RDX	2	down
KEGG	hsa00240	Pyrimidine metabolism	1/56	97/5365	0.641947	0.730215	RRM2B	1	down
KEGG	hsa04270	Vascular smooth muscle contraction	1/56	112/5365	0.695047	0.780855	PLA2G2D	1	down
KEGG	hsa04080	Neuroactive ligand-receptor interaction	2/56	234/5365	0.709093	0.78692	FPR3/P2RX7	2	down
KEGG	hsa04630	Jak-STAT signaling pathway	1/56	144/5365	0.783808	0.859016	IL6ST	1	down
KEGG	hsa04310	Wnt signaling pathway	1/56	148/5365	0.792938	0.859016	WNT2B	1	down
KEGG	hsa00230	Purine metabolism	1/56	157/5365	0.812118	0.865749	RRM2B	1	down
KEGG	hsa04020	Calcium signaling pathway	1/56	165/5365	0.827695	0.865749	P2RX7	1	down
KEGG	hsa04062	Chemokine signaling pathway	1/56	186/5365	0.862799	0.892213	WASL	1	down
KEGG	hsa01100	Metabolic pathways	8/56	1073/5365	0.897233	0.917395	KMO/ME1/PLD1/PLA2G2D/CDS1/HEXB/RRM2B/GCNT4	8	down
KEGG	hsa04060	Cytokine-cytokine receptor interaction	1/56	252/5365	0.933357	0.936929	IL6ST	1	down
KEGG	hsa04010	MAPK signaling pathway	1/56	257/5365	0.936929	0.936929	PLA2G2D	1	down
Gene Set Enrichment Analysis for 3DCS vs 2DCS
RUTELLA_RESPONSE_TO_HGF_UP	RUTELLA_RESPONSE_TO_HGF_UP	Details ...	26	-0.702154	-3.25261	0	0	0	118	tags=85%, list=23%, signal=105%	2DCS
GSE24634_TREG_VS_TCONV_POST_DAY7_IL4_CONVERSION_DN	GSE24634_TREG_VS_TCONV_POST_DAY7_IL4_CONVERSION_DN	Details ...	15	-0.816503	-3.0714	0	0	0	74	tags=87%, list=15%, signal=98%	2DCS
RUTELLA_RESPONSE_TO_HGF_VS_CSF2RB_AND_IL4_UP	RUTELLA_RESPONSE_TO_HGF_VS_CSF2RB_AND_IL4_UP	Details ...	23	-0.675763	-2.99897	0	0	0	118	tags=83%, list=23%, signal=103%	2DCS
STK33_NOMO_UP	STK33_NOMO_UP	Details ...	17	-0.748397	-2.97329	0	0	0	109	tags=88%, list=21%, signal=109%	2DCS
FULCHER_INFLAMMATORY_RESPONSE_LECTIN_VS_LPS_DN	FULCHER_INFLAMMATORY_RESPONSE_LECTIN_VS_LPS_DN	Details ...	18	-0.698184	-2.89527	0	0	0	122	tags=89%, list=24%, signal=113%	2DCS
GSE3982_DC_VS_EFF_MEMORY_CD4_TCELL_UP	GSE3982_DC_VS_EFF_MEMORY_CD4_TCELL_UP	Details ...	17	-0.667108	-2.71932	0	0.00013276	0.001	118	tags=76%, list=23%, signal=96%	2DCS
RUTELLA_RESPONSE_TO_CSF2RB_AND_IL4_UP	RUTELLA_RESPONSE_TO_CSF2RB_AND_IL4_UP	Details ...	19	-0.586789	-2.47156	0	0.00171893	0.015	59	tags=53%, list=12%, signal=57%	2DCS
TAKEDA_TARGETS_OF_NUP98_HOXA9_FUSION_10D_DN	TAKEDA_TARGETS_OF_NUP98_HOXA9_FUSION_10D_DN	Details ...	22	-0.562153	-2.47068	0	0.00150407	0.015	194	tags=91%, list=38%, signal=141%	2DCS
GSE21670_STAT3_KO_VS_WT_CD4_TCELL_TGFB_IL6_TREATED_DN	GSE21670_STAT3_KO_VS_WT_CD4_TCELL_TGFB_IL6_TREATED_DN	Details ...	15	-0.641871	-2.42623	0	0.00186421	0.021	142	tags=80%, list=28%, signal=108%	2DCS
GSE22886_DC_VS_MONOCYTE_UP	GSE22886_DC_VS_MONOCYTE_UP	Details ...	15	-0.594972	-2.25981	0	0.00864677	0.104	151	tags=87%, list=30%, signal=120%	2DCS
NUYTTEN_EZH2_TARGETS_UP	NUYTTEN_EZH2_TARGETS_UP	Details ...	30	-0.456689	-2.25433	0	0.00822367	0.109	87	tags=43%, list=17%, signal=49%	2DCS
VERHAAK_GLIOBLASTOMA_MESENCHYMAL	VERHAAK_GLIOBLASTOMA_MESENCHYMAL	Details ...	15	-0.581999	-2.22694	0	0.00948476	0.132	147	tags=73%, list=29%, signal=100%	2DCS
GO_VACUOLAR_PART	GO_VACUOLAR_PART	Details ...	24	-0.494865	-2.2071	0	0.0104943	0.158	118	tags=75%, list=23%, signal=93%	2DCS
DUTERTRE_ESTRADIOL_RESPONSE_24HR_DN	DUTERTRE_ESTRADIOL_RESPONSE_24HR_DN	Details ...	25	-0.467973	-2.07546	0.00263158	0.030246	0.407	119	tags=60%, list=23%, signal=74%	2DCS
NUYTTEN_NIPP1_TARGETS_UP	NUYTTEN_NIPP1_TARGETS_UP	Details ...	16	-0.531827	-2.05667	0.00453515	0.0332754	0.462	71	tags=50%, list=14%, signal=56%	2DCS
ONKEN_UVEAL_MELANOMA_UP	ONKEN_UVEAL_MELANOMA_UP	Details ...	24	-0.449711	-2.02838	0	0.0383235	0.528	117	tags=54%, list=23%, signal=67%	2DCS
GOZGIT_ESR1_TARGETS_DN	GOZGIT_ESR1_TARGETS_DN	Details ...	30	-0.415482	-2.00656	0.00501253	0.0429096	0.587	128	tags=57%, list=25%, signal=71%	2DCS
KRIGE_RESPONSE_TO_TOSEDOSTAT_6HR_UP	KRIGE_RESPONSE_TO_TOSEDOSTAT_6HR_UP	Details ...	18	-0.476363	-1.95998	0.00226244	0.0579994	0.727	111	tags=61%, list=22%, signal=75%	2DCS
GO_ENDOSOME	GO_ENDOSOME	Details ...	18	-0.482717	-1.95414	0.00699301	0.0576325	0.748	70	tags=44%, list=14%, signal=50%	2DCS
GO_LYTIC_VACUOLE	GO_LYTIC_VACUOLE	Details ...	26	-0.414321	-1.93847	0	0.0612137	0.791	118	tags=69%, list=23%, signal=86%	2DCS
GO_VACUOLE	GO_VACUOLE		38	-0.366707	-1.93681	0	0.0592635	0.794	118	tags=55%, list=23%, signal=67%	2DCS
ONDER_CDH1_TARGETS_2_DN	ONDER_CDH1_TARGETS_2_DN		19	-0.466524	-1.93238	0.002457	0.0587909	0.806	257	tags=95%, list=50%, signal=184%	2DCS
GO_REGULATION_OF_VESICLE_MEDIATED_TRANSPORT	GO_REGULATION_OF_VESICLE_MEDIATED_TRANSPORT		16	-0.492742	-1.88975	0	0.0743144	0.887	46	tags=44%, list=9%, signal=47%	2DCS
RUTELLA_RESPONSE_TO_CSF2RB_AND_IL4_DN	RUTELLA_RESPONSE_TO_CSF2RB_AND_IL4_DN		17	-0.456874	-1.8788	0.00656455	0.0773679	0.906	106	tags=53%, list=21%, signal=65%	2DCS
CUI_TCF21_TARGETS_2_DN	CUI_TCF21_TARGETS_2_DN		36	-0.364927	-1.86084	0.00755667	0.0832255	0.937	118	tags=44%, list=23%, signal=54%	2DCS
GO_VACUOLAR_MEMBRANE	GO_VACUOLAR_MEMBRANE		19	-0.437714	-1.80687	0.0138889	0.113885	0.975	117	tags=68%, list=23%, signal=86%	2DCS
GSE360_CTRL_VS_T_GONDII_DC_UP	GSE360_CTRL_VS_T_GONDII_DC_UP		15	-0.470013	-1.79917	0.0158014	0.114903	0.979	147	tags=73%, list=29%, signal=100%	2DCS
THUM_SYSTOLIC_HEART_FAILURE_UP	THUM_SYSTOLIC_HEART_FAILURE_UP		24	-0.402668	-1.79417	0.0159453	0.114398	0.984	131	tags=58%, list=26%, signal=75%	2DCS
DACOSTA_UV_RESPONSE_VIA_ERCC3_DN	DACOSTA_UV_RESPONSE_VIA_ERCC3_DN		15	-0.462737	-1.79064	0.0125313	0.113007	0.988	100	tags=53%, list=20%, signal=64%	2DCS
GO_CELLULAR_LIPID_METABOLIC_PROCESS	GO_CELLULAR_LIPID_METABOLIC_PROCESS		22	-0.396523	-1.74374	0.0204604	0.145529	0.993	118	tags=55%, list=23%, signal=68%	2DCS
FULCHER_INFLAMMATORY_RESPONSE_LECTIN_VS_LPS_UP	FULCHER_INFLAMMATORY_RESPONSE_LECTIN_VS_LPS_UP		20	-0.411258	-1.73728	0.0273973	0.146653	0.993	183	tags=75%, list=36%, signal=113%	2DCS
GO_REGULATION_OF_CELL_MORPHOGENESIS	GO_REGULATION_OF_CELL_MORPHOGENESIS		19	-0.419621	-1.72165	0.0155902	0.155763	0.997	118	tags=53%, list=23%, signal=66%	2DCS
GO_CELL_SURFACE	GO_CELL_SURFACE		35	-0.327108	-1.65423	0.0145278	0.219174	1	118	tags=43%, list=23%, signal=52%	2DCS
WTGAAAT_UNKNOWN	WTGAAAT_UNKNOWN		21	-0.381396	-1.63012	0.0214286	0.245273	1	89	tags=38%, list=17%, signal=44%	2DCS
GOBERT_OLIGODENDROCYTE_DIFFERENTIATION_DN	GOBERT_OLIGODENDROCYTE_DIFFERENTIATION_DN		39	-0.301789	-1.62124	0.00737101	0.250559	1	118	tags=46%, list=23%, signal=55%	2DCS
GO_REGULATION_OF_CELLULAR_COMPONENT_SIZE	GO_REGULATION_OF_CELLULAR_COMPONENT_SIZE		15	-0.41476	-1.59455	0.0340136	0.259736	1	102	tags=47%, list=20%, signal=57%	2DCS
PICCALUGA_ANGIOIMMUNOBLASTIC_LYMPHOMA_UP	PICCALUGA_ANGIOIMMUNOBLASTIC_LYMPHOMA_UP		17	-0.400387	-1.59016	0.0609756	0.259336	1	128	tags=59%, list=25%, signal=76%	2DCS
GO_REGULATION_OF_CELLULAR_COMPONENT_MOVEMENT	GO_REGULATION_OF_CELLULAR_COMPONENT_MOVEMENT		28	-0.333262	-1.57421	0.044289	0.277537	1	46	tags=29%, list=9%, signal=30%	2DCS
GO_LYTIC_VACUOLE_MEMBRANE	GO_LYTIC_VACUOLE_MEMBRANE		15	-0.413885	-1.56238	0.046729	0.289221	1	117	tags=73%, list=23%, signal=92%	2DCS
GO_LIPID_BINDING	GO_LIPID_BINDING		17	-0.386175	-1.51267	0.0824053	0.365457	1	126	tags=47%, list=25%, signal=60%	2DCS
ZWANG_TRANSIENTLY_UP_BY_1ST_EGF_PULSE_ONLY	ZWANG_TRANSIENTLY_UP_BY_1ST_EGF_PULSE_ONLY		53	-0.2686	-1.51124	0.0435835	0.360181	1	43	tags=23%, list=8%, signal=22%	2DCS
MARSON_BOUND_BY_FOXP3_STIMULATED	MARSON_BOUND_BY_FOXP3_STIMULATED		22	-0.34519	-1.49608	0.0601504	0.379119	1	119	tags=45%, list=23%, signal=57%	2DCS
MEISSNER_NPC_HCP_WITH_H3_UNMETHYLATED	MEISSNER_NPC_HCP_WITH_H3_UNMETHYLATED		17	-0.361097	-1.48996	0.064588	0.382445	1	188	tags=71%, list=37%, signal=108%	2DCS
GO_LIPID_METABOLIC_PROCESS	GO_LIPID_METABOLIC_PROCESS		29	-0.302087	-1.48815	0.0503432	0.37711	1	126	tags=48%, list=25%, signal=61%	2DCS
PARENT_MTOR_SIGNALING_UP	PARENT_MTOR_SIGNALING_UP		18	-0.357431	-1.46645	0.0514706	0.41037	1	81	tags=39%, list=16%, signal=45%	2DCS
FLECHNER_BIOPSY_KIDNEY_TRANSPLANT_REJECTED_VS_OK_DN	FLECHNER_BIOPSY_KIDNEY_TRANSPLANT_REJECTED_VS_OK_DN		19	-0.344591	-1.45314	0.0904646	0.429035	1	122	tags=53%, list=24%, signal=67%	2DCS
GO_SIGNALING_RECEPTOR_ACTIVITY	GO_SIGNALING_RECEPTOR_ACTIVITY		25	-0.311656	-1.43946	0.0941176	0.448521	1	126	tags=44%, list=25%, signal=56%	2DCS
GO_INTRINSIC_COMPONENT_OF_PLASMA_MEMBRANE	GO_INTRINSIC_COMPONENT_OF_PLASMA_MEMBRANE		56	-0.24688	-1.43068	0.0528846	0.457853	1	188	tags=57%, list=37%, signal=81%	2DCS
TAKEDA_TARGETS_OF_NUP98_HOXA9_FUSION_8D_DN	TAKEDA_TARGETS_OF_NUP98_HOXA9_FUSION_8D_DN		18	-0.350941	-1.4139	0.0936768	0.485608	1	194	tags=83%, list=38%, signal=130%	2DCS
GO_GOLGI_APPARATUS_PART	GO_GOLGI_APPARATUS_PART		25	-0.309186	-1.4064	0.0803782	0.492296	1	99	tags=36%, list=19%, signal=42%	2DCS
TGCCAAR_NF1_Q6	TGCCAAR_NF1_Q6		18	-0.34511	-1.40628	0.111607	0.483507	1	185	tags=67%, list=36%, signal=101%	2DCS
PLASARI_TGFB1_TARGETS_10HR_DN	PLASARI_TGFB1_TARGETS_10HR_DN		18	-0.338413	-1.40513	0.10687	0.477402	1	173	tags=67%, list=34%, signal=97%	2DCS
MIKKELSEN_ES_ICP_WITH_H3K4ME3	MIKKELSEN_ES_ICP_WITH_H3K4ME3		18	-0.338023	-1.3936	0.0958904	0.494722	1	137	tags=56%, list=27%, signal=73%	2DCS
