# Supplementary material for: Efficient expansion of rare human circulating hematopoietic stem/progenitor cells in steady-state blood using a polypeptide-forming 3D culture
Source: Protein Cell. 2022 Mar 1;13(11):808–24. doi: 10.1007/s13238-021-00900-4 (PMC9237197; doi:10.1007/s13238-021-00900-4)
Supplement: Supplementary file 3 — Supplementary file3 (XLS 49 KB) [file 13238_2021_900_MOESM3_ESM.xls]

## Sheet: 3DCS vs mHSPCs
GO and KEGG analysis for 3DCS vs mHSPCs
GO_terms analysis for 3DCS vs mHSPCs
Category	ID	Description	GeneRatio	BgRatio	pvalue	padj	geneID	Count
BP	GO:0000377	RNA splicing, via transesterification reactions with bulged adenosine as nucleophile	22/277	320/16978	1.48102e-08	1.66175e-05	SF3A2/SF3B5/POLR2E/CHERP/RBM42/SNRPA/RBM15B/PUF60/RBM10/PCBP1/POLR2J/DDX39A/DCPS/SRRT/PRCC/PRMT5/ALYREF/HNRNPUL1/HNRNPM/U2AF2/LSM3/PTBP1	22	up
BP	GO:0000398	mRNA splicing, via spliceosome	22/277	320/16978	1.48102e-08	1.66175e-05	SF3A2/SF3B5/POLR2E/CHERP/RBM42/SNRPA/RBM15B/PUF60/RBM10/PCBP1/POLR2J/DDX39A/DCPS/SRRT/PRCC/PRMT5/ALYREF/HNRNPUL1/HNRNPM/U2AF2/LSM3/PTBP1	22	up
BP	GO:0000375	RNA splicing, via transesterification reactions	22/277	323/16978	1.75291e-08	1.66175e-05	SF3A2/SF3B5/POLR2E/CHERP/RBM42/SNRPA/RBM15B/PUF60/RBM10/PCBP1/POLR2J/DDX39A/DCPS/SRRT/PRCC/PRMT5/ALYREF/HNRNPUL1/HNRNPM/U2AF2/LSM3/PTBP1	22	up
BP	GO:0140053	mitochondrial gene expression	13/277	137/16978	3.86299e-07	0.000274659	MRPL4/MRPS18A/HSD17B10/MRPL43/MPV17L2/MRPL20/NOA1/COA3/MRPL23/MRPS11/MRPS15/MRPS12/MRPL14	13	up
BP	GO:0008380	RNA splicing	23/277	424/16978	5.12316e-07	0.000291405	SF3A2/SF3B5/POLR2E/CHERP/RBM42/SNRPA/RBM15B/PUF60/RBM10/PCBP1/POLR2J/DDX39A/DCPS/SRRT/PRCC/PRMT5/ALYREF/HNRNPUL1/HNRNPM/U2AF2/LSM3/SCAF1/PTBP1	23	up
BP	GO:0032543	mitochondrial translation	12/277	122/16978	7.3935e-07	0.000350452	MRPL4/MRPS18A/MRPL43/MPV17L2/MRPL20/NOA1/COA3/MRPL23/MRPS11/MRPS15/MRPS12/MRPL14	12	up
BP	GO:0043624	cellular protein complex disassembly	15/277	199/16978	9.78989e-07	0.000397749	MRPL4/MRPS18A/PEX14/MRPL43/MRPL20/KIF18B/CAPG/SPTB/MRPL23/MRPS11/APEH/MRPS15/MRPS12/KATNB1/MRPL14	15	up
BP	GO:0006414	translational elongation	12/277	127/16978	1.13935e-06	0.000405038	ZNF598/TUFM/MRPL4/MRPS18A/MRPL43/MRPL20/EEF2/MRPL23/MRPS11/MRPS15/MRPS12/MRPL14	12	up
BP	GO:0006397	mRNA processing	23/277	487/16978	5.35072e-06	0.00169083	SF3A2/SF3B5/POLR2E/CHERP/RBM42/SNRPA/RBM15B/PUF60/RBM10/PCBP1/POLR2J/DDX39A/DCPS/SRRT/PRCC/PRMT5/ALYREF/HNRNPUL1/HNRNPM/U2AF2/LSM3/SCAF1/PTBP1	23	up
BP	GO:0006415	translational termination	10/277	102/16978	6.46277e-06	0.00183801	MRPL4/MRPS18A/MRPL43/MRPL20/MRPL23/MRPS11/APEH/MRPS15/MRPS12/MRPL14	10	up
BP	GO:0032984	macromolecular complex disassembly	17/277	304/16978	1.10031e-05	0.00261648	MRPL4/MRPS18A/PEX14/MRPL43/MRPL20/SMARCA4/KIF18B/CAPG/SPTB/SMARCB1/MRPL23/MRPS11/APEH/MRPS15/MRPS12/KATNB1/MRPL14	17	up
BP	GO:0070125	mitochondrial translational elongation	9/277	86/16978	1.104e-05	0.00261648	MRPL4/MRPS18A/MRPL43/MRPL20/MRPL23/MRPS11/MRPS15/MRPS12/MRPL14	9	up
BP	GO:0070126	mitochondrial translational termination	9/277	88/16978	1.33327e-05	0.00291678	MRPL4/MRPS18A/MRPL43/MRPL20/MRPL23/MRPS11/MRPS15/MRPS12/MRPL14	9	up
BP	GO:0042744	hydrogen peroxide catabolic process	5/277	22/16978	2.33877e-05	0.00475104	EPX/GPX1/MPO/LPO/PRDX2	5	up
BP	GO:0043241	protein complex disassembly	15/277	273/16978	4.44758e-05	0.00843261	MRPL4/MRPS18A/PEX14/MRPL43/MRPL20/KIF18B/CAPG/SPTB/MRPL23/MRPS11/APEH/MRPS15/MRPS12/KATNB1/MRPL14	15	up
BP	GO:0010800	positive regulation of peptidyl-threonine phosphorylation	5/277	30/16978	0.000113744	0.020218	CALM2/CALM3/PLK1/CHI3L1/TRIM6	5	up
BP	GO:0032091	negative regulation of protein binding	8/277	94/16978	0.000150268	0.025139	PEX14/ZFPM1/BAX/PIN1/AURKB/GTSE1/CTSZ/RUVBL2	8	up
BP	GO:1901991	negative regulation of mitotic cell cycle phase transition	12/277	214/16978	0.000212783	0.0336197	CDK2AP2/MAD2L2/PLK1/E2F4/BAX/AURKB/SMARCA4/PSMD3/GTSE1/PSMD8/PSMB4/TRIP13	12	up
BP	GO:0035307	positive regulation of protein dephosphorylation	5/277	36/16978	0.000277802	0.0415825	CALM2/CALM3/PIN1/PPP2R5D/SMPD1	5	up
BP	GO:1901988	negative regulation of cell cycle phase transition	12/277	224/16978	0.000323432	0.045147	CDK2AP2/MAD2L2/PLK1/E2F4/BAX/AURKB/SMARCA4/PSMD3/GTSE1/PSMD8/PSMB4/TRIP13	12	up
BP	GO:0070584	mitochondrion morphogenesis	4/277	21/16978	0.000333364	0.045147	NDUFS6/BAX/POLDIP2/SLIRP	4	up
CC	GO:0005743	mitochondrial inner membrane	32/280	479/18040	3.79133e-12	1.53549e-09	TUFM/MRPL4/MRPS18A/TST/COX8A/CRAT/MRPL43/MPV17L2/NDUFAF3/NDUFS6/NDUFB10/ATAD3A/NIPSNAP1/TIMM13/TIMM8B/MDH2/MRPL20/NOA1/TMEM11/ATP5G3/SLC25A6/ATP5J2/COA3/ATP5G1/CYB5R3/UQCRC1/MRPL23/NDUFS8/MRPS11/MRPS15/MRPS12/MRPL14	32	up
CC	GO:0005759	mitochondrial matrix	24/280	452/18040	1.74151e-07	3.52657e-05	GPX1/TUFM/MRPL4/MRPS18A/TST/HSD17B10/MRPL43/ALDH4A1/GLRX5/MPV17L2/ATAD3A/MDH2/MRPL20/POLDIP2/TXN2/ACO2/CLPP/MRPL23/NDUFS8/MRPS11/MRPS15/MRPS12/DHX30/MRPL14	24	up
CC	GO:0000313	organellar ribosome	10/280	85/18040	7.75939e-07	7.85638e-05	MRPL4/MRPS18A/MRPL43/MPV17L2/MRPL20/MRPL23/MRPS11/MRPS15/MRPS12/MRPL14	10	up
CC	GO:0005761	mitochondrial ribosome	10/280	85/18040	7.75939e-07	7.85638e-05	MRPL4/MRPS18A/MRPL43/MPV17L2/MRPL20/MRPL23/MRPS11/MRPS15/MRPS12/MRPL14	10	up
CC	GO:0044455	mitochondrial membrane part	12/280	195/18040	5.55974e-05	0.00450339	COX8A/NDUFS6/NDUFB10/NOA1/TMEM11/ATP5G3/SLC25A6/ATP5J2/COA3/ATP5G1/UQCRC1/NDUFS8	12	up
CC	GO:0098798	mitochondrial protein complex	10/280	144/18040	8.53341e-05	0.00576005	COX8A/NDUFS6/NDUFB10/BAX/ATP5G3/SLC25A6/ATP5J2/ATP5G1/UQCRC1/NDUFS8	10	up
CC	GO:0098800	inner mitochondrial membrane protein complex	9/280	121/18040	0.000114021	0.00600073	COX8A/NDUFS6/NDUFB10/ATP5G3/SLC25A6/ATP5J2/ATP5G1/UQCRC1/NDUFS8	9	up
CC	GO:0044391	ribosomal subunit	11/280	183/18040	0.000139389	0.00600073	MRPL4/MRPS18A/MRPL43/MPV17L2/MRPL20/RPL8/MRPL23/MRPS11/MRPS15/MRPS12/MRPL14	11	up
CC	GO:0000315	organellar large ribosomal subunit	6/280	52/18040	0.000148166	0.00600073	MRPL4/MRPL43/MPV17L2/MRPL20/MRPL23/MRPL14	6	up
CC	GO:0005762	mitochondrial large ribosomal subunit	6/280	52/18040	0.000148166	0.00600073	MRPL4/MRPL43/MPV17L2/MRPL20/MRPL23/MRPL14	6	up
CC	GO:0005840	ribosome	12/280	231/18040	0.000274106	0.0100921	MRPL4/MRPS18A/MRPL43/MPV17L2/MRPL20/RPL8/EEF2/MRPL23/MRPS11/MRPS15/MRPS12/MRPL14	12	up
CC	GO:0000276	mitochondrial proton-transporting ATP synthase complex, coupling factor F(o)	3/280	10/18040	0.000409459	0.0130093	ATP5G3/ATP5J2/ATP5G1	3	up
CC	GO:0044452	nucleolar part	10/280	175/18040	0.000417583	0.0130093	POLR2E/PEX14/NHP2/TIMM13/BOP1/SPATA2/SMARCB1/APEX2/POP7/MRPL23	10	up
CC	GO:0045263	proton-transporting ATP synthase complex, coupling factor F(o)	3/280	11/18040	0.000556555	0.0161003	ATP5G3/ATP5J2/ATP5G1	3	up
CC	GO:0005833	hemoglobin complex	3/280	12/18040	0.000733577	0.0179219	HBQ1/HBE1/CYB5R3	3	up
CC	GO:0000314	organellar small ribosomal subunit	4/280	27/18040	0.000752277	0.0179219	MRPS18A/MRPS11/MRPS15/MRPS12	4	up
CC	GO:0005763	mitochondrial small ribosomal subunit	4/280	27/18040	0.000752277	0.0179219	MRPS18A/MRPS11/MRPS15/MRPS12	4	up
CC	GO:0034774	secretory granule lumen	13/280	321/18040	0.00159306	0.0358437	EPX/TUBB4B/MPO/CTSG/CLU/PSMD3/PRG3/EEF2/CHI3L1/CTSZ/CTSA/CYB5R3/CTSD	13	up
CC	GO:0015934	large ribosomal subunit	7/280	114/18040	0.00201781	0.0430113	MRPL4/MRPL43/MPV17L2/MRPL20/RPL8/MRPL23/MRPL14	7	up
CC	GO:0060205	cytoplasmic vesicle lumen	13/280	338/18040	0.00250205	0.0494986	EPX/TUBB4B/MPO/CTSG/CLU/PSMD3/PRG3/EEF2/CHI3L1/CTSZ/CTSA/CYB5R3/CTSD	13	up
CC	GO:0031983	vesicle lumen	13/280	339/18040	0.00256659	0.0494986	EPX/TUBB4B/MPO/CTSG/CLU/PSMD3/PRG3/EEF2/CHI3L1/CTSZ/CTSA/CYB5R3/CTSD	13	up
BP	GO:0046929	negative regulation of neurotransmitter secretion	3/89	12/16978	2.96049e-05	0.046687	PPP1R9A/FMR1/BRAF	3	down
BP	GO:0051589	negative regulation of neurotransmitter transport	3/89	15/16978	6.05345e-05	0.0477315	PPP1R9A/FMR1/BRAF	3	down
MF	GO:0033038	bitter taste receptor activity	3/92	20/16955	0.000164847	0.0268063	TAS2R4/TAS2R20/TAS2R14	3	down
MF	GO:0035198	miRNA binding	3/92	24/16955	0.000288112	0.0268063	MATR3/FMR1/AGO3	3	down
MF	GO:0008527	taste receptor activity	3/92	26/16955	0.00036721	0.0268063	TAS2R4/TAS2R20/TAS2R14	3	down
KEGG analysis for 3DCS vs mHSPCs
Category	ID	Description	GeneRatio	BgRatio	pvalue	padj	geneID	Count
KEGG	hsa03040	Spliceosome	10/115	127/5365	0.000352058	0.0178502	SF3A2/SF3B5/CHERP/SNRPA/PUF60/PCBP1/ALYREF/HNRNPM/U2AF2/LSM3	10	up
KEGG	hsa00520	Amino sugar and nucleotide sugar metabolism	6/115	47/5365	0.000446254	0.0178502	TSTA3/CHI3L1/CYB5R3/HK1/GMPPA/NANS	6	up
KEGG	hsa01100	Metabolic pathways	38/115	1073/5365	0.000611991	0.0183597	TSTA3/PIGT/POLR2E/DHCR24/TST/HSD17B10/HYAL3/COX8A/ALDH4A1/GRHPR/CES1/GBGT1/NDUFS6/NDUFB10/MDH2/TK1/PCYT2/HAAO/POLR2J/ATP5G3/EBP/DDOST/ATP5J2/DAD1/ATP5G1/ACO2/COMT/NSDHL/UQCRC1/PIGQ/AK7/NDUFS8/SMPD1/HK1/ATP6V1F/GMPPA/NANS/AHCY	38	up
KEGG	hsa04122	Sulfur relay system	3/115	10/5365	0.00103164	0.0247593	TST/URM1/CTU2	3	up
KEGG	hsa00190	Oxidative phosphorylation	9/115	128/5365	0.00157482	0.0314964	COX8A/NDUFS6/NDUFB10/ATP5G3/ATP5J2/ATP5G1/UQCRC1/NDUFS8/ATP6V1F	9	up
KEGG	hsa05010	Alzheimer's disease	10/115	161/5365	0.00221775	0.0380186	HSD17B10/COX8A/CALM2/CALM3/NDUFS6/NDUFB10/ATP5G3/ATP5G1/UQCRC1/NDUFS8	10	up
Gene Set Enrichment Analysis for 3DCS vs mHSPCs
NAME	GS<br> follow link to MSigDB	GS DETAILS	SIZE	ES	NES	NOM p-val	FDR q-val	FWER p-val	RANK AT MAX	LEADING EDGE
GSE45837_WT_VS_GFI1_KO_PDC_DN	GSE45837_WT_VS_GFI1_KO_PDC_DN	Details ...	20	0.471194	1.84677	0.00221239	1	0.794	123	tags=80%, list=41%, signal=127%	up
KIM_ALL_DISORDERS_OLIGODENDROCYTE_NUMBER_CORR_UP	KIM_ALL_DISORDERS_OLIGODENDROCYTE_NUMBER_CORR_UP	Details ...	42	0.359163	1.70096	0.00929752	0.977535	0.992	160	tags=79%, list=54%, signal=146%	up
GO_SINGLE_ORGANISM_CATABOLIC_PROCESS	GO_SINGLE_ORGANISM_CATABOLIC_PROCESS	Details ...	23	0.412966	1.70421	0.0144444	1	0.992	121	tags=70%, list=41%, signal=108%	up
GRAESSMANN_APOPTOSIS_BY_DOXORUBICIN_UP	GRAESSMANN_APOPTOSIS_BY_DOXORUBICIN_UP	Details ...	24	0.406501	1.70174	0.0177187	1	0.992	137	tags=75%, list=46%, signal=128%	up
GO_ENVELOPE	GO_ENVELOPE	Details ...	41	0.341706	1.60785	0.0229885	0.928197	1	123	tags=63%, list=41%, signal=93%	up
CAGGTG_E12_Q6	CAGGTG_E12_Q6	Details ...	31	0.376361	1.63574	0.0255864	1	1	78	tags=45%, list=26%, signal=55%	up
SCGGAAGY_ELK1_02	SCGGAAGY_ELK1_02	Details ...	33	0.362059	1.62102	0.0263158	0.974216	1	135	tags=70%, list=45%, signal=113%	up
GO_ORGANIC_ACID_METABOLIC_PROCESS	GO_ORGANIC_ACID_METABOLIC_PROCESS	Details ...	19	0.423581	1.63216	0.0269058	1	1	103	tags=63%, list=35%, signal=90%	up
GO_OXIDATION_REDUCTION_PROCESS	GO_OXIDATION_REDUCTION_PROCESS	Details ...	37	0.339204	1.54976	0.0380148	0.969195	1	110	tags=57%, list=37%, signal=79%	up
GO_MITOCHONDRION_ORGANIZATION	GO_MITOCHONDRION_ORGANIZATION	Details ...	28	0.370834	1.59012	0.0410367	0.924274	1	92	tags=57%, list=31%, signal=75%	up
GO_MRNA_METABOLIC_PROCESS	GO_MRNA_METABOLIC_PROCESS	Details ...	21	0.389751	1.57668	0.0426487	0.90127	1	168	tags=90%, list=56%, signal=193%	up
DAIRKEE_TERT_TARGETS_UP	DAIRKEE_TERT_TARGETS_UP	Details ...	31	0.346198	1.51558	0.0434783	0.93837	1	192	tags=94%, list=64%, signal=236%	up
GO_RNA_PROCESSING	GO_RNA_PROCESSING	Details ...	36	0.329159	1.51085	0.0479666	0.89784	1	205	tags=97%, list=69%, signal=274%	up
GSE15750_DAY6_VS_DAY10_EFF_CD8_TCELL_UP	GSE15750_DAY6_VS_DAY10_EFF_CD8_TCELL_UP	Details ...	15	-0.606064	-2.79242	0	0	0	99	tags=93%, list=33%, signal=133%	down
KOBAYASHI_EGFR_SIGNALING_24HR_DN	KOBAYASHI_EGFR_SIGNALING_24HR_DN	Details ...	19	-0.522388	-2.70139	0	0	0	99	tags=89%, list=33%, signal=125%	down
MODULE_54	MODULE_54	Details ...	19	-0.466476	-2.54249	0	0.00330663	0.005	99	tags=84%, list=33%, signal=118%	down
DUTERTRE_ESTRADIOL_RESPONSE_24HR_UP	DUTERTRE_ESTRADIOL_RESPONSE_24HR_UP	Details ...	19	-0.452979	-2.42623	0	0.00820233	0.015	79	tags=79%, list=27%, signal=101%	down
GRAHAM_CML_DIVIDING_VS_NORMAL_QUIESCENT_UP	GRAHAM_CML_DIVIDING_VS_NORMAL_QUIESCENT_UP	Details ...	19	-0.416673	-2.22121	0	0.0170598	0.038	125	tags=89%, list=42%, signal=144%	down
HALLMARK_E2F_TARGETS	HALLMARK_E2F_TARGETS	Details ...	17	-0.387354	-1.95471	0	0.0588569	0.168	103	tags=82%, list=35%, signal=119%	down
MARSON_BOUND_BY_E2F4_UNSTIMULATED	MARSON_BOUND_BY_E2F4_UNSTIMULATED	Details ...	29	-0.282044	-1.82529	0	0.0846201	0.295	143	tags=83%, list=48%, signal=144%	down
WANG_RESPONSE_TO_GSK3_INHIBITOR_SB216763_DN	WANG_RESPONSE_TO_GSK3_INHIBITOR_SB216763_DN	Details ...	17	-0.392184	-2.03872	0.00813008	0.0466204	0.119	99	tags=82%, list=33%, signal=116%	down
GO_CYTOSKELETON	GO_CYTOSKELETON	Details ...	26	-0.288698	-1.84654	0.0125	0.0835652	0.268	64	tags=62%, list=21%, signal=72%	down
GSE15750_DAY6_VS_DAY10_TRAF6KO_EFF_CD8_TCELL_UP	GSE15750_DAY6_VS_DAY10_TRAF6KO_EFF_CD8_TCELL_UP	Details ...	15	-0.362647	-1.75613	0.0151515	0.0861005	0.393	79	tags=73%, list=27%, signal=95%	down
KINSEY_TARGETS_OF_EWSR1_FLII_FUSION_UP	KINSEY_TARGETS_OF_EWSR1_FLII_FUSION_UP	Details ...	31	-0.246977	-1.68993	0.0172414	0.110278	0.498	125	tags=74%, list=42%, signal=115%	down
GOBERT_OLIGODENDROCYTE_DIFFERENTIATION_UP	GOBERT_OLIGODENDROCYTE_DIFFERENTIATION_UP	Details ...	22	-0.311464	-1.82138	0.019802	0.0792147	0.3	79	tags=68%, list=27%, signal=86%	down
GOLDRATH_ANTIGEN_RESPONSE	GOLDRATH_ANTIGEN_RESPONSE	Details ...	19	-0.331562	-1.76919	0.0230769	0.0848399	0.366	79	tags=68%, list=27%, signal=87%	down
FISCHER_DREAM_TARGETS	FISCHER_DREAM_TARGETS	Details ...	31	-0.274047	-1.88265	0.025641	0.0780619	0.234	103	tags=71%, list=35%, signal=97%	down
GO_SUPRAMOLECULAR_FIBER	GO_SUPRAMOLECULAR_FIBER	Details ...	15	-0.355262	-1.68104	0.0316456	0.10905	0.512	102	tags=80%, list=34%, signal=116%	down
GO_CHROMOSOME	GO_CHROMOSOME	Details ...	21	-0.287789	-1.67538	0.0344828	0.106619	0.523	99	tags=71%, list=33%, signal=99%	down
MUELLER_PLURINET	MUELLER_PLURINET	Details ...	18	-0.339077	-1.81925	0.037594	0.0737901	0.301	148	tags=89%, list=50%, signal=166%	down
