# Supplementary material for: Efficient expansion of rare human circulating hematopoietic stem/progenitor cells in steady-state blood using a polypeptide-forming 3D culture
Source: Protein Cell. 2022 Mar 1;13(11):808–24. doi: 10.1007/s13238-021-00900-4 (PMC9237197; doi:10.1007/s13238-021-00900-4)
Supplement: Supplementary file 4 — Supplementary file4 (XLS 1046 KB) [file 13238_2021_900_MOESM4_ESM.xls]

## Sheet: 3DCS vs PBMNCs
GO and KEGG analysis for 3DCS VS PBMNCs
GO_terms analysis for 3DCS VS PBMNCs
Category	ID	Description	GeneRatio	BgRatio	pvalue	padj	geneID	Count
BP	GO:0007059	chromosome segregation	69/930	338/15606	6.96616e-20	3.09265e-16	ESPL1/CDT1/PLK1/KIF14/CDC20/CDCA5/TOP2A/BIRC5/KIF18B/ZWINT/AURKB/KIFC1/KIF2C/MKI67/BUB1B/NCAPH/TRIP13/TTK/SKA3/CDCA8/UBE2C/CENPM/CENPW/DLGAP5/CDC6/NUSAP1/SPAG5/NUF2/DSCC1/CDCA2/CCNB1/KIF4A/SKA1/CENPI/PRC1/HJURP/CENPF/HASPIN/FAM83D/KIF23/MAD2L2/KIF11/BUB1/ANKLE1/KNL1/CENPU/FEN1/NCAPG/ESCO2/EME1/SPC25/CENPE/CENPO/RACGAP1/CENPA/NEK2/SPC24/PTTG1/DMC1/KIF18A/INCENP/MAD2L1/CENPN/CCNE1/ANAPC11/SGO2/RCC1…	69	up
BP	GO:0000819	sister chromatid segregation	55/930	227/15606	1.21519e-19	3.09265e-16	ESPL1/CDT1/PLK1/KIF14/CDC20/CDCA5/TOP2A/BIRC5/KIF18B/ZWINT/AURKB/KIFC1/KIF2C/BUB1B/NCAPH/TRIP13/TTK/CDCA8/UBE2C/CENPM/DLGAP5/CDC6/NUSAP1/SPAG5/NUF2/DSCC1/CCNB1/KIF4A/SKA1/CENPI/PRC1/CENPF/HASPIN/KIF23/MAD2L2/BUB1/KNL1/CENPU/FEN1/NCAPG/SPC25/CENPE/CENPO/RACGAP1/CENPA/NEK2/SPC24/PTTG1/KIF18A/INCENP/MAD2L1/CENPN/ANAPC11/SGO2/PSRC1	55	up
BP	GO:0000280	nuclear division	71/930	383/15606	5.3339e-18	9.04985e-15	PKMYT1/ESPL1/CDT1/ANLN/CKS2/PLK1/LIF/AURKA/TPX2/KIF14/OBSL1/CDC20/CDCA5/WNT5A/TOP2A/BIRC5/KIF18B/ZWINT/AURKB/KIFC1/KIF2C/MKI67/LRP5/ASPM/BUB1B/NCAPH/TRIP13/TTK/CDCA8/UBE2S/UBE2C/DLGAP5/CDC6/NUSAP1/SPAG5/CCNA1/DSCC1/CCNB1/KIF4A/PRC1/CHEK1/CENPF/HASPIN/KIF23/MAD2L2/KIF11/BUB1/ANKLE1/NCAPG/MYBL2/EME1/CENPE/RACGAP1/NEK2/CALR/XRCC2/PTTG1/DMC1/MND1/KIF18A/OSM/RAD51/MAD2L1/CCNE1/ANAPC11/FBXO43/EDN1/SGO2…	71	up
BP	GO:0098813	nuclear chromosome segregation	60/930	291/15606	1.19241e-17	1.51734e-14	ESPL1/CDT1/PLK1/KIF14/CDC20/CDCA5/TOP2A/BIRC5/KIF18B/ZWINT/AURKB/KIFC1/KIF2C/BUB1B/NCAPH/TRIP13/TTK/CDCA8/UBE2C/CENPM/DLGAP5/CDC6/NUSAP1/SPAG5/NUF2/DSCC1/CCNB1/KIF4A/SKA1/CENPI/PRC1/CENPF/HASPIN/FAM83D/KIF23/MAD2L2/BUB1/ANKLE1/KNL1/CENPU/FEN1/NCAPG/EME1/SPC25/CENPE/CENPO/RACGAP1/CENPA/NEK2/SPC24/PTTG1/DMC1/KIF18A/INCENP/MAD2L1/CENPN/CCNE1/ANAPC11/SGO2/PSRC1	60	up
BP	GO:0140014	mitotic nuclear division	54/930	249/15606	5.19897e-17	5.29255e-14	PKMYT1/ESPL1/CDT1/ANLN/PLK1/AURKA/TPX2/KIF14/OBSL1/CDC20/CDCA5/BIRC5/KIF18B/ZWINT/AURKB/KIFC1/KIF2C/MKI67/LRP5/BUB1B/NCAPH/TRIP13/TTK/CDCA8/UBE2S/UBE2C/DLGAP5/CDC6/NUSAP1/SPAG5/DSCC1/CCNB1/KIF4A/PRC1/CHEK1/CENPF/HASPIN/KIF23/MAD2L2/KIF11/BUB1/NCAPG/MYBL2/CENPE/RACGAP1/NEK2/PTTG1/KIF18A/MAD2L1/ANAPC11/FBXO43/EDN1/RCC1/PSRC1	54	up
BP	GO:0000070	mitotic sister chromatid segregation	39/930	141/15606	2.19492e-16	1.86203e-13	ESPL1/CDT1/PLK1/KIF14/CDC20/CDCA5/KIF18B/ZWINT/AURKB/KIFC1/KIF2C/BUB1B/NCAPH/TRIP13/TTK/CDCA8/UBE2C/DLGAP5/CDC6/NUSAP1/SPAG5/DSCC1/CCNB1/KIF4A/PRC1/CENPF/HASPIN/KIF23/MAD2L2/BUB1/NCAPG/CENPE/RACGAP1/NEK2/PTTG1/KIF18A/MAD2L1/ANAPC11/PSRC1	39	up
BP	GO:0048285	organelle fission	72/930	427/15606	6.15519e-16	4.4757e-13	PKMYT1/ESPL1/CDT1/ANLN/CKS2/PLK1/LIF/AURKA/TPX2/KIF14/OBSL1/CDC20/CDCA5/WNT5A/TOP2A/BIRC5/KIF18B/ZWINT/AURKB/KIFC1/KIF2C/MKI67/LRP5/ASPM/BUB1B/NCAPH/TRIP13/TTK/CDCA8/UBE2S/UBE2C/DLGAP5/CDC6/NUSAP1/SPAG5/CCNA1/DSCC1/CCNB1/KIF4A/PRC1/CHEK1/CENPF/HASPIN/KIF23/MAD2L2/KIF11/BUB1/ANKLE1/NCAPG/MYBL2/EME1/CENPE/RACGAP1/NEK2/CALR/XRCC2/MTFR2/PTTG1/DMC1/MND1/KIF18A/OSM/RAD51/MAD2L1/CCNE1/ANAPC11/FBXO43/EDN…	72	up
BP	GO:0006260	DNA replication	50/930	285/15606	4.33479e-12	2.75801e-09	CDC25A/TICRR/CDT1/CDC45/MCM10/MCM2/RECQL4/EXO1/CDC6/ORC1/ACVRL1/DSCC1/RRM2/POLD1/CHEK1/PCNA/MCM4/E2F8/GMNN/GINS3/CLSPN/E2F7/CDK1/TONSL/GINS1/POLQ/PCLAF/CHAF1A/FEN1/DTL/ESCO2/EME1/CALR/ORC6/MCM5/HMGA1/RNASEH2A/POLE2/ALYREF/GINS2/PIF1/RAD51/RRM1/BLM/CCNE1/ACHE/MCM6/CSF2/CHAF1B/GINS4	50	up
BP	GO:1902850	microtubule cytoskeleton organization involved in mitosis	30/930	120/15606	1.10656e-11	5.95565e-09	SAPCD2/ESPL1/PLK1/AURKA/TPX2/CDC20/BIRC5/AURKB/KIFC1/TTK/NUSAP1/CCNB1/KIF4A/PRC1/SPRY2/POC1A/WDR62/KIF23/KIF11/SPRY1/STIL/MYBL2/SPC25/CENPE/RACGAP1/CENPA/NEK2/STMN1/RCC1/PSRC1	30	up
BP	GO:0045787	positive regulation of cell cycle	56/930	351/15606	1.17007e-11	5.95565e-09	CDC25A/ESPL1/CDT1/CKS2/AURKA/CDC45/IL10/KIF14/CDCA5/WNT5A/GTSE1/AURKB/CIT/LRP5/EIF4EBP1/MUC1/UBE2C/DLGAP5/CDC6/NUSAP1/SPAG5/CCNB1/CHEK1/PCNA/POC1A/E2F1/E2F8/FAM83D/E2F7/KIF23/CDK1/CITED2/SPHK1/FEN1/DTL/TFDP1/FOSL1/RACGAP1/CKS1B/CALR/DRD2/SHB/TERT/PLK4/RAD23A/CDK4/CARM1/BAX/MAD2L1/ANAPC11/EDN1/CCND1/PSRC1/APP/EIF4G1/POLDIP2	56	up
BP	GO:0007062	sister chromatid cohesion	31/930	132/15606	2.88412e-11	1.33456e-08	ESPL1/PLK1/CDC20/CDCA5/BIRC5/ZWINT/AURKB/KIF2C/BUB1B/CDCA8/CENPM/NUF2/DSCC1/SKA1/CENPI/CENPF/HASPIN/BUB1/KNL1/CENPU/FEN1/SPC25/CENPE/CENPO/CENPA/SPC24/KIF18A/INCENP/MAD2L1/CENPN/SGO2	31	up
BP	GO:0051783	regulation of nuclear division	36/930	176/15606	5.30856e-11	2.11029e-08	PKMYT1/ESPL1/CDT1/ANLN/PLK1/LIF/AURKA/OBSL1/CDC20/CDCA5/WNT5A/MKI67/LRP5/BUB1B/TRIP13/TTK/UBE2C/DLGAP5/CDC6/NUSAP1/CCNB1/CHEK1/CENPF/MAD2L2/KIF11/BUB1/CENPE/NEK2/CALR/PTTG1/OSM/MAD2L1/ANAPC11/FBXO43/EDN1/RCC1	36	up
BP	GO:0006261	DNA-dependent DNA replication	32/930	143/15606	5.38973e-11	2.11029e-08	TICRR/CDT1/CDC45/MCM10/MCM2/CDC6/ORC1/DSCC1/POLD1/PCNA/MCM4/E2F8/GMNN/GINS3/E2F7/TONSL/GINS1/POLQ/FEN1/EME1/ORC6/MCM5/HMGA1/RNASEH2A/POLE2/ALYREF/GINS2/RAD51/BLM/CCNE1/MCM6/GINS4	32	up
BP	GO:0044843	cell cycle G1/S phase transition	45/930	258/15606	6.35168e-11	2.30929e-08	CDKN2C/IQGAP3/GPNMB/BCAT1/CDC25A/CDT1/CDKN3/CCNA2/AURKA/CDC45/KIF14/MCM10/MCM2/GTSE1/EIF4EBP1/MUC1/CDC6/ORC1/KANK2/CCNA1/RRM2/CCNB1/PCNA/MCM4/E2F1/E2F8/FAM83D/E2F7/CDK1/TYMS/DHFR/TFDP1/ORC6/TRIM71/MCM5/TERT/POLE2/CDK4/CARM1/BAX/CCNE1/MCM6/RCC1/CCND1/EIF4G1	45	up
BP	GO:0051983	regulation of chromosome segregation	25/930	92/15606	8.29308e-11	2.81412e-08	ESPL1/CDT1/PLK1/CDCA5/AURKB/KIF2C/MKI67/BUB1B/TRIP13/TTK/UBE2C/DLGAP5/CDC6/SPAG5/CCNB1/CENPF/MAD2L2/BUB1/FEN1/CENPE/RACGAP1/NEK2/PTTG1/MAD2L1/ANAPC11	25	up
BP	GO:0000082	G1/S transition of mitotic cell cycle	43/930	242/15606	9.1695e-11	2.91705e-08	CDKN2C/IQGAP3/GPNMB/BCAT1/CDC25A/CDT1/CDKN3/AURKA/CDC45/KIF14/MCM10/MCM2/GTSE1/EIF4EBP1/MUC1/CDC6/ORC1/KANK2/CCNA1/RRM2/CCNB1/PCNA/MCM4/E2F1/E2F8/E2F7/CDK1/TYMS/DHFR/TFDP1/ORC6/TRIM71/MCM5/TERT/POLE2/CDK4/CARM1/BAX/CCNE1/MCM6/RCC1/CCND1/EIF4G1	43	up
BP	GO:0090068	positive regulation of cell cycle process	43/930	254/15606	4.49523e-10	1.34593e-07	CDC25A/ESPL1/CDT1/AURKA/CDC45/KIF14/CDCA5/WNT5A/GTSE1/AURKB/CIT/LRP5/MUC1/UBE2C/DLGAP5/CDC6/NUSAP1/SPAG5/CCNB1/PCNA/POC1A/E2F1/E2F8/FAM83D/E2F7/KIF23/CDK1/FEN1/DTL/TFDP1/RACGAP1/DRD2/TERT/PLK4/CDK4/CARM1/BAX/MAD2L1/ANAPC11/EDN1/CCND1/APP/EIF4G1	43	up
BP	GO:0007088	regulation of mitotic nuclear division	31/930	153/15606	1.47731e-09	4.1775e-07	PKMYT1/ESPL1/CDT1/ANLN/PLK1/AURKA/OBSL1/CDCA5/MKI67/LRP5/BUB1B/TRIP13/TTK/UBE2C/DLGAP5/CDC6/NUSAP1/CCNB1/CHEK1/CENPF/MAD2L2/KIF11/BUB1/CENPE/NEK2/PTTG1/MAD2L1/ANAPC11/FBXO43/EDN1/RCC1	31	up
BP	GO:0000083	regulation of transcription involved in G1/S transition of mitotic cell cycle	13/930	28/15606	1.78344e-09	4.77774e-07	CDT1/CDC45/CDC6/ORC1/CCNA1/RRM2/PCNA/E2F1/E2F7/TYMS/DHFR/TFDP1/CCNE1	13	up
BP	GO:0010965	regulation of mitotic sister chromatid separation	17/930	50/15606	1.98493e-09	5.05164e-07	ESPL1/CDT1/PLK1/BUB1B/TRIP13/TTK/UBE2C/DLGAP5/CDC6/CCNB1/CENPF/MAD2L2/BUB1/CENPE/PTTG1/MAD2L1/ANAPC11	17	up
BP	GO:0030071	regulation of mitotic metaphase/anaphase transition	16/930	45/15606	2.80176e-09	6.48226e-07	ESPL1/CDT1/PLK1/BUB1B/TRIP13/TTK/UBE2C/DLGAP5/CDC6/CCNB1/CENPF/MAD2L2/BUB1/CENPE/MAD2L1/ANAPC11	16	up
BP	GO:1902099	regulation of metaphase/anaphase transition of cell cycle	16/930	45/15606	2.80176e-09	6.48226e-07	ESPL1/CDT1/PLK1/BUB1B/TRIP13/TTK/UBE2C/DLGAP5/CDC6/CCNB1/CENPF/MAD2L2/BUB1/CENPE/MAD2L1/ANAPC11	16	up
BP	GO:1901987	regulation of cell cycle phase transition	57/930	416/15606	3.07623e-09	6.80784e-07	GPNMB/CDC25A/TICRR/ESPL1/CDT1/ANLN/TUBG1/PLK1/AURKA/CDC45/TPX2/KIF14/CDC20/CDCA5/GTSE1/HMMR/AURKB/MUC1/BUB1B/TRIP13/TTK/UBE2C/DLGAP5/CDC6/KANK2/CCNB1/TUBB4B/PCNA/CENPF/E2F1/E2F8/FAM83D/CLSPN/E2F7/MAD2L2/BUB1/CDK1/DTL/TFDP1/CENPE/PSMD8/NEK2/TUBB/TERT/PLK4/PSMA7/CDK4/CARM1/BAX/MAD2L1/BLM/FANCI/ANAPC11/CCND1/APP/EIF4G1/ATF5	57	up
BP	GO:0007052	mitotic spindle organization	24/930	101/15606	3.84294e-09	8.04196e-07	PLK1/AURKA/TPX2/CDC20/BIRC5/AURKB/KIFC1/TTK/CCNB1/KIF4A/PRC1/POC1A/WDR62/KIF23/KIF11/STIL/MYBL2/SPC25/CENPE/RACGAP1/NEK2/STMN1/RCC1/PSRC1	24	up
BP	GO:0051306	mitotic sister chromatid separation	17/930	52/15606	3.94988e-09	8.04196e-07	ESPL1/CDT1/PLK1/BUB1B/TRIP13/TTK/UBE2C/DLGAP5/CDC6/CCNB1/CENPF/MAD2L2/BUB1/CENPE/PTTG1/MAD2L1/ANAPC11	17	up
BP	GO:1905818	regulation of chromosome separation	17/930	53/15606	5.49503e-09	1.05756e-06	ESPL1/CDT1/PLK1/BUB1B/TRIP13/TTK/UBE2C/DLGAP5/CDC6/CCNB1/CENPF/MAD2L2/BUB1/CENPE/PTTG1/MAD2L1/ANAPC11	17	up
BP	GO:0007091	metaphase/anaphase transition of mitotic cell cycle	16/930	47/15606	5.81761e-09	1.05756e-06	ESPL1/CDT1/PLK1/BUB1B/TRIP13/TTK/UBE2C/DLGAP5/CDC6/CCNB1/CENPF/MAD2L2/BUB1/CENPE/MAD2L1/ANAPC11	16	up
BP	GO:0044784	metaphase/anaphase transition of cell cycle	16/930	47/15606	5.81761e-09	1.05756e-06	ESPL1/CDT1/PLK1/BUB1B/TRIP13/TTK/UBE2C/DLGAP5/CDC6/CCNB1/CENPF/MAD2L2/BUB1/CENPE/MAD2L1/ANAPC11	16	up
BP	GO:1901990	regulation of mitotic cell cycle phase transition	54/930	391/15606	6.09659e-09	1.07006e-06	GPNMB/TICRR/ESPL1/CDT1/ANLN/TUBG1/PLK1/AURKA/CDC45/TPX2/KIF14/CDC20/CDCA5/GTSE1/HMMR/AURKB/MUC1/BUB1B/TRIP13/TTK/UBE2C/DLGAP5/CDC6/KANK2/CCNB1/TUBB4B/PCNA/CENPF/E2F1/E2F8/CLSPN/E2F7/MAD2L2/BUB1/CDK1/DTL/TFDP1/CENPE/PSMD8/NEK2/TUBB/TERT/PLK4/PSMA7/CDK4/CARM1/BAX/MAD2L1/BLM/FANCI/ANAPC11/CCND1/APP/EIF4G1	54	up
BP	GO:0006270	DNA replication initiation	15/930	42/15606	8.19819e-09	1.37441e-06	TICRR/CDT1/CDC45/MCM10/MCM2/CDC6/ORC1/MCM4/ORC6/MCM5/POLE2/GINS2/CCNE1/MCM6/GINS4	15	up
BP	GO:0007051	spindle organization	30/930	155/15606	8.37065e-09	1.37441e-06	ESPL1/TUBG1/PLK1/AURKA/TPX2/CDC20/BIRC5/AURKB/KIFC1/ASPM/TTK/SPAG5/CCNB1/KIF4A/PRC1/POC1A/AUNIP/WDR62/KIF23/KIF11/STIL/MYBL2/SPC25/CENPE/RACGAP1/NEK2/TUBB/STMN1/RCC1/PSRC1	30	up
BP	GO:0000075	cell cycle checkpoint	37/930	224/15606	1.46475e-08	2.32986e-06	TICRR/CDT1/PLK1/AURKA/CDC45/H2AFX/TOP2A/GTSE1/ZWINT/AURKB/MUC1/BUB1B/TRIP13/TTK/CDC6/CCNB1/CHEK1/PCNA/CENPF/E2F1/E2F8/CLSPN/E2F7/MAD2L2/BUB1/CDK1/DOT1L/DTL/TFDP1/EME1/DCLRE1B/CARM1/BAX/MAD2L1/BLM/FANCI/CCND1	37	up
BP	GO:0033045	regulation of sister chromatid segregation	19/930	70/15606	1.56201e-08	2.40929e-06	ESPL1/CDT1/PLK1/CDCA5/BUB1B/TRIP13/TTK/UBE2C/DLGAP5/CDC6/CCNB1/CENPF/MAD2L2/BUB1/FEN1/CENPE/PTTG1/MAD2L1/ANAPC11	19	up
BP	GO:0007093	mitotic cell cycle checkpoint	30/930	160/15606	1.80046e-08	2.69539e-06	TICRR/CDT1/PLK1/AURKA/TOP2A/GTSE1/ZWINT/AURKB/MUC1/BUB1B/TRIP13/TTK/CCNB1/PCNA/CENPF/E2F1/E2F8/CLSPN/E2F7/MAD2L2/BUB1/CDK1/TFDP1/EME1/CARM1/BAX/MAD2L1/BLM/FANCI/CCND1	30	up
BP	GO:0051304	chromosome separation	19/930	74/15606	4.19899e-08	6.10654e-06	ESPL1/CDT1/PLK1/TOP2A/BUB1B/TRIP13/TTK/UBE2C/DLGAP5/CDC6/CCNB1/CENPF/MAD2L2/BUB1/EME1/CENPE/PTTG1/MAD2L1/ANAPC11	19	up
BP	GO:0033047	regulation of mitotic sister chromatid segregation	17/930	60/15606	4.43216e-08	6.26658e-06	ESPL1/CDT1/PLK1/BUB1B/TRIP13/TTK/UBE2C/DLGAP5/CDC6/CCNB1/CENPF/MAD2L2/BUB1/CENPE/PTTG1/MAD2L1/ANAPC11	17	up
BP	GO:0010948	negative regulation of cell cycle process	44/930	307/15606	5.30753e-08	7.30144e-06	GPNMB/TICRR/ESPL1/CDT1/PLK1/LIF/AURKA/GTSE1/AURKB/MUC1/BUB1B/TRIP13/TTK/KANK2/RRM2/CCNB1/CHEK1/PCNA/CENPF/E2F1/E2F8/CLSPN/E2F7/MAD2L2/BUB1/CDK1/TFDP1/CCNF/PSMD8/NEK2/CALR/PTTG1/PSMA7/CDK4/CARM1/OSM/BAX/RAD51/MAD2L1/BLM/FANCI/FBXO43/CCND1/ATF5	44	up
BP	GO:0140013	meiotic nuclear division	29/930	164/15606	1.17865e-07	1.57878e-05	ESPL1/CKS2/PLK1/LIF/AURKA/CDC20/WNT5A/TOP2A/ASPM/BUB1B/NCAPH/TRIP13/TTK/CCNA1/BUB1/ANKLE1/EME1/CALR/XRCC2/PTTG1/DMC1/MND1/KIF18A/OSM/RAD51/CCNE1/FBXO43/SGO2/SPIRE1	29	up
BP	GO:0051321	meiotic cell cycle	36/930	233/15606	1.31674e-07	1.71852e-05	ESPL1/TUBG1/CKS2/PLK1/LIF/AURKA/H2AFX/CDC20/WNT5A/TOP2A/MKI67/EXO1/ASPM/BUB1B/NCAPH/TRIP13/TTK/CCNA1/BUB1/ANKLE1/CDK1/RAD54L/EME1/NEK2/CALR/XRCC2/PTTG1/DMC1/MND1/KIF18A/OSM/RAD51/CCNE1/FBXO43/SGO2/SPIRE1	36	up
BP	GO:0042119	neutrophil activation	59/930	488/15606	1.59527e-07	2.01277e-05	PRTN3/ELANE/CTSG/AZU1/EPX/VAT1/CTSD/CTSB/ATP8B4/CSTB/PLAU/C3/SLC2A5/GM2A/GPR84/RNASE2/CLEC5A/CHI3L1/GGH/BPI/GPI/IDH1/PKM/SLC27A2/QSOX1/TUBB4B/CD63/CREG1/FABP5/CTSZ/TRPM2/C3AR1/MCEMP1/SERPINB10/CHIT1/GLA/CD59/DEFA4/TUBB/STOM/PGAM1/MGST1/PLD1/IL18/FUCA2/DDOST/MMP9/GRN/PRDX4/NEU1/CTSA/CTSH/LAMTOR2/CXCL1/ALAD/NPC2/CYFIP1/PNP/CYB5R3	59	up
BP	GO:0000226	microtubule cytoskeleton organization	57/930	465/15606	1.63001e-07	2.01277e-05	SAPCD2/ESPL1/TUBG1/KIF20A/PLK1/AURKA/TPX2/GAPDH/TRPV4/OBSL1/CDC20/BIRC5/KIF18B/AURKB/KIFC1/KIF2C/ASPM/TTK/SKA3/NUSAP1/SPAG5/CCNB1/KIF4A/SKA1/TUBA1B/PRC1/SPRY2/CHEK1/POC1A/AUNIP/MTCL1/WDR62/KIF23/KIF11/SPRY1/CDK1/STIL/PCLAF/MYBL2/SPC25/CENPE/CCNF/RACGAP1/CENPA/NEK2/TUBB/STMN1/XRCC2/PLK4/KIF18A/RCC1/KIF24/ARL2/SPIRE1/PSRC1/CNTROB/ATF5	57	up
BP	GO:1903046	meiotic cell cycle process	30/930	176/15606	1.66083e-07	2.01277e-05	ESPL1/TUBG1/CKS2/PLK1/LIF/AURKA/CDC20/WNT5A/TOP2A/ASPM/BUB1B/NCAPH/TRIP13/TTK/CCNA1/BUB1/ANKLE1/EME1/CALR/XRCC2/PTTG1/DMC1/MND1/KIF18A/OSM/RAD51/CCNE1/FBXO43/SGO2/SPIRE1	30	up
BP	GO:0043312	neutrophil degranulation	58/930	478/15606	1.79903e-07	2.12955e-05	PRTN3/ELANE/CTSG/AZU1/EPX/VAT1/CTSD/CTSB/ATP8B4/CSTB/PLAU/C3/SLC2A5/GM2A/GPR84/RNASE2/CLEC5A/CHI3L1/GGH/BPI/GPI/IDH1/PKM/SLC27A2/QSOX1/TUBB4B/CD63/CREG1/FABP5/CTSZ/TRPM2/C3AR1/MCEMP1/SERPINB10/CHIT1/GLA/CD59/DEFA4/TUBB/STOM/PGAM1/MGST1/PLD1/FUCA2/DDOST/MMP9/GRN/PRDX4/NEU1/CTSA/CTSH/LAMTOR2/CXCL1/ALAD/NPC2/CYFIP1/PNP/CYB5R3	58	up
BP	GO:0045931	positive regulation of mitotic cell cycle	25/930	131/15606	1.92804e-07	2.18573e-05	ESPL1/CDT1/AURKA/CDC45/CDCA5/LRP5/EIF4EBP1/UBE2C/DLGAP5/CDC6/NUSAP1/CCNB1/CDK1/SPHK1/DTL/SHB/TERT/CDK4/MAD2L1/ANAPC11/EDN1/CCND1/APP/EIF4G1/POLDIP2	25	up
BP	GO:0002283	neutrophil activation involved in immune response	58/930	479/15606	1.93238e-07	2.18573e-05	PRTN3/ELANE/CTSG/AZU1/EPX/VAT1/CTSD/CTSB/ATP8B4/CSTB/PLAU/C3/SLC2A5/GM2A/GPR84/RNASE2/CLEC5A/CHI3L1/GGH/BPI/GPI/IDH1/PKM/SLC27A2/QSOX1/TUBB4B/CD63/CREG1/FABP5/CTSZ/TRPM2/C3AR1/MCEMP1/SERPINB10/CHIT1/GLA/CD59/DEFA4/TUBB/STOM/PGAM1/MGST1/PLD1/FUCA2/DDOST/MMP9/GRN/PRDX4/NEU1/CTSA/CTSH/LAMTOR2/CXCL1/ALAD/NPC2/CYFIP1/PNP/CYB5R3	58	up
BP	GO:0036230	granulocyte activation	59/930	493/15606	2.26898e-07	2.51067e-05	PRTN3/ELANE/CTSG/AZU1/EPX/VAT1/CTSD/CTSB/ATP8B4/CSTB/PLAU/C3/SLC2A5/GM2A/GPR84/RNASE2/CLEC5A/CHI3L1/GGH/BPI/GPI/IDH1/PKM/SLC27A2/QSOX1/TUBB4B/CD63/CREG1/FABP5/CTSZ/TRPM2/C3AR1/MCEMP1/SERPINB10/CHIT1/GLA/CD59/DEFA4/TUBB/STOM/PGAM1/MGST1/PLD1/IL18/FUCA2/DDOST/MMP9/GRN/PRDX4/NEU1/CTSA/CTSH/LAMTOR2/CXCL1/ALAD/NPC2/CYFIP1/PNP/CYB5R3	59	up
BP	GO:0016053	organic acid biosynthetic process	42/930	307/15606	3.90351e-07	4.13935e-05	SLC1A3/BCAT1/PTGES/SCD/ALOX15B/APOC1/FADS2/CH25H/PSAT1/HPGDS/NR1H3/MTHFD1L/PKM/SLC27A2/GGT1/GGT2/PYCR1/HSD3B7/PKLR/GGT5/GPT2/FADS1/TRIB3/DHFR/PHGDH/MCAT/ASS1/STAR/PLOD3/AHCY/FASN/OAT/ACOT7/GAD1/ERLIN1/PLOD2/SDS/EIF6/EDN1/HAAO/PSPH/SLC45A3	42	up
BP	GO:0046394	carboxylic acid biosynthetic process	42/930	307/15606	3.90351e-07	4.13935e-05	SLC1A3/BCAT1/PTGES/SCD/ALOX15B/APOC1/FADS2/CH25H/PSAT1/HPGDS/NR1H3/MTHFD1L/PKM/SLC27A2/GGT1/GGT2/PYCR1/HSD3B7/PKLR/GGT5/GPT2/FADS1/TRIB3/DHFR/PHGDH/MCAT/ASS1/STAR/PLOD3/AHCY/FASN/OAT/ACOT7/GAD1/ERLIN1/PLOD2/SDS/EIF6/EDN1/HAAO/PSPH/SLC45A3	42	up
BP	GO:0002446	neutrophil mediated immunity	58/930	492/15606	4.77088e-07	4.95587e-05	PRTN3/ELANE/CTSG/AZU1/EPX/VAT1/CTSD/CTSB/ATP8B4/CSTB/PLAU/C3/SLC2A5/GM2A/GPR84/RNASE2/CLEC5A/CHI3L1/GGH/BPI/GPI/IDH1/PKM/SLC27A2/QSOX1/TUBB4B/CD63/CREG1/FABP5/CTSZ/TRPM2/C3AR1/MCEMP1/SERPINB10/CHIT1/GLA/CD59/DEFA4/TUBB/STOM/PGAM1/MGST1/PLD1/FUCA2/DDOST/MMP9/GRN/PRDX4/NEU1/CTSA/CTSH/LAMTOR2/CXCL1/ALAD/NPC2/CYFIP1/PNP/CYB5R3	58	up
BP	GO:0071103	DNA conformation change	38/930	268/15606	5.64924e-07	5.75093e-05	HMGB3/CDC45/H2AFX/CDCA5/TOP2A/MCM2/RECQL4/NCAPH/CENPM/CENPW/NUSAP1/CCNB1/CENPI/HJURP/MCM4/HMGB2/CDK1/GINS1/KNL1/RAD54L/CENPU/CHAF1A/NCAPG/CENPO/CENPA/MCM5/HMGA1/NCAPG2/RUVBL2/GINS2/PIF1/RAD51/BLM/CENPN/H1F0/MCM6/CHAF1B/GINS4	38	up
BP	GO:0051784	negative regulation of nuclear division	15/930	56/15606	6.1473e-07	6.13524e-05	CDT1/PLK1/LIF/BUB1B/TRIP13/TTK/CCNB1/CHEK1/CENPF/MAD2L2/BUB1/PTTG1/OSM/MAD2L1/FBXO43	15	up
BP	GO:1901989	positive regulation of cell cycle phase transition	17/930	73/15606	9.70957e-07	9.50418e-05	CDC25A/ESPL1/CDT1/CDC45/CDCA5/UBE2C/DLGAP5/CDC6/FAM83D/CDK1/DTL/TERT/CDK4/ANAPC11/CCND1/APP/EIF4G1	17	up
BP	GO:0031570	DNA integrity checkpoint	27/930	163/15606	1.2196e-06	0.000117128	TICRR/CDT1/PLK1/AURKA/CDC45/H2AFX/TOP2A/GTSE1/MUC1/CDC6/CCNB1/CHEK1/PCNA/E2F1/E2F8/CLSPN/E2F7/CDK1/DOT1L/DTL/TFDP1/EME1/CARM1/BAX/BLM/FANCI/CCND1	27	up
BP	GO:0002504	antigen processing and presentation of peptide or polysaccharide antigen via MHC class II	20/930	99/15606	1.2487e-06	0.000117702	CTSD/CTSL/KIF2C/LGMN/TREM2/KIF15/KIF4A/THBS1/KIF23/KIF11/KIF26A/CTSE/CENPE/RACGAP1/AP1B1/KIF18A/SPTBN2/CLTA/AP2S1/AP1S1	20	up
BP	GO:0032392	DNA geometric change	18/930	83/15606	1.4325e-06	0.000132572	HMGB3/CDC45/TOP2A/MCM2/RECQL4/MCM4/HMGB2/GINS1/RAD54L/MCM5/HMGA1/RUVBL2/GINS2/PIF1/RAD51/BLM/MCM6/GINS4	18	up
BP	GO:1901992	positive regulation of mitotic cell cycle phase transition	15/930	60/15606	1.60755e-06	0.000143301	ESPL1/CDT1/CDC45/CDCA5/UBE2C/DLGAP5/CDC6/CDK1/DTL/TERT/CDK4/ANAPC11/CCND1/APP/EIF4G1	15	up
BP	GO:0033046	negative regulation of sister chromatid segregation	12/930	39/15606	1.6329e-06	0.000143301	ESPL1/CDT1/PLK1/BUB1B/TRIP13/TTK/CCNB1/CENPF/MAD2L2/BUB1/PTTG1/MAD2L1	12	up
BP	GO:0051985	negative regulation of chromosome segregation	12/930	39/15606	1.6329e-06	0.000143301	ESPL1/CDT1/PLK1/BUB1B/TRIP13/TTK/CCNB1/CENPF/MAD2L2/BUB1/PTTG1/MAD2L1	12	up
BP	GO:1901988	negative regulation of cell cycle phase transition	32/930	218/15606	2.05165e-06	0.000176998	GPNMB/TICRR/CDT1/PLK1/AURKA/GTSE1/AURKB/MUC1/BUB1B/TRIP13/TTK/KANK2/CCNB1/PCNA/CENPF/E2F1/E2F8/CLSPN/E2F7/MAD2L2/BUB1/CDK1/TFDP1/PSMD8/PSMA7/CARM1/BAX/MAD2L1/BLM/FANCI/CCND1/ATF5	32	up
BP	GO:0048608	reproductive structure development	48/930	398/15606	2.47008e-06	0.000206217	NUPR1/MMP14/RAB13/CTSB/PPARG/DHCR24/ALOX15B/CYP27B1/LIF/IL10/MMP19/WNT5A/SPP1/FZD5/CYP19A1/HYAL3/ASPM/IDH1/TYRO3/HMGB2/E2F8/E2F7/CITED2/STOX2/KRT19/FOSL1/SPINT2/VEGFA/CCNF/STAR/NTRK1/PLK4/FOXC1/MGST1/EPAS1/CEBPA/DMC1/AMHR2/KIF18A/MEA1/BAX/PRDX3/PRDX4/NSDHL/GATA2/CCND1/CSF2/TESC	48	up
BP	GO:0031577	spindle checkpoint	11/930	34/15606	2.5524e-06	0.000206217	CDT1/PLK1/AURKB/BUB1B/TRIP13/TTK/CCNB1/CENPF/MAD2L2/BUB1/MAD2L1	11	up
BP	GO:1905819	negative regulation of chromosome separation	11/930	34/15606	2.5524e-06	0.000206217	CDT1/PLK1/BUB1B/TRIP13/TTK/CCNB1/CENPF/MAD2L2/BUB1/PTTG1/MAD2L1	11	up
BP	GO:2000816	negative regulation of mitotic sister chromatid separation	11/930	34/15606	2.5524e-06	0.000206217	CDT1/PLK1/BUB1B/TRIP13/TTK/CCNB1/CENPF/MAD2L2/BUB1/PTTG1/MAD2L1	11	up
BP	GO:1901991	negative regulation of mitotic cell cycle phase transition	31/930	210/15606	2.61674e-06	0.000208112	GPNMB/TICRR/CDT1/PLK1/AURKA/GTSE1/AURKB/MUC1/BUB1B/TRIP13/TTK/KANK2/CCNB1/PCNA/CENPF/E2F1/E2F8/CLSPN/E2F7/MAD2L2/BUB1/CDK1/TFDP1/PSMD8/PSMA7/CARM1/BAX/MAD2L1/BLM/FANCI/CCND1	31	up
BP	GO:0061458	reproductive system development	48/930	401/15606	3.04966e-06	0.000236231	NUPR1/MMP14/RAB13/CTSB/PPARG/DHCR24/ALOX15B/CYP27B1/LIF/IL10/MMP19/WNT5A/SPP1/FZD5/CYP19A1/HYAL3/ASPM/IDH1/TYRO3/HMGB2/E2F8/E2F7/CITED2/STOX2/KRT19/FOSL1/SPINT2/VEGFA/CCNF/STAR/NTRK1/PLK4/FOXC1/MGST1/EPAS1/CEBPA/DMC1/AMHR2/KIF18A/MEA1/BAX/PRDX3/PRDX4/NSDHL/GATA2/CCND1/CSF2/TESC	48	up
BP	GO:0000910	cytokinesis	23/930	132/15606	3.06312e-06	0.000236231	ESPL1/ANLN/KIF20A/PLK1/AURKA/KIF14/AURKB/CIT/CEP55/CDC6/NUSAP1/KIF4A/PRC1/E2F8/E2F7/KIF23/RACGAP1/CENPA/STMN1/DRD2/INCENP/SPIRE1/CNTROB	23	up
BP	GO:0045930	negative regulation of mitotic cell cycle	38/930	289/15606	3.66256e-06	0.000275107	GPNMB/TICRR/CDT1/PLK1/AURKA/IL10/TOP2A/GTSE1/ZWINT/AURKB/MUC1/BUB1B/TRIP13/TTK/KANK2/CCNB1/CHEK1/PCNA/CENPF/E2F1/E2F8/CLSPN/E2F7/MAD2L2/BUB1/CDK1/TFDP1/EME1/PSMD8/FOXC1/PTTG1/PSMA7/CARM1/BAX/MAD2L1/BLM/FANCI/CCND1	38	up
BP	GO:0046165	alcohol biosynthetic process	22/930	124/15606	3.6753e-06	0.000275107	DHCR7/APOE/SCD/DHCR24/CYP27B1/SQLE/P2RY1/CES1/DHFR/SPHK1/SPR/FASN/ERLIN1/SPHK2/MSMO1/PCBD1/SREBF2/NSDHL/NTSR1/GBA/MVK/CYB5R3	22	up
BP	GO:0006310	DNA recombination	34/930	246/15606	3.93299e-06	0.00029013	HMGB3/TFRC/CDC45/IL10/H2AFX/TOP2A/RECQL4/BATF/EXO1/TRIP13/CHEK1/RAD51AP1/HMGB2/ANKLE1/KPNA2/TONSL/POLQ/RAD54L/FEN1/EME1/XRCC2/RUVBL2/ENDOG/DMC1/ALYREF/GINS2/MND1/PIF1/APEX2/RAD51/BLM/GINS4/PARPBP/TFPT	34	up
BP	GO:1901617	organic hydroxy compound biosynthetic process	31/930	215/15606	4.3141e-06	0.000304567	DHCR7/APOE/PLTP/SCD/DHCR24/CYP27B1/SQLE/P2RY1/WNT5A/CH25H/PSAT1/CES1/CYP19A1/SLC27A2/HSD3B7/DHFR/SPHK1/SPR/STAR/FASN/HDC/ERLIN1/SPHK2/MSMO1/PCBD1/SREBF2/NSDHL/NTSR1/GBA/MVK/CYB5R3	31	up
BP	GO:0002495	antigen processing and presentation of peptide antigen via MHC class II	19/930	98/15606	4.35879e-06	0.000304567	CTSD/CTSL/KIF2C/LGMN/TREM2/KIF15/KIF4A/KIF23/KIF11/KIF26A/CTSE/CENPE/RACGAP1/AP1B1/KIF18A/SPTBN2/CLTA/AP2S1/AP1S1	19	up
BP	GO:0016049	cell growth	53/930	466/15606	4.36528e-06	0.000304567	CDKN2C/NUPR1/MMP14/IGFBP5/HTRA3/NDN/APOE/IGFBP2/GAL/PPARG/CYP27B1/AURKA/KIF14/WNT5A/SPP1/HSPG2/ENO1/HTRA4/NET1/ACVRL1/EXOSC4/HAMP/IGFBP7/NRP2/FBP1/MAD2L2/SPHK1/WASF1/KIF26A/HYAL2/RASAL1/VEGFA/IL9R/DNPH1/SLC3A2/ATAD3A/IL17RB/BCAR1/RTN4/CCDC85B/KAZALD1/PLXNB3/LAMTOR2/EDN1/CDK5/NRP1/APBB2/LIMK1/PSRC1/APP/TMEM97/CYFIP1/EIF4G1	53	up
BP	GO:0032963	collagen metabolic process	21/930	116/15606	4.36805e-06	0.000304567	PRTN3/MMP14/CTSD/CTSL/ID1/CTSB/MMP2/PPARG/MMP19/ADAMTS14/MYB/ADAMTS3/MMP15/COL6A5/PLOD3/MMP9/ENG/COL6A3/CREB3L1/COL4A2/PEPD	21	up
BP	GO:0061640	cytoskeleton-dependent cytokinesis	14/930	57/15606	4.47409e-06	0.000307745	ANLN/KIF20A/PLK1/AURKB/CIT/CEP55/NUSAP1/KIF4A/KIF23/RACGAP1/CENPA/STMN1/SPIRE1/CNTROB	14	up
BP	GO:1902652	secondary alcohol metabolic process	23/930	135/15606	4.54329e-06	0.000308338	DHCR7/APOE/SCD/DHCR24/APOC1/CYP27B1/SQLE/CH25H/CES1/LRP5/STAR/SCARB1/FASN/CEBPA/ERLIN1/LDLR/MSMO1/SREBF2/NSDHL/MVK/NPC2/APP/CYB5R3	23	up
BP	GO:0022617	extracellular matrix disassembly	18/930	90/15606	4.89313e-06	0.000327711	ELANE/CTSG/SH3PXD2B/MMP14/CTSL/LAMB3/MMP2/MMP19/SPP1/HSPG2/MELTF/FSCN1/CDH1/LAMC1/MMP15/TPSAB1/NID1/MMP9	18	up
BP	GO:0007094	mitotic spindle assembly checkpoint	10/930	30/15606	5.40938e-06	0.000348528	CDT1/PLK1/BUB1B/TRIP13/TTK/CCNB1/CENPF/MAD2L2/BUB1/MAD2L1	10	up
BP	GO:0071173	spindle assembly checkpoint	10/930	30/15606	5.40938e-06	0.000348528	CDT1/PLK1/BUB1B/TRIP13/TTK/CCNB1/CENPF/MAD2L2/BUB1/MAD2L1	10	up
BP	GO:0071174	mitotic spindle checkpoint	10/930	30/15606	5.40938e-06	0.000348528	CDT1/PLK1/BUB1B/TRIP13/TTK/CCNB1/CENPF/MAD2L2/BUB1/MAD2L1	10	up
BP	GO:0051098	regulation of binding	41/930	328/15606	5.51778e-06	0.000351069	SPTA1/APOE/ID1/CDT1/PPARG/PLK1/LIF/AURKA/IL10/P2RY1/CDCA5/WNT5A/GTSE1/AURKB/BAMBI/HJURP/E2F1/CTSZ/HMGB2/GMNN/TRIB3/MAD2L2/SMO/EIF4A3/DOT1L/PLXND1/NEK2/STMN1/TERT/RUVBL2/FOXC1/CARM1/MMP9/BAX/PCBD1/ZFPM1/NFATC4/CDK5/NRP1/APP/EIF4G1	41	up
BP	GO:0033048	negative regulation of mitotic sister chromatid segregation	11/930	37/15606	6.46724e-06	0.000406398	CDT1/PLK1/BUB1B/TRIP13/TTK/CCNB1/CENPF/MAD2L2/BUB1/PTTG1/MAD2L1	11	up
BP	GO:0030574	collagen catabolic process	15/930	67/15606	7.06025e-06	0.000438252	PRTN3/MMP14/CTSD/CTSL/CTSB/MMP2/MMP19/ADAMTS14/ADAMTS3/MMP15/COL6A5/MMP9/COL6A3/COL4A2/PEPD	15	up
BP	GO:0045841	negative regulation of mitotic metaphase/anaphase transition	10/930	31/15606	7.56092e-06	0.000458156	CDT1/PLK1/BUB1B/TRIP13/TTK/CCNB1/CENPF/MAD2L2/BUB1/MAD2L1	10	up
BP	GO:1902100	negative regulation of metaphase/anaphase transition of cell cycle	10/930	31/15606	7.56092e-06	0.000458156	CDT1/PLK1/BUB1B/TRIP13/TTK/CCNB1/CENPF/MAD2L2/BUB1/MAD2L1	10	up
BP	GO:0022616	DNA strand elongation	9/930	25/15606	7.82021e-06	0.000468293	PCNA/GINS3/GINS1/FEN1/DCLRE1B/RNASEH2A/TERT/GINS2/GINS4	9	up
BP	GO:0008203	cholesterol metabolic process	22/930	130/15606	8.14511e-06	0.000482077	DHCR7/APOE/SCD/DHCR24/APOC1/SQLE/CH25H/CES1/LRP5/STAR/SCARB1/FASN/CEBPA/ERLIN1/LDLR/MSMO1/SREBF2/NSDHL/MVK/NPC2/APP/CYB5R3	22	up
BP	GO:0044259	multicellular organismal macromolecule metabolic process	21/930	121/15606	8.68528e-06	0.000508139	PRTN3/MMP14/CTSD/CTSL/ID1/CTSB/MMP2/PPARG/MMP19/ADAMTS14/MYB/ADAMTS3/MMP15/COL6A5/PLOD3/MMP9/ENG/COL6A3/CREB3L1/COL4A2/PEPD	21	up
BP	GO:0019674	NAD metabolic process	15/930	69/15606	1.03494e-05	0.000598617	GAPDH/LDHA/ENO1/GPI/PKM/PKLR/TPI1/PGAM1/PFKP/MDH2/PCK2/QPRT/NMNAT3/HAAO/PNP	15	up
BP	GO:0019886	antigen processing and presentation of exogenous peptide antigen via MHC class II	18/930	95/15606	1.0823e-05	0.000618978	CTSD/CTSL/KIF2C/LGMN/KIF15/KIF4A/KIF23/KIF11/KIF26A/CTSE/CENPE/RACGAP1/AP1B1/KIF18A/SPTBN2/CLTA/AP2S1/AP1S1	18	up
BP	GO:0009636	response to toxic substance	29/930	206/15606	1.39245e-05	0.000775476	EPX/NUPR1/APOE/LPO/DNMT3B/CES1/CDH1/CCNB1/CDK1/TYMS/PXDN/DHFR/STAR/MPST/SLC18A2/NQO1/GSTO1/DRD2/MGST1/CDK4/PRDX1/PRDX2/BAX/RAD51/PRDX3/GPX4/PRDX4/ALAD/CHKA	29	up
BP	GO:0000281	mitotic cytokinesis	12/930	47/15606	1.40165e-05	0.000775476	ANLN/KIF20A/PLK1/CIT/CEP55/NUSAP1/KIF4A/KIF23/RACGAP1/CENPA/STMN1/CNTROB	12	up
BP	GO:0045839	negative regulation of mitotic nuclear division	12/930	47/15606	1.40165e-05	0.000775476	CDT1/PLK1/BUB1B/TRIP13/TTK/CCNB1/CHEK1/CENPF/MAD2L2/BUB1/PTTG1/MAD2L1	12	up
BP	GO:1901615	organic hydroxy compound metabolic process	51/930	461/15606	1.42903e-05	0.000782123	DHCR7/APOE/PLTP/SCD/DHCR24/APOC1/CYP27B1/LDHA/SQLE/P2RY1/WNT5A/PNKD/CH25H/PSAT1/CES1/CYP19A1/LRP5/MAOA/LGMN/SLC27A2/HSD3B7/PLCB4/DHFR/SPHK1/SPR/TPI1/STAR/SCARB1/FASN/HDC/DRD2/EPAS1/CEBPA/ITPKA/ERLIN1/SPHK2/LDLR/MSMO1/COMT/PCBD1/SREBF2/NSDHL/NTSR1/COQ2/GBA/ALDH1B1/MVK/NPC2/APP/CHKA/CYB5R3	51	up
BP	GO:0051310	metaphase plate congression	13/930	55/15606	1.53551e-05	0.000831462	CDT1/KIF14/CDCA5/KIFC1/KIF2C/CDCA8/SPAG5/CCNB1/CENPF/FAM83D/CENPE/KIF18A/PSRC1	13	up
BP	GO:0071459	protein localization to chromosome, centromeric region	8/930	21/15606	1.56408e-05	0.000835842	CDT1/AURKB/BUB1B/TTK/HASPIN/CDK1/KNL1/CENPA	8	up
BP	GO:0001525	angiogenesis	48/930	426/15606	1.57644e-05	0.000835842	MMP14/GPNMB/STARD13/ID1/MMP2/PPARG/MMP19/WNT5A/HSPG2/C3/EGFL7/FZD5/ECM1/NRARP/CHI3L1/ENPP2/ACVRL1/GPI/FAM129B/E2F8/NRP2/E2F7/THBS1/RRAS/C3AR1/CXCL13/ARHGAP22/TIE1/SPHK1/PLXND1/NOTCH3/VEGFA/SHB/TERT/FOXC1/EPAS1/HSPB1/IL18/MYDGF/ENG/EMP2/CTSH/NFATC4/EDN1/GATA2/NRP1/COL4A2/HOXA5	48	up
BP	GO:1905954	positive regulation of lipid localization	15/930	72/15606	1.78376e-05	0.000936014	APOE/PLTP/GAL/SPP1/C3/CYP19A1/NR1H3/MYB/C1QTNF1/ERFE/SCARB1/SREBF2/NTSR1/EDN1/MSR1	15	up
BP	GO:0044839	cell cycle G2/M phase transition	33/930	253/15606	1.86293e-05	0.000967583	PKMYT1/CDC25A/TICRR/TUBG1/PLK1/CCNA2/AURKA/TPX2/KIF14/GTSE1/HMMR/AURKB/CIT/CCNB2/CCNB1/TUBB4B/CENPF/FOXM1/MELK/CLSPN/CDK1/DTL/PSMD8/NEK2/TUBB/PLK4/PSMA7/CDK4/BLM/FANCI/CCND1/APP/ATF5	33	up
BP	GO:0044774	mitotic DNA integrity checkpoint	19/930	108/15606	1.88645e-05	0.000969903	TICRR/AURKA/TOP2A/GTSE1/MUC1/CCNB1/PCNA/E2F1/E2F8/CLSPN/E2F7/CDK1/TFDP1/EME1/CARM1/BAX/BLM/FANCI/CCND1	19	up
BP	GO:0016125	sterol metabolic process	23/930	147/15606	1.93273e-05	0.00098376	DHCR7/APOE/SCD/DHCR24/APOC1/SQLE/CH25H/CES1/CYP19A1/LRP5/STAR/SCARB1/FASN/CEBPA/ERLIN1/LDLR/MSMO1/SREBF2/NSDHL/MVK/NPC2/APP/CYB5R3	23	up
BP	GO:0032508	DNA duplex unwinding	15/930	73/15606	2.12307e-05	0.00105945	CDC45/TOP2A/MCM2/RECQL4/MCM4/GINS1/MCM5/HMGA1/RUVBL2/GINS2/PIF1/RAD51/BLM/MCM6/GINS4	15	up
BP	GO:0051303	establishment of chromosome localization	15/930	73/15606	2.12307e-05	0.00105945	CDT1/KIF14/CDCA5/KIFC1/KIF2C/CDCA8/DLGAP5/SPAG5/CCNB1/CENPF/FAM83D/ANKLE1/CENPE/KIF18A/PSRC1	15	up
BP	GO:0019320	hexose catabolic process	12/930	49/15606	2.21629e-05	0.00109523	GAPDH/ENO1/LRP5/GPI/PKM/FUT1/PKLR/FUT4/GALE/TPI1/PGAM1/PFKP	12	up
BP	GO:0043648	dicarboxylic acid metabolic process	18/930	100/15606	2.25311e-05	0.00110272	SLC1A3/MTHFD1L/IDH1/GGT1/ALDH4A1/GRHPR/GPT2/DHFR/ASS1/MTHFD2/STAR/GAD1/ALDH1L2/MDH2/PCK2/QPRT/NMNAT3/HAAO	18	up
BP	GO:1901605	alpha-amino acid metabolic process	29/930	212/15606	2.41614e-05	0.00117125	SLC1A3/BCAT1/PSAT1/P4HB/IL4I1/CKB/GGT1/PYCR1/ALDH4A1/GPT2/DHFR/PHGDH/ASS1/GCAT/FAH/MPST/PLOD3/AHCY/HDC/OAT/GAD1/PLOD2/SDS/NMNAT3/COMT/PCBD1/PRDX4/HAAO/PSPH	29	up
BP	GO:0044243	multicellular organismal catabolic process	15/930	74/15606	2.51816e-05	0.00119789	PRTN3/MMP14/CTSD/CTSL/CTSB/MMP2/MMP19/ADAMTS14/ADAMTS3/MMP15/COL6A5/MMP9/COL6A3/COL4A2/PEPD	15	up
BP	GO:0050000	chromosome localization	15/930	74/15606	2.51816e-05	0.00119789	CDT1/KIF14/CDCA5/KIFC1/KIF2C/CDCA8/DLGAP5/SPAG5/CCNB1/CENPF/FAM83D/ANKLE1/CENPE/KIF18A/PSRC1	15	up
BP	GO:0006066	alcohol metabolic process	37/930	303/15606	2.63345e-05	0.00124114	DHCR7/APOE/SCD/DHCR24/APOC1/CYP27B1/SQLE/P2RY1/CH25H/CES1/LRP5/PLCB4/DHFR/SPHK1/SPR/TPI1/STAR/SCARB1/FASN/CEBPA/ITPKA/ERLIN1/SPHK2/LDLR/MSMO1/PCBD1/SREBF2/NSDHL/NTSR1/COQ2/GBA/ALDH1B1/MVK/NPC2/APP/CHKA/CYB5R3	37	up
BP	GO:0044236	multicellular organism metabolic process	22/930	140/15606	2.71815e-05	0.0012693	PRTN3/MMP14/CTSD/CTSL/ID1/CTSB/MMP2/PPARG/MMP19/TRPV4/ADAMTS14/MYB/ADAMTS3/MMP15/COL6A5/PLOD3/MMP9/ENG/COL6A3/CREB3L1/COL4A2/PEPD	22	up
BP	GO:1901654	response to ketone	26/930	182/15606	2.95289e-05	0.00136638	ADCY3/DNMT3B/PPARG/SPP1/ADCY6/EIF4EBP1/NR1H3/GPI/IGFBP7/PCNA/THBS1/TYMS/DSG2/FOSL1/ELK1/STAR/CALR/CDK4/PCK2/P2RY6/GBA/EDN1/UGT3A2/CCND1/PSPH/TSPO	26	up
BP	GO:0001558	regulation of cell growth	43/930	377/15606	3.23502e-05	0.00148344	CDKN2C/MMP14/IGFBP5/HTRA3/APOE/IGFBP2/GAL/PPARG/CYP27B1/KIF14/WNT5A/SPP1/ENO1/HTRA4/NET1/ACVRL1/EXOSC4/HAMP/IGFBP7/FBP1/MAD2L2/SPHK1/KIF26A/HYAL2/RASAL1/VEGFA/IL9R/DNPH1/IL17RB/BCAR1/RTN4/CCDC85B/KAZALD1/LAMTOR2/EDN1/CDK5/NRP1/APBB2/LIMK1/PSRC1/TMEM97/CYFIP1/EIF4G1	43	up
BP	GO:0006734	NADH metabolic process	10/930	36/15606	3.29932e-05	0.00149942	GAPDH/ENO1/GPI/PKM/PKLR/TPI1/PGAM1/PFKP/MDH2/PCK2	10	up
BP	GO:0045765	regulation of angiogenesis	31/930	238/15606	3.39796e-05	0.00153059	GPNMB/STARD13/ID1/PPARG/WNT5A/HSPG2/C3/ECM1/CHI3L1/ENPP2/ACVRL1/FAM129B/THBS1/RRAS/C3AR1/CXCL13/TIE1/SPHK1/PLXND1/VEGFA/TERT/FOXC1/HSPB1/MYDGF/ENG/EMP2/CTSH/GATA2/NRP1/COL4A2/HOXA5	31	up
BP	GO:0051225	spindle assembly	17/930	95/15606	4.08509e-05	0.00182396	PLK1/AURKA/TPX2/CDC20/BIRC5/AURKB/KIFC1/ASPM/SPAG5/KIF4A/KIF23/KIF11/MYBL2/RACGAP1/NEK2/TUBB/RCC1	17	up
BP	GO:0006007	glucose catabolic process	9/930	30/15606	4.17964e-05	0.00184994	GAPDH/ENO1/LRP5/GPI/PKM/PKLR/TPI1/PGAM1/PFKP	9	up
BP	GO:0030198	extracellular matrix organization	38/930	322/15606	4.39736e-05	0.00192953	ELANE/CTSG/SH3PXD2B/ICAM5/MMP14/CTSL/LAMB3/MMP2/MMP19/SPP1/HSPG2/MELTF/ITGA9/ADAMTS14/FSCN1/CDH1/ADAMTS3/THBS1/LAMC1/PXDN/COL27A1/MMP15/SPINT2/TPSAB1/TCF15/PLOD3/NID1/VWA1/FOXC1/MMP9/ENG/KAZALD1/PRDX4/COL6A3/CREB3L1/COL4A2/APBB2/APP	38	up
BP	GO:0016126	sterol biosynthetic process	14/930	69/15606	4.60736e-05	0.00198673	DHCR7/APOE/SCD/DHCR24/SQLE/CH25H/CES1/FASN/ERLIN1/MSMO1/SREBF2/NSDHL/MVK/CYB5R3	14	up
BP	GO:0006271	DNA strand elongation involved in DNA replication	7/930	18/15606	4.64481e-05	0.00198673	PCNA/GINS3/GINS1/FEN1/RNASEH2A/GINS2/GINS4	7	up
BP	GO:0034501	protein localization to kinetochore	7/930	18/15606	4.64481e-05	0.00198673	CDT1/AURKB/BUB1B/TTK/HASPIN/CDK1/KNL1	7	up
BP	GO:0043062	extracellular structure organization	38/930	323/15606	4.70573e-05	0.00199278	ELANE/CTSG/SH3PXD2B/ICAM5/MMP14/CTSL/LAMB3/MMP2/MMP19/SPP1/HSPG2/MELTF/ITGA9/ADAMTS14/FSCN1/CDH1/ADAMTS3/THBS1/LAMC1/PXDN/COL27A1/MMP15/SPINT2/TPSAB1/TCF15/PLOD3/NID1/VWA1/FOXC1/MMP9/ENG/KAZALD1/PRDX4/COL6A3/CREB3L1/COL4A2/APBB2/APP	38	up
BP	GO:0006735	NADH regeneration	8/930	24/15606	4.81556e-05	0.00199278	GAPDH/ENO1/GPI/PKM/PKLR/TPI1/PGAM1/PFKP	8	up
BP	GO:0061621	canonical glycolysis	8/930	24/15606	4.81556e-05	0.00199278	GAPDH/ENO1/GPI/PKM/PKLR/TPI1/PGAM1/PFKP	8	up
BP	GO:0061718	glucose catabolic process to pyruvate	8/930	24/15606	4.81556e-05	0.00199278	GAPDH/ENO1/GPI/PKM/PKLR/TPI1/PGAM1/PFKP	8	up
BP	GO:0000086	G2/M transition of mitotic cell cycle	31/930	244/15606	5.49814e-05	0.0022569	PKMYT1/CDC25A/TICRR/TUBG1/PLK1/CCNA2/AURKA/TPX2/KIF14/HMMR/AURKB/CIT/CCNB2/CCNB1/TUBB4B/CENPF/FOXM1/MELK/CLSPN/CDK1/DTL/PSMD8/NEK2/TUBB/PLK4/PSMA7/CDK4/BLM/FANCI/CCND1/APP	31	up
BP	GO:0008608	attachment of spindle microtubules to kinetochore	9/930	31/15606	5.58018e-05	0.00227225	CDT1/AURKB/KIF2C/SPAG5/CCNB1/KNL1/CENPE/RACGAP1/NEK2	9	up
BP	GO:1902749	regulation of cell cycle G2/M phase transition	27/930	200/15606	5.75079e-05	0.00232314	CDC25A/TICRR/TUBG1/PLK1/AURKA/TPX2/KIF14/GTSE1/HMMR/AURKB/CCNB1/TUBB4B/CENPF/CLSPN/CDK1/DTL/PSMD8/NEK2/TUBB/PLK4/PSMA7/CDK4/BLM/FANCI/CCND1/APP/ATF5	27	up
BP	GO:1901607	alpha-amino acid biosynthetic process	13/930	62/15606	5.96489e-05	0.00239065	SLC1A3/BCAT1/PSAT1/GGT1/PYCR1/DHFR/PHGDH/ASS1/PLOD3/AHCY/OAT/PLOD2/PSPH	13	up
BP	GO:0042493	response to drug	43/930	388/15606	6.37171e-05	0.00253375	SLC1A3/PLIN2/AK4/PTGR1/TFRC/IGFBP2/KCNH2/GAL/DNMT3B/PPARG/IL10/LDHA/GGH/CDH1/CCNB1/CENPF/HMGB2/LGALS1/FBP1/THBS1/CDK1/TYMS/RAD54L/FOSL1/STAR/CALR/NTRK1/GAD1/DRD2/MGST1/CDK4/ENG/RAD51/RET/UQCRFS1/COMT/TXN2/SLC12A5/EDN1/CCND1/ALAD/PNP/TSPO	43	up
BP	GO:0008652	cellular amino acid biosynthetic process	15/930	80/15606	6.55455e-05	0.00258625	SLC1A3/BCAT1/PSAT1/GGT1/PYCR1/GPT2/DHFR/PHGDH/ASS1/PLOD3/AHCY/OAT/GAD1/PLOD2/PSPH	15	up
BP	GO:0061615	glycolytic process through fructose-6-phosphate	8/930	25/15606	6.71369e-05	0.0026086	GAPDH/ENO1/GPI/PKM/PKLR/TPI1/PGAM1/PFKP	8	up
BP	GO:0061620	glycolytic process through glucose-6-phosphate	8/930	25/15606	6.71369e-05	0.0026086	GAPDH/ENO1/GPI/PKM/PKLR/TPI1/PGAM1/PFKP	8	up
BP	GO:0010035	response to inorganic substance	50/930	479/15606	7.86944e-05	0.0030345	KCNMA1/C1QA/PTGES/IGFBP2/CCNA2/LDHA/WNT5A/ADAM9/MYB/GGH/NET1/GPI/CDH1/PYCR1/PKLR/CCNB1/HAMP/PCNA/FBP1/TFR2/THBS1/TRPM2/CDK1/EIF4A3/DHFR/FOSL1/STAR/CALR/NQO1/NTRK1/DRD2/TERT/CEBPA/ENDOG/CDK4/PRDX1/PRDX2/MMP9/RAD51/PRDX3/BLM/NFATC4/EDN1/HAAO/CCND1/CSF2/ALAD/APP/LONP1/TSPO	50	up
BP	GO:0033044	regulation of chromosome organization	35/930	296/15606	8.35622e-05	0.00319798	ESPL1/CDT1/DNMT3B/PLK1/LIF/CDC45/CDCA5/TOP2A/AURKB/MKI67/MUC1/BUB1B/TRIP13/TTK/UBE2C/DLGAP5/MYB/CDC6/CCNB1/CHEK1/CENPF/MAD2L2/BUB1/FEN1/UHRF1/CENPE/VEGFA/NEK2/HMGA1/RUVBL2/PTTG1/PIF1/MAD2L1/ANAPC11/GATA2	35	up
BP	GO:0006695	cholesterol biosynthetic process	13/930	64/15606	8.44378e-05	0.00320738	DHCR7/APOE/SCD/DHCR24/SQLE/CES1/FASN/ERLIN1/MSMO1/SREBF2/NSDHL/MVK/CYB5R3	13	up
BP	GO:0008202	steroid metabolic process	34/930	286/15606	9.44337e-05	0.00353333	DHCR7/APOE/GAL/SCD/DHCR24/APOC1/CYP27B1/SQLE/SPP1/CH25H/CES1/CYP19A1/LRP5/LGMN/HSD17B14/SLC27A2/HSD3B7/IGFBP7/STAR/SCARB1/FASN/CEBPA/ERLIN1/LDLR/MSMO1/COMT/SREBF2/NSDHL/MVK/DHRS11/NPC2/APP/CYB5R3/TSPO	34	up
BP	GO:0006694	steroid biosynthetic process	24/930	173/15606	9.46956e-05	0.00353333	DHCR7/APOE/SCD/DHCR24/CYP27B1/SQLE/CH25H/CES1/CYP19A1/HSD17B14/SLC27A2/HSD3B7/IGFBP7/STAR/SCARB1/FASN/ERLIN1/MSMO1/SREBF2/NSDHL/MVK/DHRS11/CYB5R3/TSPO	24	up
BP	GO:1905952	regulation of lipid localization	19/930	121/15606	9.51013e-05	0.00353333	APOE/PLTP/GAL/PPARG/APOC1/SPP1/C3/CYP19A1/NR1H3/MYB/THBS1/C1QTNF1/ERFE/SCARB1/SREBF2/NTSR1/EDN1/MSR1/TSPO	19	up
BP	GO:1902653	secondary alcohol biosynthetic process	13/930	65/15606	9.98707e-05	0.00367906	DHCR7/APOE/SCD/DHCR24/SQLE/CES1/FASN/ERLIN1/MSMO1/SREBF2/NSDHL/MVK/CYB5R3	13	up
BP	GO:0001890	placenta development	21/930	142/15606	0.000101567	0.00367906	CTSB/PPARG/CYP27B1/LIF/IL10/SPP1/FZD5/E2F8/E2F7/STOX2/KRT19/FOSL1/SPINT2/CCNF/PLK4/EPAS1/CEBPA/PRDX3/NSDHL/GATA2/CSF2	21	up
BP	GO:0034502	protein localization to chromosome	14/930	74/15606	0.000102939	0.00367906	CDT1/PLK1/CDCA5/AURKB/BUB1B/TTK/HASPIN/CDK1/KNL1/ESCO2/CENPA/TERT/RUVBL2/CARM1	14	up
BP	GO:0048661	positive regulation of smooth muscle cell proliferation	14/930	74/15606	0.000102939	0.00367906	ELANE/TGM2/MMP2/HPGD/IL10/MYB/THBS1/NOTCH3/TERT/IL18/IL13/MMP9/EDN1/IRAK1	14	up
BP	GO:0030260	entry into host cell	20/930	132/15606	0.000104806	0.00367906	NECTIN2/TFRC/CTSB/P4HB/MRC1/CD209/CLEC5A/CDH1/TYRO3/SLC1A5/LGALS1/CDK1/HYAL2/NECTIN4/SCARB1/FUCA2/GYPA/LDLR/PVR/CD80	20	up
BP	GO:0044409	entry into host	20/930	132/15606	0.000104806	0.00367906	NECTIN2/TFRC/CTSB/P4HB/MRC1/CD209/CLEC5A/CDH1/TYRO3/SLC1A5/LGALS1/CDK1/HYAL2/NECTIN4/SCARB1/FUCA2/GYPA/LDLR/PVR/CD80	20	up
BP	GO:0051806	entry into cell of other organism involved in symbiotic interaction	20/930	132/15606	0.000104806	0.00367906	NECTIN2/TFRC/CTSB/P4HB/MRC1/CD209/CLEC5A/CDH1/TYRO3/SLC1A5/LGALS1/CDK1/HYAL2/NECTIN4/SCARB1/FUCA2/GYPA/LDLR/PVR/CD80	20	up
BP	GO:0051828	entry into other organism involved in symbiotic interaction	20/930	132/15606	0.000104806	0.00367906	NECTIN2/TFRC/CTSB/P4HB/MRC1/CD209/CLEC5A/CDH1/TYRO3/SLC1A5/LGALS1/CDK1/HYAL2/NECTIN4/SCARB1/FUCA2/GYPA/LDLR/PVR/CD80	20	up
BP	GO:0044282	small molecule catabolic process	40/930	360/15606	0.000107392	0.00374401	BCAT1/APOE/CYP27B1/GAPDH/PNKD/ENO1/HMMR/LRP5/IL4I1/HYAL3/GPI/PKM/SLC27A2/FUT1/ALDH4A1/PKLR/GPT2/ENTPD7/FUT4/MCAT/GCAT/HYAL2/GALE/TPI1/FAH/AHCY/SCARB1/HDC/GAD1/PGAM1/PFKP/ALDH1L2/QPRT/SDS/PCCB/PLA2G15/PCBD1/NTSR1/ALDH1B1/HAAO	40	up
BP	GO:0072330	monocarboxylic acid biosynthetic process	25/930	186/15606	0.000114657	0.00397011	SLC1A3/PTGES/SCD/ALOX15B/APOC1/FADS2/CH25H/HPGDS/NR1H3/PKM/SLC27A2/HSD3B7/PKLR/FADS1/TRIB3/MCAT/STAR/FASN/ACOT7/GAD1/ERLIN1/SDS/EIF6/EDN1/SLC45A3	25	up
BP	GO:0000077	DNA damage checkpoint	22/930	154/15606	0.000118246	0.00406647	PLK1/AURKA/H2AFX/GTSE1/MUC1/CCNB1/CHEK1/PCNA/E2F1/E2F8/CLSPN/E2F7/CDK1/DOT1L/DTL/TFDP1/EME1/CARM1/BAX/BLM/FANCI/CCND1	22	up
BP	GO:0001906	cell killing	19/930	123/15606	0.000119038	0.00406647	ELANE/CTSG/AZU1/NECTIN2/GAPDH/HAMP/TUBB4B/CCL13/PGLYRP4/DEFA4/TUBB/IL18/PRDX1/IL13/ROMO1/PVR/EMP2/CTSH/HAVCR2	19	up
BP	GO:0030865	cortical cytoskeleton organization	9/930	34/15606	0.000123514	0.00419123	RAB13/TRPV4/EHD2/EPB41L1/KIF23/RACGAP1/CALR/CAVIN3/CDK5	9	up
BP	GO:0006869	lipid transport	36/930	314/15606	0.000125169	0.00421926	PLIN2/APOE/PLTP/SLCO2B1/GAL/PPARG/ATP8B4/APOC1/SPP1/CES1/CYP19A1/GM2A/APOL4/TNFAIP8L3/NR1H3/MYB/SLC27A2/SLC10A4/THBS1/C1QTNF1/ESYT3/ERFE/NME4/STAR/SCARB1/DRD2/KCNN4/LDLR/SREBF2/NTSR1/EDN1/NPC2/CHKA/MSR1/TSPO/PRELID2	36	up
BP	GO:0044786	cell cycle DNA replication	12/930	58/15606	0.000130496	0.00434135	CDT1/CDC45/POLD1/PCNA/E2F8/GMNN/E2F7/GINS1/FEN1/POLE2/GINS2/RAD51	12	up
BP	GO:0090307	mitotic spindle assembly	12/930	58/15606	0.000130496	0.00434135	PLK1/TPX2/CDC20/BIRC5/AURKB/KIFC1/KIF4A/KIF23/KIF11/MYBL2/RACGAP1/NEK2	12	up
BP	GO:0007080	mitotic metaphase plate congression	10/930	42/15606	0.000137839	0.00455584	CDT1/KIF14/CDCA5/KIFC1/KIF2C/CDCA8/CCNB1/CENPE/KIF18A/PSRC1	10	up
BP	GO:0051186	cofactor metabolic process	44/930	414/15606	0.000138897	0.00456119	SPTA1/SCD/GAPDH/LDHA/ENO1/MTHFD1L/GGH/GPI/IDH1/PKM/PKLR/FBP1/TYMS/DHFR/SPR/TP53I3/GCKR/MTHFD2/TPI1/SLC25A1/AHCY/DBI/FASN/ACOT7/PGAM1/PFKP/ALDH1L2/MDH2/PC/PCK2/QPRT/NMNAT3/PCCB/EIF6/PCBD1/UROD/COQ2/HAAO/FAM96B/MVK/ALAD/ALAS1/PNP/TSPO	44	up
BP	GO:0032368	regulation of lipid transport	16/930	95/15606	0.000144054	0.00470023	APOE/PLTP/GAL/PPARG/APOC1/SPP1/CYP19A1/NR1H3/MYB/THBS1/C1QTNF1/ERFE/SREBF2/NTSR1/EDN1/TSPO	16	up
BP	GO:0046365	monosaccharide catabolic process	12/930	59/15606	0.000155055	0.00502694	GAPDH/ENO1/LRP5/GPI/PKM/FUT1/PKLR/FUT4/GALE/TPI1/PGAM1/PFKP	12	up
BP	GO:0048265	response to pain	8/930	28/15606	0.00016443	0.00529713	THBS1/NTRK1/VWA1/OSM/RET/COMT/GJA4/TSPO	8	up
BP	GO:0046718	viral entry into host cell	18/930	116/15606	0.000168028	0.00537902	NECTIN2/TFRC/CTSB/P4HB/MRC1/CD209/CLEC5A/TYRO3/SLC1A5/LGALS1/CDK1/HYAL2/NECTIN4/SCARB1/GYPA/LDLR/PVR/CD80	18	up
BP	GO:0033574	response to testosterone	10/930	43/15606	0.000170124	0.00541207	SPP1/GPI/THBS1/ELK1/CALR/CDK4/GBA/EDN1/PSPH/TSPO	10	up
BP	GO:0006959	humoral immune response	25/930	191/15606	0.000175463	0.00554723	PRTN3/ELANE/CTSG/AZU1/C1QC/C1QA/C1QB/IGLL1/GAPDH/C3/C1S/EBI3/EXO1/BPI/GPI/TREM2/TNFRSF21/C3AR1/CCL13/CXCL13/PGLYRP4/CD59/DEFA4/ROMO1/VSIG4	25	up
BP	GO:0046890	regulation of lipid biosynthetic process	22/930	159/15606	0.000189595	0.00595704	DHCR7/APOE/SCD/APOC1/CYP27B1/SQLE/C3/NR1H3/IDH1/IGFBP7/TRIB3/STAR/SCARB1/FASN/CDK4/ERLIN1/LDLR/EIF6/SREBF2/MVK/SLC45A3/TSPO	22	up
BP	GO:1901342	regulation of vasculature development	31/930	261/15606	0.000192259	0.00600366	GPNMB/STARD13/ID1/PPARG/WNT5A/HSPG2/C3/ECM1/CHI3L1/ENPP2/ACVRL1/FAM129B/THBS1/RRAS/C3AR1/CXCL13/TIE1/SPHK1/PLXND1/VEGFA/TERT/FOXC1/HSPB1/MYDGF/ENG/EMP2/CTSH/GATA2/NRP1/COL4A2/HOXA5	31	up
BP	GO:0001763	morphogenesis of a branching structure	24/930	182/15606	0.000209336	0.00641104	MMP14/TGM2/IL10/WNT5A/FZD5/NRARP/LRP5/SPRY2/CTSZ/ETV5/SMO/SPRY1/PLXND1/SPINT2/VEGFA/DRD2/ENG/RTN4/VANGL2/CTSH/NFATC4/EDN1/NRP1/HOXA5	24	up
BP	GO:0010634	positive regulation of epithelial cell migration	18/930	118/15606	0.000209453	0.00641104	PLPP3/WNT5A/ENPP2/ADAM9/NRP2/THBS1/DOCK1/VEGFA/AMOTL1/CALR/SCARB1/HSPB1/BCAR1/MMP9/RTN4/CTSH/EDN1/NRP1	18	up
BP	GO:0034312	diol biosynthetic process	6/930	16/15606	0.000210343	0.00641104	DHFR/SPHK1/SPR/SPHK2/PCBD1/GBA	6	up
BP	GO:0051782	negative regulation of cell division	6/930	16/15606	0.000210343	0.00641104	AURKB/ASPM/E2F8/E2F7/ORC6/BLM	6	up
BP	GO:0031145	anaphase-promoting complex-dependent catabolic process	14/930	79/15606	0.000212864	0.00644926	PLK1/AURKA/CDC20/AURKB/BUB1B/UBE2S/UBE2C/CCNB1/CDK1/PSMD8/PTTG1/PSMA7/MAD2L1/ANAPC11	14	up
BP	GO:0030866	cortical actin cytoskeleton organization	8/930	29/15606	0.000215306	0.00648465	RAB13/EHD2/EPB41L1/KIF23/RACGAP1/CALR/CAVIN3/CDK5	8	up
BP	GO:0010038	response to metal ion	35/930	311/15606	0.000221844	0.00664227	KCNMA1/C1QA/PTGES/IGFBP2/WNT5A/ADAM9/GGH/GPI/CDH1/PKLR/CCNB1/HAMP/PCNA/FBP1/TFR2/THBS1/TRPM2/CDK1/STAR/CALR/NQO1/DRD2/TERT/CEBPA/ENDOG/CDK4/MMP9/NFATC4/EDN1/HAAO/CCND1/ALAD/APP/LONP1/TSPO	35	up
BP	GO:0071156	regulation of cell cycle arrest	17/930	109/15606	0.00023724	0.00706171	AURKA/GTSE1/MUC1/CCNB1/PCNA/FOXM1/E2F1/E2F8/E2F7/CDK1/TFDP1/CALR/CDK4/CARM1/BAX/CDK5/CCND1	17	up
BP	GO:0030324	lung development	22/930	162/15606	0.000248673	0.00730125	DHCR7/MMP14/IGFBP5/ID1/LIF/WNT5A/EIF4EBP1/CHI3L1/SPRY2/CTSZ/TNS3/SPRY1/VEGFA/PLOD3/EPAS1/CEBPA/DPPA4/IL13/VANGL2/CTSH/AIMP2/HOXA5	22	up
BP	GO:0051653	spindle localization	9/930	37/15606	0.000249307	0.00730125	SAPCD2/ESPL1/ASPM/NUSAP1/SPAG5/SPRY2/SPRY1/CENPA/SPIRE1	9	up
BP	GO:0031571	mitotic G1 DNA damage checkpoint	13/930	71/15606	0.00025374	0.00730125	AURKA/GTSE1/MUC1/CCNB1/PCNA/E2F1/E2F8/E2F7/CDK1/TFDP1/CARM1/BAX/CCND1	13	up
BP	GO:0044819	mitotic G1/S transition checkpoint	13/930	71/15606	0.00025374	0.00730125	AURKA/GTSE1/MUC1/CCNB1/PCNA/E2F1/E2F8/E2F7/CDK1/TFDP1/CARM1/BAX/CCND1	13	up
BP	GO:0006977	DNA damage response, signal transduction by p53 class mediator resulting in cell cycle arrest	12/930	62/15606	0.000253755	0.00730125	AURKA/GTSE1/MUC1/CCNB1/PCNA/E2F1/E2F8/E2F7/CDK1/TFDP1/CARM1/BAX	12	up
BP	GO:0000022	mitotic spindle elongation	5/930	11/15606	0.000253894	0.00730125	AURKB/KIF4A/PRC1/KIF23/RACGAP1	5	up
BP	GO:2000045	regulation of G1/S transition of mitotic cell cycle	20/930	141/15606	0.000261331	0.00747288	GPNMB/AURKA/CDC45/KIF14/GTSE1/MUC1/CDC6/KANK2/CCNB1/PCNA/E2F1/E2F8/E2F7/CDK1/TFDP1/TERT/CARM1/BAX/CCND1/EIF4G1	20	up
BP	GO:0043393	regulation of protein binding	25/930	196/15606	0.000263352	0.00748863	SPTA1/APOE/ID1/PLK1/AURKA/IL10/WNT5A/GTSE1/AURKB/BAMBI/CTSZ/TRIB3/PLXND1/STMN1/TERT/RUVBL2/CARM1/MMP9/BAX/PCBD1/ZFPM1/NFATC4/CDK5/NRP1/APP	25	up
BP	GO:0032370	positive regulation of lipid transport	11/930	54/15606	0.000285418	0.00802638	APOE/PLTP/GAL/SPP1/CYP19A1/NR1H3/MYB/C1QTNF1/ERFE/NTSR1/EDN1	11	up
BP	GO:0034508	centromere complex assembly	11/930	54/15606	0.000285418	0.00802638	CENPM/CENPW/CENPI/HJURP/CENPF/KNL1/CENPU/CENPE/CENPO/CENPA/CENPN	11	up
BP	GO:0030301	cholesterol transport	13/930	72/15606	0.00029304	0.00815068	APOE/PLTP/PPARG/APOC1/CES1/NR1H3/STAR/SCARB1/LDLR/SREBF2/NPC2/MSR1/TSPO	13	up
BP	GO:0044783	G1 DNA damage checkpoint	13/930	72/15606	0.00029304	0.00815068	AURKA/GTSE1/MUC1/CCNB1/PCNA/E2F1/E2F8/E2F7/CDK1/TFDP1/CARM1/BAX/CCND1	13	up
BP	GO:0072431	signal transduction involved in mitotic G1 DNA damage checkpoint	12/930	63/15606	0.00029673	0.00816408	AURKA/GTSE1/MUC1/CCNB1/PCNA/E2F1/E2F8/E2F7/CDK1/TFDP1/CARM1/BAX	12	up
BP	GO:1902400	intracellular signal transduction involved in G1 DNA damage checkpoint	12/930	63/15606	0.00029673	0.00816408	AURKA/GTSE1/MUC1/CCNB1/PCNA/E2F1/E2F8/E2F7/CDK1/TFDP1/CARM1/BAX	12	up
BP	GO:0044773	mitotic DNA damage checkpoint	16/930	101/15606	0.000298686	0.00817373	AURKA/GTSE1/MUC1/CCNB1/PCNA/E2F1/E2F8/E2F7/CDK1/TFDP1/EME1/CARM1/BAX/BLM/FANCI/CCND1	16	up
BP	GO:0001701	in utero embryonic development	34/930	304/15606	0.000304658	0.00828437	LIF/IL10/FZD5/CCNB2/ACVRL1/GPI/CCNB1/E2F8/E2F7/SMO/GINS1/STIL/TIE1/KRT19/FOSL1/SLC39A3/SPINT2/VEGFA/MAFG/NEK2/PLOD3/XRCC2/NCAPG2/PLK4/FOXC1/EPAS1/CEBPA/ENDOG/NSDHL/EDN1/GATA2/CSF2/GINS4/KEAP1	34	up
BP	GO:0060326	cell chemotaxis	30/930	256/15606	0.000305985	0.00828437	AZU1/RAB13/IL10/TRPM4/TRPV4/WNT5A/CCL8/CCL22/CH25H/ITGA9/CYP19A1/PLA2G7/HSD3B7/HMGB2/THBS1/TRPM2/C3AR1/CCL13/CXCL13/IL17RC/VEGFA/CALR/FPR3/HSPB1/BCAR1/CXCL14/PLXNB3/EDN1/NRP1/CXCL1	30	up
BP	GO:0043030	regulation of macrophage activation	9/930	38/15606	0.0003096	0.00833789	IL10/WNT5A/NR1H3/BPI/THBS1/IL13/LDLR/HAVCR2/APP	9	up
BP	GO:0006323	DNA packaging	24/930	187/15606	0.000315899	0.00846278	H2AFX/CDCA5/TOP2A/MCM2/NCAPH/CENPM/CENPW/NUSAP1/CCNB1/CENPI/HJURP/HMGB2/CDK1/KNL1/CENPU/CHAF1A/NCAPG/CENPO/CENPA/HMGA1/NCAPG2/CENPN/H1F0/CHAF1B	24	up
BP	GO:0072413	signal transduction involved in mitotic cell cycle checkpoint	12/930	64/15606	0.00034572	0.0091177	AURKA/GTSE1/MUC1/CCNB1/PCNA/E2F1/E2F8/E2F7/CDK1/TFDP1/CARM1/BAX	12	up
BP	GO:1902402	signal transduction involved in mitotic DNA damage checkpoint	12/930	64/15606	0.00034572	0.0091177	AURKA/GTSE1/MUC1/CCNB1/PCNA/E2F1/E2F8/E2F7/CDK1/TFDP1/CARM1/BAX	12	up
BP	GO:1902403	signal transduction involved in mitotic DNA integrity checkpoint	12/930	64/15606	0.00034572	0.0091177	AURKA/GTSE1/MUC1/CCNB1/PCNA/E2F1/E2F8/E2F7/CDK1/TFDP1/CARM1/BAX	12	up
BP	GO:0030323	respiratory tube development	22/930	166/15606	0.000352308	0.00924056	DHCR7/MMP14/IGFBP5/ID1/LIF/WNT5A/EIF4EBP1/CHI3L1/SPRY2/CTSZ/TNS3/SPRY1/VEGFA/PLOD3/EPAS1/CEBPA/DPPA4/IL13/VANGL2/CTSH/AIMP2/HOXA5	22	up
BP	GO:0006520	cellular amino acid metabolic process	38/930	356/15606	0.000355648	0.00924056	SLC1A3/BCAT1/SLC7A5/PSAT1/P4HB/IL4I1/CKB/GGT1/PYCR1/ALDH4A1/GGT5/GPT2/DHFR/PHGDH/ASS1/GCAT/FAH/PSMD8/FARSA/MPST/PLOD3/AHCY/HDC/OAT/NQO1/GAD1/PSMA7/SDSL/PLOD2/SDS/NMNAT3/COMT/PCBD1/PRDX4/HAAO/PEPD/PSPH/AIMP2	38	up
BP	GO:0030261	chromosome condensation	8/930	31/15606	0.000355825	0.00924056	CDCA5/TOP2A/NCAPH/NUSAP1/CCNB1/CDK1/NCAPG/NCAPG2	8	up
BP	GO:0045132	meiotic chromosome segregation	14/930	83/15606	0.000362592	0.00936848	ESPL1/PLK1/TOP2A/BUB1B/NCAPH/TRIP13/TTK/BUB1/ANKLE1/EME1/PTTG1/DMC1/CCNE1/SGO2	14	up
BP	GO:0051984	positive regulation of chromosome segregation	7/930	24/15606	0.000368597	0.00942623	ESPL1/CDT1/DLGAP5/CDC6/CCNB1/FEN1/ANAPC11	7	up
BP	GO:0045840	positive regulation of mitotic nuclear division	10/930	47/15606	0.000369941	0.00942623	ESPL1/CDT1/AURKA/CDCA5/LRP5/UBE2C/DLGAP5/NUSAP1/ANAPC11/EDN1	10	up
BP	GO:0010632	regulation of epithelial cell migration	24/930	189/15606	0.000370382	0.00942623	STARD13/PLPP3/APOE/PPARG/WNT5A/ENPP2/ADAM9/ACVRL1/NRP2/THBS1/CXCL13/DOCK1/VEGFA/AMOTL1/CALR/SCARB1/HSPB1/BCAR1/MMP9/RTN4/EMP2/CTSH/EDN1/NRP1	24	up
BP	GO:0031638	zymogen activation	9/930	39/15606	0.000381452	0.00965964	MMP14/DHCR24/PLAU/MELTF/ENO1/GGT1/CTSZ/THBS1/CTSH	9	up
BP	GO:0019318	hexose metabolic process	27/930	224/15606	0.000384299	0.00968358	IGFBP5/GAPDH/ENO1/LRP5/GPI/PKM/FUT1/PKLR/FABP5/FBP1/C1QTNF1/FUT4/GCKR/GALE/TPI1/SLC25A1/SLC25A10/PGAM1/PFKP/MDH2/PC/PCK2/FUCA2/SDS/CHST1/G6PC3/SLC45A3	27	up
BP	GO:0010389	regulation of G2/M transition of mitotic cell cycle	24/930	190/15606	0.000400596	0.0100445	TICRR/TUBG1/PLK1/AURKA/TPX2/KIF14/HMMR/AURKB/CCNB1/TUBB4B/CENPF/CLSPN/CDK1/DTL/PSMD8/NEK2/TUBB/PLK4/PSMA7/CDK4/BLM/FANCI/CCND1/APP	24	up
BP	GO:0010876	lipid localization	37/930	346/15606	0.000408308	0.0101877	PLIN2/APOE/PLTP/SLCO2B1/GAL/PPARG/ATP8B4/APOC1/SPP1/C3/CES1/CYP19A1/GM2A/APOL4/TNFAIP8L3/NR1H3/MYB/SLC27A2/SLC10A4/THBS1/C1QTNF1/ESYT3/ERFE/NME4/STAR/SCARB1/DRD2/KCNN4/LDLR/SREBF2/NTSR1/EDN1/NPC2/CHKA/MSR1/TSPO/PRELID2	37	up
BP	GO:0051231	spindle elongation	5/930	12/15606	0.000413932	0.0102776	AURKB/KIF4A/PRC1/KIF23/RACGAP1	5	up
BP	GO:1902806	regulation of cell cycle G1/S phase transition	21/930	157/15606	0.000419404	0.0103629	GPNMB/AURKA/CDC45/KIF14/GTSE1/MUC1/CDC6/KANK2/CCNB1/PCNA/E2F1/E2F8/FAM83D/E2F7/CDK1/TFDP1/TERT/CARM1/BAX/CCND1/EIF4G1	21	up
BP	GO:0051293	establishment of spindle localization	8/930	32/15606	0.000449913	0.0110631	SAPCD2/ESPL1/NUSAP1/SPAG5/SPRY2/SPRY1/CENPA/SPIRE1	8	up
BP	GO:0061138	morphogenesis of a branching epithelium	22/930	169/15606	0.000453161	0.0110894	MMP14/TGM2/IL10/WNT5A/FZD5/NRARP/LRP5/SPRY2/CTSZ/ETV5/SMO/SPRY1/PLXND1/SPINT2/VEGFA/ENG/VANGL2/CTSH/NFATC4/EDN1/NRP1/HOXA5	22	up
BP	GO:0072401	signal transduction involved in DNA integrity checkpoint	12/930	66/15606	0.000464429	0.0112534	AURKA/GTSE1/MUC1/CCNB1/PCNA/E2F1/E2F8/E2F7/CDK1/TFDP1/CARM1/BAX	12	up
BP	GO:0072422	signal transduction involved in DNA damage checkpoint	12/930	66/15606	0.000464429	0.0112534	AURKA/GTSE1/MUC1/CCNB1/PCNA/E2F1/E2F8/E2F7/CDK1/TFDP1/CARM1/BAX	12	up
BP	GO:0009069	serine family amino acid metabolic process	9/930	40/15606	0.000466498	0.0112534	PSAT1/GGT1/DHFR/PHGDH/GCAT/MPST/AHCY/SDS/PSPH	9	up
BP	GO:0048011	neurotrophin TRK receptor signaling pathway	7/930	25/15606	0.000485832	0.0116645	NDN/SPRY2/SPRY1/WASF1/NTRK1/BCAR1/CYFIP1	7	up
BP	GO:0002237	response to molecule of bacterial origin	35/930	325/15606	0.000508446	0.0121502	ELANE/CTSG/PTGES/HPGD/CYP27B1/IL10/WNT5A/FZD5/MRC1/NR1H3/ADAM9/TREM2/C1orf106/HAMP/TNFRSF21/HMGB2/CXCL13/STAR/SCARB1/MGST1/ACP5/IL18/CDK4/PCK2/IL13/PRDX3/COMT/CD80/EDN1/HAVCR2/CSF2/CXCL1/IRAK1/ALAD/TSPO	35	up
BP	GO:0048002	antigen processing and presentation of peptide antigen	23/930	182/15606	0.000520896	0.0123727	CTSD/CTSL/KIF2C/CD209/LGMN/TREM2/KIF15/KIF4A/KIF23/KIF11/KIF26A/CTSE/CENPE/RACGAP1/PSMD8/CALR/AP1B1/PSMA7/KIF18A/SPTBN2/CLTA/AP2S1/AP1S1	23	up
BP	GO:0045137	development of primary sexual characteristics	25/930	205/15606	0.000522617	0.0123727	NUPR1/MMP14/RAB13/MMP19/CBX2/WNT5A/CYP19A1/HYAL3/ASPM/IDH1/HMGB2/CITED2/VEGFA/STAR/NTRK1/FOXC1/MGST1/DMC1/AMHR2/KIF18A/MEA1/BAX/PRDX4/CCND1/TESC	25	up
BP	GO:0099024	plasma membrane invagination	10/930	49/15606	0.000526932	0.012417	PPARG/IGLL1/C3/AURKB/TREM2/THBS1/DOCK1/GATA2/SPIRE1/MSR1	10	up
BP	GO:0072395	signal transduction involved in cell cycle checkpoint	12/930	67/15606	0.000535614	0.0125635	AURKA/GTSE1/MUC1/CCNB1/PCNA/E2F1/E2F8/E2F7/CDK1/TFDP1/CARM1/BAX	12	up
BP	GO:0031345	negative regulation of cell projection organization	20/930	149/15606	0.000544066	0.0126899	APOE/ID1/TRPV4/WNT5A/SPP1/ADCY6/PMP22/SPRY2/CTSZ/LGALS1/RTN4RL2/CARM1/ARHGDIA/RTN4/TBC1D7/TBC1D7-LOC100130357/PLXNB3/NFATC4/CDK5/NRP1	20	up
BP	GO:0051785	positive regulation of nuclear division	11/930	58/15606	0.000545989	0.0126899	ESPL1/CDT1/AURKA/CDCA5/WNT5A/LRP5/UBE2C/DLGAP5/NUSAP1/ANAPC11/EDN1	11	up
BP	GO:0048660	regulation of smooth muscle cell proliferation	17/930	117/15606	0.000556034	0.0128646	ELANE/TGM2/IGFBP5/MMP2/PPARG/HPGD/IL10/MYB/THBS1/NOTCH3/TERT/IL18/IL13/MMP9/COMT/EDN1/IRAK1	17	up
BP	GO:0051701	interaction with host	25/930	206/15606	0.000562042	0.0129134	NECTIN2/TFRC/CTSB/GAPDH/P4HB/MRC1/CD209/CLEC5A/CDH1/TYRO3/SLC1A5/LGALS1/CDK1/TYMS/KPNA2/HYAL2/NECTIN4/SCARB1/PC/ALYREF/FUCA2/GYPA/LDLR/PVR/CD80	25	up
BP	GO:0042558	pteridine-containing compound metabolic process	8/930	33/15606	0.000563215	0.0129134	MTHFD1L/GGH/TYMS/DHFR/SPR/MTHFD2/ALDH1L2/PCBD1	8	up
BP	GO:0019882	antigen processing and presentation	26/930	218/15606	0.000574945	0.0131026	CTSD/CTSL/KIF2C/CD209/LGMN/TREM2/KIF15/KIF4A/THBS1/KIF23/KIF11/KIF26A/CTSE/RAB34/CENPE/RACGAP1/PSMD8/CALR/AP1B1/PSMA7/KIF18A/SPTBN2/CLTA/CTSH/AP2S1/AP1S1	26	up
BP	GO:0006094	gluconeogenesis	13/930	77/15606	0.000576618	0.0131026	GAPDH/ENO1/GPI/FBP1/TPI1/SLC25A1/SLC25A10/PGAM1/MDH2/PC/PCK2/SDS/G6PC3	13	up
BP	GO:0006979	response to oxidative stress	41/930	404/15606	0.000600068	0.0135749	EPX/MMP14/APOE/LPO/DHCR24/CCNA2/LDHA/P4HB/ADAM9/MYB/NET1/IDH1/PYCR1/PCNA/MELK/TRPM2/ETV5/CDK1/PXDN/DHFR/FOSL1/HYAL2/CRYGD/STAR/NQO1/MGST1/EPAS1/HSPB1/ENDOG/PRDX1/PRDX2/MMP9/ROMO1/PRDX3/GPX4/TXN2/SELENON/EDN1/ALAD/APP/LONP1	41	up
BP	GO:0034311	diol metabolic process	6/930	19/15606	0.00061074	0.0137552	DHFR/SPHK1/SPR/SPHK2/PCBD1/GBA	6	up
BP	GO:0033260	nuclear DNA replication	10/930	50/15606	0.000624025	0.0139925	CDT1/CDC45/POLD1/PCNA/GMNN/GINS1/FEN1/POLE2/GINS2/RAD51	10	up
BP	GO:0060706	cell differentiation involved in embryonic placenta development	7/930	26/15606	0.00063095	0.0140857	LIF/FZD5/E2F8/E2F7/KRT19/SPINT2/PLK4	7	up
BP	GO:0010885	regulation of cholesterol storage	5/930	13/15606	0.000639748	0.0141579	PPARG/NR1H3/SCARB1/SREBF2/MSR1	5	up
BP	GO:0048266	behavioral response to pain	5/930	13/15606	0.000639748	0.0141579	THBS1/NTRK1/VWA1/OSM/TSPO	5	up
BP	GO:2000134	negative regulation of G1/S transition of mitotic cell cycle	15/930	98/15606	0.000663449	0.0146188	GPNMB/AURKA/GTSE1/MUC1/KANK2/CCNB1/PCNA/E2F1/E2F8/E2F7/CDK1/TFDP1/CARM1/BAX/CCND1	15	up
BP	GO:0010799	regulation of peptidyl-threonine phosphorylation	9/930	42/15606	0.000683428	0.0146778	AZU1/SPRED2/PLK1/WNT5A/CHI3L1/SPRY2/SPHK1/APP/EIF4G1	9	up
BP	GO:0031640	killing of cells of other organism	9/930	42/15606	0.000683428	0.0146778	ELANE/CTSG/AZU1/GAPDH/HAMP/CCL13/PGLYRP4/DEFA4/ROMO1	9	up
BP	GO:0034080	CENP-A containing nucleosome assembly	9/930	42/15606	0.000683428	0.0146778	CENPM/CENPW/CENPI/HJURP/KNL1/CENPU/CENPO/CENPA/CENPN	9	up
BP	GO:0044364	disruption of cells of other organism	9/930	42/15606	0.000683428	0.0146778	ELANE/CTSG/AZU1/GAPDH/HAMP/CCL13/PGLYRP4/DEFA4/ROMO1	9	up
BP	GO:0051445	regulation of meiotic cell cycle	9/930	42/15606	0.000683428	0.0146778	LIF/CDC20/WNT5A/ASPM/TTK/CDK1/CALR/OSM/FBXO43	9	up
BP	GO:0061641	CENP-A containing chromatin organization	9/930	42/15606	0.000683428	0.0146778	CENPM/CENPW/CENPI/HJURP/KNL1/CENPU/CENPO/CENPA/CENPN	9	up
BP	GO:0010594	regulation of endothelial cell migration	18/930	130/15606	0.000697908	0.0149259	STARD13/PLPP3/APOE/PPARG/WNT5A/ACVRL1/NRP2/THBS1/CXCL13/VEGFA/AMOTL1/CALR/SCARB1/HSPB1/BCAR1/EMP2/EDN1/NRP1	18	up
BP	GO:0005996	monosaccharide metabolic process	29/930	257/15606	0.000711258	0.0150842	IGFBP5/GAPDH/ENO1/LRP5/GPI/PKM/FUT1/PKLR/FABP5/FBP1/C1QTNF1/FUT4/GCKR/GALE/TPI1/SLC25A1/SLC25A10/GSTO1/PGAM1/PFKP/MDH2/PC/PCK2/FUCA2/SDS/CHST1/G6PC3/SLC45A3/CYB5R3	29	up
BP	GO:0030330	DNA damage response, signal transduction by p53 class mediator	16/930	109/15606	0.000713762	0.0150842	SPRED2/AURKA/GTSE1/BATF/MUC1/CCNB1/PCNA/FOXM1/E2F1/E2F8/E2F7/CDK1/TFDP1/CARM1/DYRK3/BAX	16	up
BP	GO:0010631	epithelial cell migration	28/930	245/15606	0.000714201	0.0150842	STARD13/RAB13/APOE/ID1/ANLN/PPARG/WNT5A/ENPP2/ADAM9/ACVRL1/NRP2/THBS1/CXCL13/DOCK1/PLXND1/VEGFA/AMOTL1/CALR/PKN3/SCARB1/HSPB1/BCAR1/MMP9/RTN4/EMP2/CTSH/EDN1/NRP1	28	up
BP	GO:0006575	cellular modified amino acid metabolic process	22/930	175/15606	0.000732568	0.0154047	P4HB/CHDH/MTHFD1L/GGH/IDH1/CKB/GGT1/GGT2/ALDH4A1/GGT5/SERINC2/TYMS/DHFR/ASS1/MTHFD2/PLOD3/AHCY/FASN/GSTO1/ALDH1L2/PLOD2/PRDX4	22	up
BP	GO:2000242	negative regulation of reproductive process	10/930	51/15606	0.00073543	0.0154047	LIF/WNT5A/HYAL3/HPGDS/TTK/CALR/SHB/OSM/PRDX4/FBXO43	10	up
BP	GO:0015918	sterol transport	13/930	79/15606	0.000741989	0.0154784	APOE/PLTP/PPARG/APOC1/CES1/NR1H3/STAR/SCARB1/LDLR/SREBF2/NPC2/MSR1/TSPO	13	up
BP	GO:0048659	smooth muscle cell proliferation	17/930	120/15606	0.000746924	0.0155177	ELANE/TGM2/IGFBP5/MMP2/PPARG/HPGD/IL10/MYB/THBS1/NOTCH3/TERT/IL18/IL13/MMP9/COMT/EDN1/IRAK1	17	up
BP	GO:0008406	gonad development	24/930	199/15606	0.000785304	0.0162488	NUPR1/MMP14/RAB13/MMP19/WNT5A/CYP19A1/HYAL3/ASPM/IDH1/HMGB2/CITED2/VEGFA/STAR/NTRK1/FOXC1/MGST1/DMC1/AMHR2/KIF18A/MEA1/BAX/PRDX4/CCND1/TESC	24	up
BP	GO:0032496	response to lipopolysaccharide	33/930	308/15606	0.000793077	0.0163432	ELANE/CTSG/PTGES/HPGD/CYP27B1/IL10/WNT5A/MRC1/NR1H3/ADAM9/TREM2/HAMP/TNFRSF21/HMGB2/CXCL13/STAR/SCARB1/MGST1/ACP5/IL18/CDK4/PCK2/IL13/PRDX3/COMT/CD80/EDN1/HAVCR2/CSF2/CXCL1/IRAK1/ALAD/TSPO	33	up
BP	GO:0038084	vascular endothelial growth factor signaling pathway	7/930	27/15606	0.000808427	0.0165856	CD63/ADAMTS3/NRP2/VEGFA/FOXC1/HSPB1/NRP1	7	up
BP	GO:0090132	epithelium migration	28/930	247/15606	0.000811361	0.0165856	STARD13/RAB13/APOE/ID1/ANLN/PPARG/WNT5A/ENPP2/ADAM9/ACVRL1/NRP2/THBS1/CXCL13/DOCK1/PLXND1/VEGFA/AMOTL1/CALR/PKN3/SCARB1/HSPB1/BCAR1/MMP9/RTN4/EMP2/CTSH/EDN1/NRP1	28	up
BP	GO:0043032	positive regulation of macrophage activation	6/930	20/15606	0.00082884	0.0168752	IL10/WNT5A/THBS1/IL13/HAVCR2/APP	6	up
BP	GO:0000079	regulation of cyclin-dependent protein serine/threonine kinase activity	13/930	80/15606	0.000838592	0.0169002	CDKN2C/PKMYT1/CDC25A/CDKN3/CKS2/PLK1/CDC6/CCNB1/CKS1B/CEBPA/BLM/CCND1/PSRC1	13	up
BP	GO:0019319	hexose biosynthetic process	13/930	80/15606	0.000838592	0.0169002	GAPDH/ENO1/GPI/FBP1/TPI1/SLC25A1/SLC25A10/PGAM1/MDH2/PC/PCK2/SDS/G6PC3	13	up
BP	GO:0015850	organic hydroxy compound transport	24/930	200/15606	0.00084335	0.0169002	APOE/PLTP/SLCO2B1/GAL/PPARG/APOC1/P2RY1/SPP1/CES1/CYP19A1/NR1H3/MYB/SLC10A4/C1QTNF1/CHRNA6/STAR/SLC18A2/SCARB1/DRD2/LDLR/SREBF2/NPC2/MSR1/TSPO	24	up
BP	GO:0071897	DNA biosynthetic process	24/930	200/15606	0.00084335	0.0169002	TK1/PPARG/AURKB/EXO1/ACVRL1/DSCC1/FAM129B/POLD1/PCNA/CENPF/RAD51AP1/MAD2L2/TYMS/POLQ/PCLAF/DTL/TFDP1/NEK2/XRCC2/TERT/POLE2/PIF1/RAD51/BLM	24	up
BP	GO:0007548	sex differentiation	28/930	248/15606	0.00086413	0.0172487	NUPR1/MMP14/RAB13/DHCR24/MMP19/CBX2/WNT5A/CYP19A1/HYAL3/ASPM/IDH1/TYRO3/CENPI/HMGB2/CITED2/VEGFA/STAR/NTRK1/FOXC1/MGST1/DMC1/AMHR2/KIF18A/MEA1/BAX/PRDX4/CCND1/TESC	28	up
BP	GO:0042770	signal transduction in response to DNA damage	17/930	122/15606	0.000903201	0.0179582	SPRED2/AURKA/GTSE1/BATF/MUC1/CCNB1/PCNA/FOXM1/E2F1/E2F8/E2F7/MAD2L2/CDK1/TFDP1/CARM1/DYRK3/BAX	17	up
BP	GO:0006732	coenzyme metabolic process	36/930	349/15606	0.000942447	0.0186656	SCD/GAPDH/LDHA/ENO1/MTHFD1L/GGH/GPI/IDH1/PKM/PKLR/FBP1/TYMS/DHFR/SPR/TP53I3/GCKR/MTHFD2/TPI1/SLC25A1/AHCY/DBI/FASN/ACOT7/PGAM1/PFKP/ALDH1L2/MDH2/PCK2/QPRT/NMNAT3/EIF6/PCBD1/COQ2/HAAO/MVK/PNP	36	up
BP	GO:0097305	response to alcohol	22/930	179/15606	0.000992783	0.0195863	PPARG/HPGD/ADCY6/EIF4EBP1/GGH/CDH1/HAMP/SMO/CDK1/TYMS/STAR/NQO1/NTRK1/DRD2/IL13/TUFM/RAD51/BLM/P2RY6/CCND1/ALAD/MLC1	22	up
BP	GO:0031589	cell-substrate adhesion	32/930	300/15606	0.0010184	0.0200141	DLC1/EMILIN1/MMP14/ID1/EPDR1/KIF14/PLAU/MELTF/MICALL2/ADAM9/NET1/ACVRL1/TYRO3/FREM1/SDC4/CD63/LGALS1/THBS1/LAMC1/DOCK1/VEGFA/CALR/NID1/RAC3/SMAD6/FZD7/LYPD5/EMP2/SIGLEC1/CDK5/NRP1/ARL2	32	up
BP	GO:0040020	regulation of meiotic nuclear division	7/930	28/15606	0.00102309	0.020029	LIF/CDC20/WNT5A/TTK/CALR/OSM/FBXO43	7	up
BP	GO:0019216	regulation of lipid metabolic process	35/930	338/15606	0.00102987	0.0200845	PLIN2/DHCR7/APOE/GAL/SCD/PPARG/APOC1/CYP27B1/RGL1/SQLE/C3/TNFAIP8L3/NR1H3/IDH1/IGFBP7/TNFRSF21/FADS1/TRIB3/ERFE/STAR/G0S2/SCARB1/FASN/CDK4/ERLIN1/CARM1/LDLR/EIF6/SREBF2/MVK/NPC2/SLC45A3/ALAS1/FHL2/TSPO	35	up
BP	GO:0090130	tissue migration	28/930	251/15606	0.00104081	0.0202203	STARD13/RAB13/APOE/ID1/ANLN/PPARG/WNT5A/ENPP2/ADAM9/ACVRL1/NRP2/THBS1/CXCL13/DOCK1/PLXND1/VEGFA/AMOTL1/CALR/PKN3/SCARB1/HSPB1/BCAR1/MMP9/RTN4/EMP2/CTSH/EDN1/NRP1	28	up
BP	GO:0006165	nucleoside diphosphate phosphorylation	16/930	113/15606	0.00106206	0.0205547	AK4/GAPDH/LDHA/ENO1/GPI/PKM/PKLR/FBP1/NME4/GCKR/TPI1/PGAM1/PFKP/AK8/EIF6/AK7	16	up
BP	GO:0002544	chronic inflammatory response	6/930	21/15606	0.0011024	0.0210948	PTGES/IL10/CYP19A1/THBS1/CXCL13/AHCY	6	up
BP	GO:0031639	plasminogen activation	6/930	21/15606	0.0011024	0.0210948	DHCR24/PLAU/MELTF/ENO1/CTSZ/THBS1	6	up
BP	GO:0042744	hydrogen peroxide catabolic process	6/930	21/15606	0.0011024	0.0210948	EPX/LPO/PXDN/PRDX1/PRDX2/PRDX3	6	up
BP	GO:0002478	antigen processing and presentation of exogenous peptide antigen	21/930	169/15606	0.00111215	0.0211829	CTSD/CTSL/KIF2C/LGMN/KIF15/KIF4A/KIF23/KIF11/KIF26A/CTSE/CENPE/RACGAP1/PSMD8/CALR/AP1B1/PSMA7/KIF18A/SPTBN2/CLTA/AP2S1/AP1S1	21	up
BP	GO:0045785	positive regulation of cell adhesion	38/930	378/15606	0.00111533	0.0211829	ELANE/AZU1/MYO10/CD276/SPTA1/TGM2/PLPP3/TFRC/IGFBP2/LILRB4/IL10/WNT5A/EBI3/CD209/ADAM9/MYB/NET1/SDC4/LGALS1/CITED2/CXCL13/DOCK1/CD59/VEGFA/CALR/NID1/SOCS1/SHB/IL18/RAC3/RET/EMP2/CD80/TNFSF9/HAVCR2/NRP1/ARL2/PNP	38	up
BP	GO:1902807	negative regulation of cell cycle G1/S phase transition	15/930	103/15606	0.00112396	0.021214	GPNMB/AURKA/GTSE1/MUC1/KANK2/CCNB1/PCNA/E2F1/E2F8/E2F7/CDK1/TFDP1/CARM1/BAX/CCND1	15	up
BP	GO:1902930	regulation of alcohol biosynthetic process	11/930	63/15606	0.0011253	0.021214	DHCR7/APOE/SCD/CYP27B1/SQLE/P2RY1/FASN/ERLIN1/SREBF2/NTSR1/MVK	11	up
BP	GO:0043627	response to estrogen	12/930	73/15606	0.00118294	0.0222183	MMP14/IGFBP2/GAL/PPARG/CYP27B1/LDHA/CITED2/KRT19/STAR/SMAD6/GBA/CCND1	12	up
BP	GO:0009612	response to mechanical stimulus	24/930	205/15606	0.0011928	0.0223211	SLC1A3/MMP14/IGFBP2/SHANK3/PPARG/TRPV4/P2RY1/PIEZO2/CHI3L1/GPI/CCNB1/CHEK1/PKD2L1/THBS1/FOSL1/NTRK1/DRD2/ENDOG/IL13/ENG/PDZD7/DMD/EDN1/PSPH	24	up
BP	GO:0000724	double-strand break repair via homologous recombination	15/930	104/15606	0.00124271	0.0230854	CDC45/RECQL4/CHEK1/RAD51AP1/TONSL/POLQ/RAD54L/FEN1/XRCC2/DMC1/GINS2/RAD51/BLM/GINS4/PARPBP	15	up
BP	GO:0019218	regulation of steroid metabolic process	15/930	104/15606	0.00124271	0.0230854	DHCR7/APOE/GAL/SCD/APOC1/CYP27B1/SQLE/IGFBP7/STAR/FASN/ERLIN1/LDLR/SREBF2/MVK/TSPO	15	up
BP	GO:0001569	branching involved in blood vessel morphogenesis	7/930	29/15606	0.00128012	0.0236938	NRARP/PLXND1/VEGFA/ENG/NFATC4/EDN1/NRP1	7	up
BP	GO:0042116	macrophage activation	11/930	64/15606	0.0012871	0.0237368	AZU1/IL10/WNT5A/NR1H3/BPI/THBS1/IL13/LDLR/HAVCR2/CSF2/APP	11	up
BP	GO:0072524	pyridine-containing compound metabolic process	21/930	171/15606	0.00129279	0.0237555	GAPDH/LDHA/ENO1/PSAT1/GPI/IDH1/PKM/PKLR/FBP1/TP53I3/GCKR/TPI1/PGAM1/PFKP/MDH2/PCK2/QPRT/NMNAT3/EIF6/HAAO/PNP	21	up
BP	GO:0006767	water-soluble vitamin metabolic process	13/930	84/15606	0.00133706	0.0243929	PSAT1/TCN2/MTHFD1L/DHFR/MTHFD2/FASN/GSTO1/SLC25A19/ACP5/ALDH1L2/PC/PCCB/CYB5R3	13	up
BP	GO:1904029	regulation of cyclin-dependent protein kinase activity	13/930	84/15606	0.00133706	0.0243929	CDKN2C/PKMYT1/CDC25A/CDKN3/CKS2/PLK1/CDC6/CCNB1/CKS1B/CEBPA/BLM/CCND1/PSRC1	13	up
BP	GO:0009617	response to bacterium	45/930	474/15606	0.00134572	0.0244633	ELANE/CTSG/AZU1/PTGES/LPO/HPGD/CYP27B1/IL10/IGLL1/WNT5A/FZD5/MRC1/NR1H3/ADAM9/BPI/TREM2/C1orf106/HAMP/TNFRSF21/HMGB2/CXCL13/CHIT1/PGLYRP4/DEFA4/STAR/SCARB1/MGST1/ACP5/IL18/CDK4/PCK2/IL13/FUCA2/ROMO1/PRDX3/COMT/CD80/EDN1/HAVCR2/UNC13B/CSF2/CXCL1/IRAK1/ALAD/TSPO	45	up
BP	GO:0010878	cholesterol storage	5/930	15/15606	0.00135066	0.0244656	PPARG/NR1H3/SCARB1/SREBF2/MSR1	5	up
BP	GO:0031055	chromatin remodeling at centromere	9/930	46/15606	0.00136359	0.0246123	CENPM/CENPW/CENPI/HJURP/KNL1/CENPU/CENPO/CENPA/CENPN	9	up
BP	GO:0000725	recombinational repair	15/930	105/15606	0.00137184	0.0246737	CDC45/RECQL4/CHEK1/RAD51AP1/TONSL/POLQ/RAD54L/FEN1/XRCC2/DMC1/GINS2/RAD51/BLM/GINS4/PARPBP	15	up
BP	GO:0006006	glucose metabolic process	22/930	184/15606	0.00142692	0.0255415	IGFBP5/GAPDH/ENO1/LRP5/GPI/PKM/PKLR/FABP5/FBP1/C1QTNF1/GCKR/TPI1/SLC25A1/SLC25A10/PGAM1/PFKP/MDH2/PC/PCK2/SDS/G6PC3/SLC45A3	22	up
BP	GO:0006706	steroid catabolic process	6/930	22/15606	0.00144016	0.0255415	APOE/CYP27B1/SPP1/CYP19A1/HSD17B14/SCARB1	6	up
BP	GO:0032800	receptor biosynthetic process	6/930	22/15606	0.00144016	0.0255415	PPARG/IL10/NR1H3/ACHE/EDN1/HOXA5	6	up
BP	GO:1903429	regulation of cell maturation	6/930	22/15606	0.00144016	0.0255415	GAL/AURKA/KIF14/SHB/RAC3/RET	6	up
BP	GO:0007050	cell cycle arrest	27/930	245/15606	0.00151757	0.0268209	CDKN2C/CDKN3/DHCR24/AURKA/GTSE1/MUC1/MLST8/CCNB1/MAPK12/PCNA/FOXM1/E2F1/E2F8/E2F7/THBS1/CDK1/TFDP1/PRR11/CALR/CDK4/CARM1/BAX/CGREF1/LAMTOR2/CDK5/CCND1/APBB2	27	up
BP	GO:0048754	branching morphogenesis of an epithelial tube	18/930	139/15606	0.0015314	0.0269718	MMP14/WNT5A/NRARP/LRP5/SPRY2/CTSZ/ETV5/SMO/SPRY1/PLXND1/VEGFA/ENG/VANGL2/CTSH/NFATC4/EDN1/NRP1/HOXA5	18	up
BP	GO:0006633	fatty acid biosynthetic process	16/930	117/15606	0.00154461	0.0271105	PTGES/SCD/ALOX15B/APOC1/FADS2/HPGDS/NR1H3/FADS1/TRIB3/MCAT/FASN/ACOT7/ERLIN1/EIF6/EDN1/SLC45A3	16	up
BP	GO:0006302	double-strand break repair	24/930	209/15606	0.00155613	0.027219	CDC45/H2AFX/CDCA5/RECQL4/TRIP13/CHEK1/RAD51AP1/FOXM1/MAD2L2/TONSL/POLQ/RAD54L/FEN1/ESCO2/EME1/DCLRE1B/XRCC2/DMC1/GINS2/MND1/RAD51/BLM/GINS4/PARPBP	24	up
BP	GO:0015949	nucleobase-containing small molecule interconversion	7/930	30/15606	0.00158499	0.0276287	AK4/RRM2/TYMS/NME4/AK8/RRM1/AK7	7	up
BP	GO:0046173	polyol biosynthetic process	9/930	47/15606	0.00159893	0.0276821	CYP27B1/P2RY1/DHFR/SPHK1/SPR/SPHK2/PCBD1/NTSR1/GBA	9	up
BP	GO:0060425	lung morphogenesis	9/930	47/15606	0.00159893	0.0276821	ID1/LIF/SPRY2/CTSZ/SPRY1/PLOD3/VANGL2/CTSH/HOXA5	9	up
BP	GO:0033002	muscle cell proliferation	21/930	174/15606	0.00161055	0.0277889	ELANE/TGM2/IGFBP5/MMP2/PPARG/HPGD/IL10/MYB/CCNB1/THBS1/CDK1/NOTCH3/TERT/FOXC1/IL18/IL13/MMP9/SIX5/COMT/EDN1/IRAK1	21	up
BP	GO:0030595	leukocyte chemotaxis	23/930	198/15606	0.00165735	0.0284648	AZU1/IL10/TRPM4/TRPV4/WNT5A/CCL8/CCL22/CH25H/ITGA9/CYP19A1/PLA2G7/HSD3B7/THBS1/TRPM2/C3AR1/CCL13/CXCL13/IL17RC/VEGFA/CALR/CXCL14/EDN1/CXCL1	23	up
BP	GO:0046364	monosaccharide biosynthetic process	13/930	86/15606	0.0016665	0.0284648	GAPDH/ENO1/GPI/FBP1/TPI1/SLC25A1/SLC25A10/PGAM1/MDH2/PC/PCK2/SDS/G6PC3	13	up
BP	GO:0098869	cellular oxidant detoxification	13/930	86/15606	0.0016665	0.0284648	EPX/APOE/LPO/PXDN/DHFR/NQO1/GSTO1/MGST1/PRDX1/PRDX2/PRDX3/GPX4/PRDX4	13	up
BP	GO:0007098	centrosome cycle	16/930	118/15606	0.00169053	0.0287538	PLK1/AURKA/CHEK1/POC1A/WDR62/KIF11/CDK1/STIL/PCLAF/CCNF/NEK2/XRCC2/PLK4/ARL2/CNTROB/ATF5	16	up
BP	GO:0001938	positive regulation of endothelial cell proliferation	12/930	76/15606	0.00169473	0.0287538	IL10/WNT5A/EGFL7/ECM1/NRARP/ACVRL1/HMGB2/NRP2/VEGFA/MYDGF/PLXNB3/NRP1	12	up
BP	GO:0060541	respiratory system development	22/930	187/15606	0.00175848	0.0297364	DHCR7/MMP14/IGFBP5/ID1/LIF/WNT5A/EIF4EBP1/CHI3L1/SPRY2/CTSZ/TNS3/SPRY1/VEGFA/PLOD3/EPAS1/CEBPA/DPPA4/IL13/VANGL2/CTSH/AIMP2/HOXA5	22	up
BP	GO:0010324	membrane invagination	10/930	57/15606	0.001799	0.0303209	PPARG/IGLL1/C3/AURKB/TREM2/THBS1/DOCK1/GATA2/SPIRE1/MSR1	10	up
BP	GO:0007127	meiosis I	15/930	108/15606	0.00182858	0.0306875	ESPL1/CKS2/PLK1/AURKA/TOP2A/TRIP13/CCNA1/ANKLE1/EME1/XRCC2/PTTG1/DMC1/MND1/RAD51/CCNE1	15	up
BP	GO:0046939	nucleotide phosphorylation	16/930	119/15606	0.00184783	0.0306875	AK4/GAPDH/LDHA/ENO1/GPI/PKM/PKLR/FBP1/NME4/GCKR/TPI1/PGAM1/PFKP/AK8/EIF6/AK7	16	up
BP	GO:0010226	response to lithium ion	6/930	23/15606	0.00185135	0.0306875	IGFBP2/CDH1/PKLR/CALR/CEBPA/NFATC4	6	up
BP	GO:1903427	negative regulation of reactive oxygen species biosynthetic process	6/930	23/15606	0.00185135	0.0306875	IL10/MPV17L/GLA/SLC18A2/ACP5/TSPO	6	up
BP	GO:0019884	antigen processing and presentation of exogenous antigen	21/930	176/15606	0.00185749	0.0306875	CTSD/CTSL/KIF2C/LGMN/KIF15/KIF4A/KIF23/KIF11/KIF26A/CTSE/CENPE/RACGAP1/PSMD8/CALR/AP1B1/PSMA7/KIF18A/SPTBN2/CLTA/AP2S1/AP1S1	21	up
BP	GO:0050900	leukocyte migration	39/930	402/15606	0.00186029	0.0306875	PRTN3/ELANE/AZU1/EPX/MMP14/SLC7A5/IL10/IGLL1/TRPM4/TRPV4/WNT5A/CCL8/CCL22/CH25H/ITGA9/ECM1/CYP19A1/PLA2G7/HSD3B7/SDC4/THBS1/TRPM2/C3AR1/CCL13/CXCL13/IL17RC/VEGFA/CALR/SLC3A2/GYPB/FPR3/SDC3/MMP9/GYPA/CXCL14/RET/EDN1/CXCL1/APP	39	up
BP	GO:0000076	DNA replication checkpoint	5/930	16/15606	0.00186898	0.0306875	TICRR/CDT1/CDC45/CDC6/CLSPN	5	up
BP	GO:0033599	regulation of mammary gland epithelial cell proliferation	5/930	16/15606	0.00186898	0.0306875	IQGAP3/BAX/RTN4/CCND1/HOXA5	5	up
BP	GO:0071353	cellular response to interleukin-4	7/930	31/15606	0.00194349	0.0316664	MCM2/MRC1/TUBA1B/FASN/CDK4/ALAD/KEAP1	7	up
BP	GO:0051100	negative regulation of binding	18/930	142/15606	0.00195167	0.0316664	ID1/AURKA/IL10/P2RY1/GTSE1/AURKB/E2F1/CTSZ/MAD2L2/SMO/EIF4A3/NEK2/STMN1/RUVBL2/CARM1/BAX/ZFPM1/NFATC4	18	up
BP	GO:0045835	negative regulation of meiotic nuclear division	4/930	10/15606	0.00196904	0.0316664	LIF/TTK/OSM/FBXO43	4	up
BP	GO:0051386	regulation of neurotrophin TRK receptor signaling pathway	4/930	10/15606	0.00196904	0.0316664	SPRY2/SPRY1/WASF1/CYFIP1	4	up
BP	GO:0060600	dichotomous subdivision of an epithelial terminal unit	4/930	10/15606	0.00196904	0.0316664	PLXND1/VANGL2/CTSH/NRP1	4	up
BP	GO:1902969	mitotic DNA replication	4/930	10/15606	0.00196904	0.0316664	CDC45/GINS1/GINS2/RAD51	4	up
BP	GO:0051604	protein maturation	30/930	287/15606	0.00197215	0.0316664	CTSG/C1QC/MMP14/C1QA/C1QB/DHCR24/PLAU/MELTF/C3/ENO1/BIRC5/CPA3/C1S/LGMN/CPM/GGT1/ADAMTS3/CTSZ/TFR2/THBS1/C3AR1/CTSE/CD59/CALR/LDLRAD3/DOHH/UQCRC1/PRDX4/CTSH/TESC	30	up
BP	GO:0008584	male gonad development	17/930	131/15606	0.00199644	0.0319556	NUPR1/MMP14/RAB13/WNT5A/ASPM/HMGB2/CITED2/STAR/NTRK1/MGST1/AMHR2/KIF18A/MEA1/BAX/PRDX4/CCND1/TESC	17	up
BP	GO:0045598	regulation of fat cell differentiation	15/930	109/15606	0.00200647	0.0320155	SH3PXD2B/PPARG/TRPM4/TRPV4/WNT5A/LRP5/E2F1/TRIB3/CEBPA/FAM57B/CARM1/WNT5B/CCDC85B/ZFPM1/GATA2	15	up
BP	GO:0001935	endothelial cell proliferation	16/930	120/15606	0.0020172	0.0320861	MMP14/APOE/IL10/WNT5A/EGFL7/ECM1/NRARP/ACVRL1/HMGB2/NRP2/THBS1/VEGFA/SCARB1/MYDGF/PLXNB3/NRP1	16	up
BP	GO:0070507	regulation of microtubule cytoskeleton organization	19/930	154/15606	0.00203794	0.032315	PLK1/AURKA/TPX2/TRPV4/SKA3/SPAG5/SKA1/CHEK1/POC1A/KIF11/STIL/CCNF/NEK2/STMN1/PLK4/KIF18A/ARL2/PSRC1/ATF5	19	up
BP	GO:0001892	embryonic placenta development	13/930	88/15606	0.00206041	0.0325698	LIF/IL10/FZD5/E2F8/E2F7/KRT19/SPINT2/PLK4/EPAS1/CEBPA/NSDHL/GATA2/CSF2	13	up
BP	GO:0019362	pyridine nucleotide metabolic process	20/930	166/15606	0.00209832	0.0329644	GAPDH/LDHA/ENO1/GPI/IDH1/PKM/PKLR/FBP1/TP53I3/GCKR/TPI1/PGAM1/PFKP/MDH2/PCK2/QPRT/NMNAT3/EIF6/HAAO/PNP	20	up
BP	GO:0046496	nicotinamide nucleotide metabolic process	20/930	166/15606	0.00209832	0.0329644	GAPDH/LDHA/ENO1/GPI/IDH1/PKM/PKLR/FBP1/TP53I3/GCKR/TPI1/PGAM1/PFKP/MDH2/PCK2/QPRT/NMNAT3/EIF6/HAAO/PNP	20	up
BP	GO:0010595	positive regulation of endothelial cell migration	12/930	78/15606	0.00212773	0.0333236	PLPP3/WNT5A/NRP2/THBS1/VEGFA/AMOTL1/CALR/SCARB1/HSPB1/BCAR1/EDN1/NRP1	12	up
BP	GO:0051272	positive regulation of cellular component movement	42/930	445/15606	0.00213828	0.033386	ELANE/MMP14/GPNMB/PLPP3/CAVIN1/TRPM4/PLAU/TRPV4/WNT5A/CCL8/GTSE1/PLA2G7/ENPP2/ADAM9/SPRY2/NRP2/THBS1/C3AR1/CXCL13/DOCK1/SPHK1/VEGFA/AMOTL1/STMN1/CALR/SCARB1/FAM83H/TERT/HSPB1/BCAR1/MMP9/WNT5B/RTN4/CXCL14/RET/P2RY6/PHPT1/CTSH/EDN1/NRP1/CXCL1/APP	42	up
BP	GO:0006911	phagocytosis, engulfment	8/930	40/15606	0.00215509	0.0334355	PPARG/IGLL1/C3/TREM2/THBS1/DOCK1/GATA2/MSR1	8	up
BP	GO:0001667	ameboidal-type cell migration	33/930	327/15606	0.00215519	0.0334355	STARD13/RAB13/APOE/ID1/ANLN/PPARG/WNT5A/LRP5/ENPP2/ADAM9/ACVRL1/SDC4/NRP2/THBS1/SMO/CXCL13/DOCK1/PLXND1/HYAL2/VEGFA/AMOTL1/CALR/PKN3/SCARB1/HSPB1/BCAR1/MMP9/RTN4/RET/EMP2/CTSH/EDN1/NRP1	33	up
BP	GO:0046546	development of primary male sexual characteristics	17/930	132/15606	0.00216773	0.0334355	NUPR1/MMP14/RAB13/WNT5A/ASPM/HMGB2/CITED2/STAR/NTRK1/MGST1/AMHR2/KIF18A/MEA1/BAX/PRDX4/CCND1/TESC	17	up
BP	GO:2000241	regulation of reproductive process	17/930	132/15606	0.00216773	0.0334355	NUPR1/LIF/AURKA/P2RY1/CDC20/WNT5A/HYAL3/ASPM/HPGDS/TTK/CDK1/CITED2/CALR/SHB/OSM/PRDX4/FBXO43	17	up
BP	GO:0048469	cell maturation	19/930	155/15606	0.0021965	0.033777	GAL/PPARG/AURKA/KIF14/FZD5/TRIP13/CCNB1/TYMS/FAM20C/VEGFA/SHB/EPAS1/CEBPA/DMC1/RAC3/RET/GATA2/APP/HOXA5	19	up
BP	GO:0040001	establishment of mitotic spindle localization	6/930	24/15606	0.0023456	0.035569	SAPCD2/ESPL1/NUSAP1/SPRY2/SPRY1/CENPA	6	up
BP	GO:0042219	cellular modified amino acid catabolic process	6/930	24/15606	0.0023456	0.035569	GGT1/GGT2/ALDH4A1/GGT5/AHCY/ALDH1L2	6	up
BP	GO:1902751	positive regulation of cell cycle G2/M phase transition	6/930	24/15606	0.0023456	0.035569	CDC25A/CDK1/DTL/CDK4/CCND1/APP	6	up
BP	GO:0051302	regulation of cell division	17/930	133/15606	0.00235114	0.035569	AURKA/KIF14/KIF18B/AURKB/CIT/ASPM/CDC6/E2F8/E2F7/KIF23/MACC1/VEGFA/RACGAP1/ORC6/DRD2/OSM/BLM	17	up
BP	GO:0010039	response to iron ion	7/930	32/15606	0.00236169	0.035569	C1QA/CCNB1/HAMP/TFR2/DRD2/CCND1/ALAD	7	up
BP	GO:0032467	positive regulation of cytokinesis	7/930	32/15606	0.00236169	0.035569	KIF14/AURKB/CIT/CDC6/KIF23/RACGAP1/DRD2	7	up
BP	GO:1903317	regulation of protein maturation	14/930	100/15606	0.0023727	0.035569	C1QC/C1QA/C1QB/MELTF/C3/ENO1/BIRC5/C1S/CTSZ/TFR2/THBS1/C3AR1/CD59/LDLRAD3	14	up
BP	GO:0051047	positive regulation of secretion	36/930	368/15606	0.00237356	0.035569	GAL/ALOX15B/IL10/TRPM4/GAPDH/TRPV4/P2RY1/WNT5A/SPP1/CYP19A1/NCS1/HYAL3/APLN/CLEC5A/ADAM9/MYB/GPI/SDC4/TFR2/C1QTNF1/HYAL2/IL17RC/DRD2/IL17RB/DOC2B/PCK2/IL13/KCNN4/PHPT1/ACHE/NTSR1/EDN1/HAVCR2/GATA2/CDK5/UNC13B	36	up
BP	GO:0031100	animal organ regeneration	12/930	79/15606	0.00237593	0.035569	PPARG/CCNA2/AURKA/IL10/MKI67/PKM/HAMP/PCNA/CDK1/TYMS/CDK4/CCND1	12	up
BP	GO:2001251	negative regulation of chromosome organization	16/930	122/15606	0.00239499	0.0357492	ESPL1/CDT1/DNMT3B/PLK1/TOP2A/BUB1B/TRIP13/TTK/CCNB1/CENPF/MAD2L2/BUB1/HMGA1/PTTG1/PIF1/MAD2L1	16	up
BP	GO:0010639	negative regulation of organelle organization	33/930	330/15606	0.00249489	0.0371316	CAPG/DLC1/SPTA1/VAT1/ESPL1/CDT1/SHANK3/DNMT3B/PLK1/LIF/TOP2A/BUB1B/TRIP13/TTK/CCNB1/CHEK1/CENPF/MPV17L/MAD2L2/BUB1/CCNF/NEK2/STMN1/HMGA1/PTTG1/SPTBN2/PIF1/OSM/MAD2L1/TBC1D7/TBC1D7-LOC100130357/FBXO43/TSPO	33	up
BP	GO:0051299	centrosome separation	5/930	17/15606	0.00251908	0.0373158	AURKA/CHEK1/KIF11/NEK2/CNTROB	5	up
BP	GO:1990748	cellular detoxification	13/930	90/15606	0.00252793	0.0373158	EPX/APOE/LPO/PXDN/DHFR/NQO1/GSTO1/MGST1/PRDX1/PRDX2/PRDX3/GPX4/PRDX4	13	up
BP	GO:0016485	protein processing	25/930	229/15606	0.00252926	0.0373158	CTSG/C1QC/MMP14/C1QA/C1QB/DHCR24/PLAU/MELTF/C3/ENO1/BIRC5/CPA3/C1S/LGMN/CPM/GGT1/ADAMTS3/CTSZ/THBS1/C3AR1/CTSE/CD59/LDLRAD3/UQCRC1/CTSH	25	up
BP	GO:0006766	vitamin metabolic process	16/930	123/15606	0.00260489	0.0382138	PLTP/CYP27B1/PSAT1/TCN2/LGMN/MTHFD1L/DHFR/MTHFD2/FASN/GSTO1/SLC25A19/ACP5/ALDH1L2/PC/PCCB/CYB5R3	16	up
BP	GO:0044706	multi-multicellular organism process	23/930	205/15606	0.00260515	0.0382138	SH3PXD2B/IGFBP5/IGFBP2/CTSB/MMP2/HPGD/CYP27B1/LIF/SPP1/HYAL3/IGFBP7/KLF1/DSG2/STOX2/FOSL1/CALR/MMP9/SPHK2/PRDX3/COMT/EMP2/EDN1/HAVCR2	23	up
BP	GO:0015914	phospholipid transport	10/930	60/15606	0.00267348	0.0391036	APOE/PLTP/ATP8B4/APOC1/TNFAIP8L3/SCARB1/KCNN4/LDLR/NPC2/PRELID2	10	up
BP	GO:0051348	negative regulation of transferase activity	35/930	358/15606	0.00273519	0.0398915	CDKN2C/APOE/PPARG/SPRED2/PLK1/CDC20/LRP5/BUB1B/UBE2C/UCHL1/CCNB1/SPRY2/TRIB3/MAD2L2/SPRY1/CDK1/RTN4RL2/GCKR/HYAL2/PSMD8/SOCS1/SHB/HSPB1/CEBPA/PSMA7/PIF1/PRDX3/MAD2L1/ANAPC11/FBXO43/PHPT1/GBA/TESC/LIMK1/DUSP4	35	up
BP	GO:0045766	positive regulation of angiogenesis	17/930	135/15606	0.00275698	0.0400943	WNT5A/C3/ECM1/CHI3L1/ACVRL1/THBS1/RRAS/C3AR1/SPHK1/VEGFA/TERT/HSPB1/MYDGF/ENG/CTSH/GATA2/NRP1	17	up
BP	GO:0000302	response to reactive oxygen species	23/930	206/15606	0.0027722	0.0402009	APOE/CCNA2/LDHA/ADAM9/MYB/NET1/PYCR1/PCNA/TRPM2/CDK1/DHFR/FOSL1/HYAL2/CRYGD/STAR/NQO1/ENDOG/PRDX1/PRDX2/MMP9/ROMO1/PRDX3/EDN1	23	up
BP	GO:0043542	endothelial cell migration	20/930	170/15606	0.00278097	0.0402135	STARD13/RAB13/APOE/ID1/PPARG/WNT5A/ACVRL1/NRP2/THBS1/CXCL13/PLXND1/VEGFA/AMOTL1/CALR/SCARB1/HSPB1/BCAR1/EMP2/EDN1/NRP1	20	up
BP	GO:1904666	regulation of ubiquitin protein ligase activity	13/930	91/15606	0.00279235	0.0402636	PLK1/CDC20/BUB1B/UBE2S/UBE2C/CCNB1/MAD2L2/CDK1/PSMD8/PSMA7/MAD2L1/ANAPC11/FBXO43	13	up
BP	GO:0018210	peptidyl-threonine modification	16/930	124/15606	0.00282984	0.0406889	AZU1/SPRED2/PLK1/WNT5A/TTK/CHI3L1/GALNT2/SPRY2/CHEK1/HASPIN/CDK1/SPHK1/CAMK1G/CDK5/APP/EIF4G1	16	up
BP	GO:0038179	neurotrophin signaling pathway	7/930	33/15606	0.0028459	0.0406899	NDN/SPRY2/SPRY1/WASF1/NTRK1/BCAR1/CYFIP1	7	up
BP	GO:0070670	response to interleukin-4	7/930	33/15606	0.0028459	0.0406899	MCM2/MRC1/TUBA1B/FASN/CDK4/ALAD/KEAP1	7	up
BP	GO:0000041	transition metal ion transport	14/930	102/15606	0.00286061	0.0407857	STEAP3/TFRC/MELTF/SLC39A8/TCN2/HEPH/HAMP/ATP6V0D2/TFR2/ATP6V1F/TRPM2/SLC39A11/SLC39A3/SLC39A4	14	up
BP	GO:0060441	epithelial tube branching involved in lung morphogenesis	6/930	25/15606	0.00293289	0.0411262	SPRY2/CTSZ/SPRY1/VANGL2/CTSH/HOXA5	6	up
BP	GO:0021700	developmental maturation	26/930	244/15606	0.00293353	0.0411262	GAL/MMP2/PPARG/AURKA/KIF14/CDC20/WNT5A/FZD5/TRIP13/ACVRL1/CCNB1/CD63/TYMS/FAM20C/VEGFA/PALM/SHB/EPAS1/CEBPA/DMC1/RAC3/RET/NFATC4/GATA2/APP/HOXA5	26	up
BP	GO:0050810	regulation of steroid biosynthetic process	12/930	81/15606	0.00294316	0.0411262	DHCR7/APOE/SCD/CYP27B1/SQLE/IGFBP7/STAR/FASN/ERLIN1/SREBF2/MVK/TSPO	12	up
BP	GO:0006563	L-serine metabolic process	4/930	11/15606	0.00294913	0.0411262	PSAT1/PHGDH/SDS/PSPH	4	up
BP	GO:0006703	estrogen biosynthetic process	4/930	11/15606	0.00294913	0.0411262	CYP19A1/HSD17B14/STAR/DHRS11	4	up
BP	GO:0051255	spindle midzone assembly	4/930	11/15606	0.00294913	0.0411262	AURKB/KIF4A/KIF23/RACGAP1	4	up
BP	GO:0051873	killing by host of symbiont cells	4/930	11/15606	0.00294913	0.0411262	ELANE/CTSG/AZU1/GAPDH	4	up
BP	GO:0060707	trophoblast giant cell differentiation	4/930	11/15606	0.00294913	0.0411262	LIF/E2F8/E2F7/PLK4	4	up
BP	GO:0045540	regulation of cholesterol biosynthetic process	8/930	42/15606	0.00297708	0.0413037	DHCR7/APOE/SCD/SQLE/FASN/ERLIN1/SREBF2/MVK	8	up
BP	GO:0016052	carbohydrate catabolic process	20/930	171/15606	0.00297808	0.0413037	GAPDH/LDHA/ENO1/GM2A/LRP5/GPI/PKM/FUT1/PKLR/PHKA1/FBP1/FUT4/CHIT1/GCKR/GALE/TPI1/PGAM1/PFKP/EIF6/NEU1	20	up
BP	GO:0006733	oxidoreduction coenzyme metabolic process	21/930	183/15606	0.00299005	0.041357	GAPDH/LDHA/ENO1/GPI/IDH1/PKM/PKLR/FBP1/TP53I3/GCKR/TPI1/PGAM1/PFKP/MDH2/PCK2/QPRT/NMNAT3/EIF6/COQ2/HAAO/PNP	21	up
BP	GO:0007162	negative regulation of cell adhesion	25/930	232/15606	0.00301122	0.0415369	DLC1/MMP14/GPNMB/IL10/TRPV4/MELTF/NRARP/MUC1/ACVRL1/CDH1/LRRC32/SDC4/TNFRSF21/LGALS1/THBS1/C1QTNF1/MAD2L2/PLXND1/SPINT2/ASS1/FZD7/ARHGDIA/PLXNB3/HAVCR2/VSIG4	25	up
BP	GO:0032465	regulation of cytokinesis	10/930	61/15606	0.0030307	0.0415803	AURKA/KIF14/AURKB/CIT/CDC6/E2F8/E2F7/KIF23/RACGAP1/DRD2	10	up
BP	GO:0048678	response to axon injury	10/930	61/15606	0.0030307	0.0415803	SPP1/LGALS1/CDK1/DHFR/RTN4RL2/NTRK1/DRD2/BAX/TXN2/TSPO	10	up
BP	GO:0051235	maintenance of location	29/930	283/15606	0.0031093	0.042544	PLIN2/APOE/PPARG/IL10/C3/GM2A/ASPM/GRIK5/NR1H3/TRPM2/TONSL/CALR/SLC18A2/SCARB1/GSTO1/DRD2/TLN2/GPAA1/IL13/BAX/SREBF2/NTSR1/DMD/SELENON/SPAG4/ARL2/MSR1/TSPO/KEAP1	29	up
BP	GO:0001936	regulation of endothelial cell proliferation	14/930	103/15606	0.00313379	0.042764	APOE/IL10/WNT5A/EGFL7/ECM1/NRARP/ACVRL1/HMGB2/NRP2/THBS1/VEGFA/MYDGF/PLXNB3/NRP1	14	up
BP	GO:0071241	cellular response to inorganic substance	20/930	172/15606	0.00318676	0.0433706	CCNA2/WNT5A/CDH1/CCNB1/FBP1/TFR2/TRPM2/EIF4A3/STAR/CALR/NQO1/CEBPA/ENDOG/MMP9/RAD51/BLM/NFATC4/EDN1/ALAD/TSPO	20	up
BP	GO:0006909	phagocytosis	24/930	221/15606	0.00326483	0.0440001	PRTN3/ELANE/AZU1/MYO10/ICAM5/MARCO/TGM2/PPARG/IGLL1/C3/NR1H3/TREM2/TYRO3/THBS1/DOCK1/COLEC12/RAB20/RAB34/CALR/SCARB1/GATA2/LIMK1/CYFIP1/MSR1	24	up
BP	GO:0048145	regulation of fibroblast proliferation	12/930	82/15606	0.00326537	0.0440001	NUPR1/PPARG/CCNA2/WNT5A/MYB/CDC6/CCNB1/E2F1/SPHK1/CDK4/IL13/BAX	12	up
BP	GO:0051493	regulation of cytoskeleton organization	41/930	442/15606	0.00327543	0.0440001	SH3PXD2B/CAPG/DLC1/SPTA1/ID1/SHANK3/PLK1/AURKA/TPX2/TRPV4/CIT/SKA3/FSCN1/MLST8/SPAG5/SKA1/SDC4/CHEK1/POC1A/TRPM2/KIF11/STIL/WASF1/CCNF/NEK2/STMN1/PLK4/KIF18A/SPTBN2/ARHGDIA/PHPT1/VANGL2/EDN1/CDK5/NRP1/LIMK1/ARL2/SPIRE1/PSRC1/CYFIP1/ATF5	41	up
BP	GO:0048146	positive regulation of fibroblast proliferation	9/930	52/15606	0.0033083	0.0440001	CCNA2/WNT5A/MYB/CDC6/CCNB1/E2F1/SPHK1/CDK4/IL13	9	up
BP	GO:0071398	cellular response to fatty acid	9/930	52/15606	0.0033083	0.0440001	PPARG/ADCY6/CCNB1/E2F1/CDK4/LDLR/P2RY6/NFATC4/EDN1	9	up
BP	GO:0009070	serine family amino acid biosynthetic process	5/930	18/15606	0.00331876	0.0440001	PSAT1/GGT1/DHFR/PHGDH/PSPH	5	up
BP	GO:0046653	tetrahydrofolate metabolic process	5/930	18/15606	0.00331876	0.0440001	MTHFD1L/TYMS/DHFR/MTHFD2/ALDH1L2	5	up
BP	GO:0051383	kinetochore organization	5/930	18/15606	0.00331876	0.0440001	CDT1/CENPW/CENPF/CENPE/CENPA	5	up
BP	GO:0097242	amyloid-beta clearance	5/930	18/15606	0.00331876	0.0440001	MARCO/APOE/C3/LDLR/MSR1	5	up
BP	GO:0008361	regulation of cell size	18/930	149/15606	0.00332101	0.0440001	KCNMA1/IQGAP3/APOE/SHANK3/TRPV4/WNT5A/SPP1/VEGFA/CDK4/KCNN4/KEL/RTN4/RET/EDN1/CDK5/NRP1/LIMK1/CYFIP1	18	up
BP	GO:0010977	negative regulation of neuron projection development	16/930	126/15606	0.0033281	0.0440001	APOE/ID1/TRPV4/WNT5A/SPP1/ADCY6/PMP22/CTSZ/LGALS1/RTN4RL2/CARM1/ARHGDIA/RTN4/NFATC4/CDK5/NRP1	16	up
BP	GO:0050679	positive regulation of epithelial cell proliferation	19/930	161/15606	0.00338169	0.0445927	IQGAP3/ID1/IL10/WNT5A/EGFL7/ECM1/NRARP/ACVRL1/HMGB2/NRP2/LAMC1/SMO/VEGFA/MYDGF/FZD7/RTN4/PLXNB3/CCND1/NRP1	19	up
BP	GO:0051439	regulation of ubiquitin-protein ligase activity involved in mitotic cell cycle	11/930	72/15606	0.00339332	0.0446305	PLK1/CDC20/BUB1B/UBE2C/CCNB1/CDK1/PSMD8/PSMA7/MAD2L1/ANAPC11/FBXO43	11	up
BP	GO:0045005	DNA-dependent DNA replication maintenance of fidelity	7/930	34/15606	0.00340263	0.0446376	POLD1/PCNA/TONSL/EME1/ALYREF/RAD51/BLM	7	up
BP	GO:0031023	microtubule organizing center organization	16/930	127/15606	0.00360311	0.0470497	PLK1/AURKA/CHEK1/POC1A/WDR62/KIF11/CDK1/STIL/PCLAF/CCNF/NEK2/XRCC2/PLK4/ARL2/CNTROB/ATF5	16	up
BP	GO:0048144	fibroblast proliferation	12/930	83/15606	0.00361548	0.0470497	NUPR1/PPARG/CCNA2/WNT5A/MYB/CDC6/CCNB1/E2F1/SPHK1/CDK4/IL13/BAX	12	up
BP	GO:0033598	mammary gland epithelial cell proliferation	6/930	26/15606	0.00362347	0.0470497	IQGAP3/WNT5A/BAX/RTN4/CCND1/HOXA5	6	up
BP	GO:0035767	endothelial cell chemotaxis	6/930	26/15606	0.00362347	0.0470497	RAB13/THBS1/CXCL13/VEGFA/HSPB1/NRP1	6	up
BP	GO:0098754	detoxification	13/930	94/15606	0.00372402	0.0482322	EPX/APOE/LPO/PXDN/DHFR/NQO1/GSTO1/MGST1/PRDX1/PRDX2/PRDX3/GPX4/PRDX4	13	up
BP	GO:0006336	DNA replication-independent nucleosome assembly	9/930	53/15606	0.00377891	0.0484124	CENPM/CENPW/CENPI/HJURP/KNL1/CENPU/CENPO/CENPA/CENPN	9	up
BP	GO:0046605	regulation of centrosome cycle	9/930	53/15606	0.00377891	0.0484124	AURKA/CHEK1/POC1A/KIF11/STIL/CCNF/NEK2/PLK4/ATF5	9	up
BP	GO:0090181	regulation of cholesterol metabolic process	9/930	53/15606	0.00377891	0.0484124	DHCR7/APOE/SCD/SQLE/FASN/ERLIN1/LDLR/SREBF2/MVK	9	up
BP	GO:0000018	regulation of DNA recombination	11/930	73/15606	0.00378549	0.0484124	TFRC/IL10/CHEK1/RAD51AP1/ANKLE1/KPNA2/POLQ/ALYREF/RAD51/BLM/PARPBP	11	up
BP	GO:0000731	DNA synthesis involved in DNA repair	11/930	73/15606	0.00378549	0.0484124	EXO1/POLD1/PCNA/RAD51AP1/MAD2L2/PCLAF/DTL/XRCC2/POLE2/RAD51/BLM	11	up
BP	GO:1903532	positive regulation of secretion by cell	33/930	339/15606	0.00380313	0.0485161	GAL/ALOX15B/IL10/TRPM4/GAPDH/TRPV4/P2RY1/WNT5A/NCS1/HYAL3/APLN/CLEC5A/ADAM9/GPI/SDC4/TFR2/C1QTNF1/HYAL2/IL17RC/DRD2/IL17RB/DOC2B/PCK2/IL13/KCNN4/PHPT1/ACHE/NTSR1/EDN1/HAVCR2/GATA2/CDK5/UNC13B	33	up
CC	GO:0098687	chromosomal region	59/962	345/16542	5.62792e-14	3.17977e-11	CDT1/PLK1/AURKA/H2AFX/CDCA5/MCM2/BIRC5/ZWINT/AURKB/RECQL4/KIF2C/MKI67/BUB1B/TTK/SKA3/CDCA8/CENPM/CENPW/ORC1/SPAG5/NUF2/DSCC1/CCNB1/SKA1/POLD1/CENPI/HJURP/CHEK1/PCNA/CENPF/MCM4/BUB1/CDK1/KNL1/CENPU/DOT1L/FEN1/NCAPG/ESCO2/SPC25/CENPE/CENPO/CENPA/NEK2/DCLRE1B/MCM5/SPC24/TERT/DMC1/ALYREF/KIF18A/INCENP/PIF1/RAD51/MAD2L1/BLM/CENPN/MCM6/SGO2	59	up
CC	GO:0000779	condensed chromosome, centromeric region	31/962	115/16542	3.0484e-13	6.8394e-11	CDT1/PLK1/AURKA/BIRC5/ZWINT/AURKB/KIF2C/BUB1B/SKA3/CENPM/CENPW/SPAG5/NUF2/CCNB1/SKA1/HJURP/CENPF/BUB1/KNL1/CENPU/NCAPG/SPC25/CENPE/CENPO/CENPA/NEK2/SPC24/INCENP/MAD2L1/CENPN/SGO2	31	up
CC	GO:0000793	condensed chromosome	43/962	211/16542	3.63154e-13	6.8394e-11	CDT1/TUBG1/PLK1/AURKA/CDCA5/TOP2A/BIRC5/ZWINT/AURKB/KIF2C/MKI67/BUB1B/NCAPH/SKA3/CENPM/CENPW/SPAG5/NUF2/CCNB1/SKA1/HJURP/CHEK1/CENPF/HMGB2/BUB1/KNL1/CENPU/NCAPG/SPC25/CENPE/CENPO/CENPA/NEK2/SPC24/NCAPG2/DMC1/INCENP/RAD51/MAD2L1/BLM/CENPN/SGO2/RCC1	43	up
CC	GO:0000777	condensed chromosome kinetochore	28/962	102/16542	2.64099e-12	2.85879e-10	CDT1/PLK1/BIRC5/ZWINT/KIF2C/BUB1B/SKA3/CENPM/CENPW/SPAG5/NUF2/CCNB1/SKA1/HJURP/CENPF/BUB1/KNL1/CENPU/SPC25/CENPE/CENPO/CENPA/NEK2/SPC24/INCENP/MAD2L1/CENPN/SGO2	28	up
CC	GO:0000776	kinetochore	32/962	132/16542	2.96784e-12	2.85879e-10	CDT1/PLK1/BIRC5/ZWINT/AURKB/KIF2C/BUB1B/TTK/SKA3/CENPM/CENPW/SPAG5/NUF2/CCNB1/SKA1/CENPI/HJURP/CENPF/BUB1/KNL1/CENPU/SPC25/CENPE/CENPO/CENPA/NEK2/SPC24/KIF18A/INCENP/MAD2L1/CENPN/SGO2	32	up
CC	GO:0000775	chromosome, centromeric region	39/962	189/16542	3.03588e-12	2.85879e-10	CDT1/PLK1/AURKA/CDCA5/BIRC5/ZWINT/AURKB/KIF2C/MKI67/BUB1B/TTK/SKA3/CDCA8/CENPM/CENPW/SPAG5/NUF2/DSCC1/CCNB1/SKA1/CENPI/HJURP/CENPF/BUB1/KNL1/CENPU/NCAPG/ESCO2/SPC25/CENPE/CENPO/CENPA/NEK2/SPC24/KIF18A/INCENP/MAD2L1/CENPN/SGO2	39	up
CC	GO:0005819	spindle	52/962	316/16542	8.29358e-12	6.6941e-10	CAPG/ESPL1/TUBG1/KIF20A/PLK1/AURKA/TPX2/KIF14/CDC20/BIRC5/KIF18B/AURKB/KIFC1/ASPM/BUB1B/TTK/SKA3/CDCA8/DLGAP5/CDC6/NUSAP1/SPAG5/CKAP2L/KIF15/CCNB1/KIF4A/SKA1/PRC1/CENPF/POC1A/AUNIP/MTCL1/HASPIN/FAM83D/WDR62/KIF23/MAD2L2/KIF11/CDK1/CENPE/RACGAP1/NEK2/SAC3D1/SHCBP1/HSPB1/KIF18A/INCENP/MAD2L1/CLTA/FAM96B/PSRC1/APP	52	up
CC	GO:0060205	cytoplasmic vesicle lumen	50/962	326/16542	2.77965e-10	1.7527e-08	PRTN3/ELANE/CTSG/AZU1/EPX/PRSS57/VAT1/CTSD/APOE/CSTB/TIMP3/C3/ECM1/GM2A/RNASE2/CHI3L1/GGH/BPI/GPI/IDH1/PKM/QSOX1/TUBB4B/CREG1/FABP5/CTSZ/THBS1/CHIT1/GLA/VEGFA/DEFA4/TUBB/CALR/PGAM1/FUCA2/SCCPDH/GRN/PRDX4/NEU1/MMRN1/CTSA/CTSH/LGALS3BP/CXCL1/ALAD/NPC2/APP/CYFIP1/PNP/CYB5R3	50	up
CC	GO:0005775	vacuolar lumen	33/962	164/16542	2.87652e-10	1.7527e-08	PRTN3/ELANE/CTSG/AZU1/PRSS57/VAT1/CTSD/CTSL/CTSB/ACP2/HSPG2/C3/GM2A/TCN2/RNASE2/LGMN/GGH/BPI/TUBB4B/SDC4/CREG1/FABP5/GLA/TUBB/FUCA2/SDC3/PLBD2/GRN/NEU1/CTSA/GBA/NPC2/CYB5R3	33	up
CC	GO:0031983	vesicle lumen	50/962	327/16542	3.10212e-10	1.7527e-08	PRTN3/ELANE/CTSG/AZU1/EPX/PRSS57/VAT1/CTSD/APOE/CSTB/TIMP3/C3/ECM1/GM2A/RNASE2/CHI3L1/GGH/BPI/GPI/IDH1/PKM/QSOX1/TUBB4B/CREG1/FABP5/CTSZ/THBS1/CHIT1/GLA/VEGFA/DEFA4/TUBB/CALR/PGAM1/FUCA2/SCCPDH/GRN/PRDX4/NEU1/MMRN1/CTSA/CTSH/LGALS3BP/CXCL1/ALAD/NPC2/APP/CYFIP1/PNP/CYB5R3	50	up
CC	GO:0034774	secretory granule lumen	48/962	309/16542	4.08761e-10	2.09954e-08	PRTN3/ELANE/CTSG/AZU1/EPX/PRSS57/VAT1/CTSD/CSTB/TIMP3/C3/ECM1/GM2A/RNASE2/CHI3L1/GGH/BPI/GPI/IDH1/PKM/QSOX1/TUBB4B/CREG1/FABP5/CTSZ/THBS1/CHIT1/GLA/VEGFA/DEFA4/TUBB/PGAM1/FUCA2/SCCPDH/GRN/PRDX4/NEU1/MMRN1/CTSA/CTSH/LGALS3BP/CXCL1/ALAD/NPC2/APP/CYFIP1/PNP/CYB5R3	48	up
CC	GO:0005876	spindle microtubule	16/962	52/16542	2.15832e-08	9.54959e-07	TUBG1/PLK1/AURKA/KIF18B/AURKB/SKA3/NUSAP1/SPAG5/KIF4A/SKA1/PRC1/KIF11/CDK1/CENPE/KIF18A/PSRC1	16	up
CC	GO:0035578	azurophil granule lumen	21/962	88/16542	2.19725e-08	9.54959e-07	PRTN3/ELANE/CTSG/AZU1/PRSS57/VAT1/C3/GM2A/RNASE2/GGH/BPI/TUBB4B/CREG1/FABP5/GLA/TUBB/FUCA2/GRN/CTSA/NPC2/CYB5R3	21	up
CC	GO:0000940	condensed chromosome outer kinetochore	8/962	12/16542	5.10492e-08	2.0602e-06	PLK1/BUB1B/SKA3/CCNB1/SKA1/CENPF/BUB1/CENPE	8	up
CC	GO:0005766	primary lysosome	27/962	151/16542	1.57231e-07	5.55223e-06	PRTN3/ELANE/CTSG/AZU1/PRSS57/VAT1/C3/GM2A/RNASE2/GGH/BPI/TUBB4B/CD63/CREG1/FABP5/C3AR1/GLA/DEFA4/TUBB/STOM/MGST1/FUCA2/DDOST/GRN/CTSA/NPC2/CYB5R3	27	up
CC	GO:0042582	azurophil granule	27/962	151/16542	1.57231e-07	5.55223e-06	PRTN3/ELANE/CTSG/AZU1/PRSS57/VAT1/C3/GM2A/RNASE2/GGH/BPI/TUBB4B/CD63/CREG1/FABP5/C3AR1/GLA/DEFA4/TUBB/STOM/MGST1/FUCA2/DDOST/GRN/CTSA/NPC2/CYB5R3	27	up
CC	GO:0005871	kinesin complex	15/962	54/16542	2.68722e-07	8.93106e-06	KIF20A/KIF14/KIF18B/KIFC1/KIF2C/KIF15/KIF4A/KIFC3/KIF23/KIF11/KIF26A/CENPE/KIF18A/KIF17/KIF24	15	up
CC	GO:0051233	spindle midzone	11/962	31/16542	7.01093e-07	2.20065e-05	PLK1/AURKA/KIF14/AURKB/BUB1B/CDCA8/CDC6/CENPE/RACGAP1/KIF18A/APP	11	up
CC	GO:0030496	midbody	26/962	160/16542	1.78166e-06	5.29808e-05	CAPG/KIF20A/PLK1/AURKA/KIF14/BIRC5/AURKB/CEP55/ASPM/CDCA8/SPAG5/KIF4A/PRC1/CENPF/MTCL1/KIF23/CDK1/CENPE/RACGAP1/NEK2/CCDC124/SHCBP1/SCCPDH/INCENP/PSRC1/KEAP1	26	up
CC	GO:0042581	specific granule	25/962	159/16542	5.1442e-06	0.000145324	ELANE/CTSD/ATP8B4/PLAU/SLC2A5/GPR84/CLEC5A/CHI3L1/GGH/BPI/SLC27A2/QSOX1/CTSZ/TRPM2/C3AR1/MCEMP1/CHIT1/CD59/DEFA4/STOM/PLD1/NEU1/LAMTOR2/CXCL1/CYFIP1	25	up
CC	GO:0000922	spindle pole	23/962	148/16542	1.47596e-05	0.000397103	TUBG1/PLK1/AURKA/TPX2/CDC20/AURKB/ASPM/DLGAP5/CDC6/SPAG5/CKAP2L/CCNB1/PRC1/CENPF/POC1A/AUNIP/MTCL1/FAM83D/WDR62/KIF11/NEK2/MAD2L1/PSRC1	23	up
CC	GO:0072686	mitotic spindle	15/962	80/16542	4.98096e-05	0.0012792	CAPG/ESPL1/AURKA/TPX2/AURKB/ASPM/SPAG5/CKAP2L/FAM83D/KIF23/CDK1/CENPE/RACGAP1/KIF18A/MAD2L1	15	up
CC	GO:0043202	lysosomal lumen	16/962	90/16542	5.56619e-05	0.00136735	CTSD/CTSL/CTSB/ACP2/HSPG2/GM2A/TCN2/LGMN/SDC4/GLA/SDC3/PLBD2/NEU1/CTSA/GBA/NPC2	16	up
CC	GO:0000794	condensed nuclear chromosome	16/962	91/16542	6.39497e-05	0.00150548	TUBG1/PLK1/AURKA/AURKB/BUB1B/NCAPH/CCNB1/CHEK1/BUB1/CENPA/NEK2/DMC1/INCENP/RAD51/BLM/RCC1	16	up
CC	GO:0005874	microtubule	42/962	391/16542	9.20705e-05	0.00206416	TUBG1/KIF20A/PLK1/AURKA/TPX2/KIF14/TRPV4/TUBB6/BIRC5/GTSE1/KIF18B/AURKB/TUBA1C/KIFC1/KIF2C/ASPM/SKA3/NUSAP1/SPAG5/KIF15/KIF4A/TUBB4B/SKA1/KIFC3/TUBA1B/PRC1/SPRY2/KIF23/KIF11/CDK1/KIF26A/CENPE/RACGAP1/NEK2/TUBB/STMN1/KIF18A/INCENP/KIF17/KIF24/PSRC1/TUBAL3	42	up
CC	GO:0042470	melanosome	17/962	104/16542	9.86414e-05	0.00206416	CAPG/MMP14/GPNMB/CTSD/TFRC/CTSB/P4HB/GGH/CD63/SLC1A5/SLC3A2/MREG/AHCY/STOM/FASN/PRDX1/SLC1A4	17	up
CC	GO:0048770	pigment granule	17/962	104/16542	9.86414e-05	0.00206416	CAPG/MMP14/GPNMB/CTSD/TFRC/CTSB/P4HB/GGH/CD63/SLC1A5/SLC3A2/MREG/AHCY/STOM/FASN/PRDX1/SLC1A4	17	up
CC	GO:0005788	endoplasmic reticulum lumen	33/962	285/16542	0.0001259	0.00254049	ADAMTS7/IGFBP5/APOE/SIL1/WNT5A/SPP1/MELTF/C3/CES1/EBI3/P4HB/CERCAM/SLC27A2/QSOX1/IGFBP7/CTSZ/LGALS1/THBS1/LAMC1/FOXRED2/FAM20C/COL27A1/TMEM132A/CALR/DBI/VWA1/FUCA2/MYDGF/WNT5B/COL6A3/EDN1/COL4A2/APP	33	up
CC	GO:0000780	condensed nuclear chromosome, centromeric region	7/962	22/16542	0.00017345	0.00337928	PLK1/AURKA/AURKB/BUB1B/CCNB1/BUB1/CENPA	7	up
CC	GO:0035580	specific granule lumen	12/962	62/16542	0.00020287	0.00382072	ELANE/CTSD/CHI3L1/GGH/BPI/QSOX1/CTSZ/CHIT1/DEFA4/NEU1/CXCL1/CYFIP1	12	up
CC	GO:0000778	condensed nuclear chromosome kinetochore	5/962	11/16542	0.00022646	0.00399843	PLK1/BUB1B/CCNB1/BUB1/CENPA	5	up
CC	GO:0042555	MCM complex	5/962	11/16542	0.00022646	0.00399843	MCM2/MCM4/TONSL/MCM5/MCM6	5	up
CC	GO:0005581	collagen trimer	14/962	82/16542	0.000248841	0.00426046	C1QC/EMILIN1/C1QA/MARCO/C1QB/EMID1/C1QTNF1/COLEC12/COL27A1/COL6A5/EMILIN2/COL6A3/COL4A2/MSR1	14	up
CC	GO:0005875	microtubule associated complex	20/962	147/16542	0.000334731	0.00556245	KIF20A/AURKA/KIF14/BIRC5/KIF18B/AURKB/KIFC1/KIF2C/CDCA8/KIF15/KIF4A/KIFC3/KIF23/KIF11/WDR34/KIF26A/CENPE/KIF18A/KIF17/KIF24	20	up
CC	GO:0000307	cyclin-dependent protein kinase holoenzyme complex	9/962	40/16542	0.000390488	0.00630359	CKS2/CCNA2/CCNA1/CCNB1/CDK1/CKS1B/CDK4/CCNE1/CCND1	9	up
CC	GO:0070820	tertiary granule	21/962	162/16542	0.000467479	0.00733682	CTSD/ATP8B4/CSTB/PLAU/GPR84/CLEC5A/GGH/IDH1/QSOX1/TRPM2/MCEMP1/SERPINB10/CHIT1/CD59/STOM/PLD1/MMP9/CTSH/LAMTOR2/CXCL1/CYFIP1	21	up
CC	GO:0005657	replication fork	12/962	68/16542	0.000496156	0.00757643	CDC45/MCM10/POLD1/PCNA/TONSL/UHRF1/XRCC2/POLE2/GINS2/PIF1/BLM/GINS4	12	up
CC	GO:0036019	endolysosome	6/962	19/16542	0.000536494	0.00797682	CTSL/CTSB/LGMN/LDLR/CLTA/AP2S1	6	up
CC	GO:0005680	anaphase-promoting complex	6/962	21/16542	0.000970786	0.014064	CDC20/BUB1B/UBE2S/UBE2C/MAD2L2/ANAPC11	6	up
CC	GO:0005813	centrosome	44/962	465/16542	0.00100948	0.0142589	NDN/ID1/ESPL1/TUBG1/PLK1/AURKA/CDC45/H2AFX/OBSL1/CDC20/AURKB/CEP55/KIF2C/DLGAP5/SPAG5/CCNB2/CKAP2L/KIF15/CCNB1/KIFC3/CHEK1/PCNA/CENPF/POC1A/AUNIP/E2F1/HASPIN/WDR62/KIF23/CDK1/STIL/PCLAF/DTL/CCNF/NEK2/DCLRE1B/XRCC2/PLK4/RUVBL2/CCDC85B/SPATC1/ARL2/CNTROB/ATF5	44	up
CC	GO:1904724	tertiary granule lumen	10/962	55/16542	0.00112958	0.0152606	CTSD/CSTB/GGH/IDH1/QSOX1/CHIT1/MMP9/CTSH/CXCL1/CYFIP1	10	up
CC	GO:0005578	proteinaceous extracellular matrix	35/962	348/16542	0.00113442	0.0152606	EMILIN1/ADAMTS7/LAMB3/MMP2/MMP19/TIMP3/WNT5A/HSPG2/ANOS1/ECM1/ADAMTS14/CHI3L1/EMID1/FREM1/ADAMTS3/LGALS1/LAMC1/PXDN/CILP2/LRFN4/COL27A1/COL6A5/VEGFA/CALR/NID1/VWA1/LAD1/EMILIN2/MMP9/WNT5B/KAZALD1/ACHE/COL6A3/LGALS3BP/COL4A2	35	up
CC	GO:0000781	chromosome, telomeric region	20/962	162/16542	0.00117073	0.0153828	H2AFX/MCM2/RECQL4/ORC1/POLD1/CHEK1/PCNA/MCM4/CDK1/DOT1L/FEN1/DCLRE1B/MCM5/TERT/DMC1/ALYREF/PIF1/RAD51/BLM/MCM6	20	up
CC	GO:0031904	endosome lumen	7/962	31/16542	0.00169027	0.0217046	CTSL/CTSB/LGMN/CD63/PDLIM4/CTSH/APP	7	up
CC	GO:0035579	specific granule membrane	13/962	90/16542	0.00204501	0.0254642	ATP8B4/PLAU/SLC2A5/GPR84/CLEC5A/SLC27A2/TRPM2/C3AR1/MCEMP1/CD59/STOM/PLD1/LAMTOR2	13	up
CC	GO:0099738	cell cortex region	6/962	24/16542	0.00207319	0.0254642	SAPCD2/ANLN/ENO1/GM2A/HAMP/CTSZ	6	up
CC	GO:1902554	serine/threonine protein kinase complex	12/962	83/16542	0.00297028	0.0357066	CKS2/CCNA2/CCNA1/CCNB1/PHKA1/CDK1/CKS1B/CDK4/ENG/PRDX3/CCNE1/CCND1	12	up
CC	GO:0043596	nuclear replication fork	8/962	44/16542	0.00347064	0.0408523	CDC45/MCM10/POLD1/PCNA/TONSL/POLE2/GINS2/GINS4	8	up
MF	GO:0140097	catalytic activity, acting on DNA	31/924	180/15658	6.53057e-08	5.77302e-05	DNMT3B/CDC45/TOP2A/MCM2/RECQL4/EXO1/NEIL3/POLD1/PCNA/MCM4/GINS1/POLQ/RAD54L/FEN1/EME1/DCLRE1B/MCM5/HMGA1/XRCC2/TERT/RUVBL2/POLE2/ENDOG/DMC1/GINS2/PIF1/APEX2/RAD51/BLM/MCM6/GINS4	31	up
MF	GO:0003678	DNA helicase activity	12/924	48/15658	1.60342e-05	0.00345265	CDC45/MCM2/RECQL4/MCM4/GINS1/MCM5/RUVBL2/GINS2/PIF1/BLM/MCM6/GINS4	12	up
MF	GO:0001618	virus receptor activity	15/924	73/15658	1.89256e-05	0.00345265	NECTIN2/TFRC/MRC1/CD209/CLEC5A/TYRO3/SLC1A5/CDK1/HYAL2/NECTIN4/SCARB1/GYPA/LDLR/PVR/CD80	15	up
MF	GO:0104005	hijacked molecular function	15/924	73/15658	1.89256e-05	0.00345265	NECTIN2/TFRC/MRC1/CD209/CLEC5A/TYRO3/SLC1A5/CDK1/HYAL2/NECTIN4/SCARB1/GYPA/LDLR/PVR/CD80	15	up
MF	GO:0003777	microtubule motor activity	16/924	83/15658	2.34288e-05	0.00345265	KIF20A/KIF14/KIF18B/KIFC1/KIF2C/KIF15/KIF4A/KIFC3/KIF23/KIF11/WDR34/KIF26A/CENPE/KIF18A/KIF17/KIF24	16	up
MF	GO:0017171	serine hydrolase activity	27/924	192/15658	2.34343e-05	0.00345265	PRTN3/ELANE/CTSG/C1QC/PRSS57/MMP14/C1QA/C1QB/CTSD/CTSL/HTRA3/CTSB/MMP2/TPSB2/PLAU/MMP19/C3/C1S/HTRA4/CPM/TPSAB1/CLPP/MMP9/ACHE/CTSA/CTSH/LONP1	27	up
MF	GO:0004252	serine-type endopeptidase activity	24/924	163/15658	3.0718e-05	0.00387925	PRTN3/ELANE/CTSG/C1QC/PRSS57/MMP14/C1QA/C1QB/CTSD/CTSL/HTRA3/CTSB/MMP2/TPSB2/PLAU/MMP19/C3/C1S/HTRA4/TPSAB1/CLPP/MMP9/CTSH/LONP1	24	up
MF	GO:0008236	serine-type peptidase activity	26/924	188/15658	4.41077e-05	0.00440195	PRTN3/ELANE/CTSG/C1QC/PRSS57/MMP14/C1QA/C1QB/CTSD/CTSL/HTRA3/CTSB/MMP2/TPSB2/PLAU/MMP19/C3/C1S/HTRA4/CPM/TPSAB1/CLPP/MMP9/CTSA/CTSH/LONP1	26	up
MF	GO:0000217	DNA secondary structure binding	8/924	24/15658	4.49004e-05	0.00440195	HMGB3/RECQL4/NEIL3/HMGB2/XRCC2/DMC1/RAD51/BLM	8	up
MF	GO:0043138	3'-5' DNA helicase activity	6/924	13/15658	4.97958e-05	0.00440195	CDC45/RECQL4/GINS1/GINS2/BLM/GINS4	6	up
MF	GO:0008017	microtubule binding	28/924	216/15658	7.37805e-05	0.00592927	KIF20A/PLK1/KIF14/GAPDH/TRPV4/BIRC5/KIF18B/KIFC1/KIF2C/NUSAP1/SPAG5/KIF15/KIF4A/SKA1/KIFC3/PRC1/MTCL1/FAM83D/MAST2/KIF23/KIF11/KIF26A/CENPE/RACGAP1/KIF18A/KIF17/KIF24/PSRC1	28	up
MF	GO:0043236	laminin binding	8/924	26/15658	8.5816e-05	0.00632178	ITGA9/ECM1/ADAM9/LGALS1/THBS1/NID1/LYPD5/ACHE	8	up
MF	GO:0048037	cofactor binding	31/924	259/15658	0.000140533	0.00955624	DHCR7/HPGD/DHCR24/GAPDH/LDHA/SQLE/CHDH/LDHD/IDH1/GRHPR/CREG1/GPT2/TYMS/FOXRED2/DHFR/PHGDH/SPR/TP53I3/GCAT/AHCY/DBI/FASN/HDC/OAT/ACOT7/GAD1/SDSL/SDS/ALDH1B1/ALAS1/CYB5R3	31	up
MF	GO:0019838	growth factor binding	19/924	128/15658	0.00017953	0.0113361	IGFBP5/HTRA3/IGFBP2/HTRA4/ACVRL1/IGFBP7/NRP2/THBS1/CXCL13/PXDN/CD109/HYAL2/IL9R/FIBP/NTRK1/ENG/RHBDF1/KAZALD1/NRP1	19	up
MF	GO:0000400	four-way junction DNA binding	6/924	16/15658	0.000199341	0.0117478	HMGB3/HMGB2/XRCC2/DMC1/RAD51/BLM	6	up
MF	GO:0016646	oxidoreductase activity, acting on the CH-NH group of donors, NAD or NADP as acceptor	6/924	17/15658	0.000292755	0.0152233	MTHFD1L/PYCR1/ALDH4A1/DHFR/MTHFD2/ALDH1L2	6	up
MF	GO:0035173	histone kinase activity	6/924	17/15658	0.000292755	0.0152233	AURKA/AURKB/CCNB1/CHEK1/HASPIN/CDK1	6	up
MF	GO:0050840	extracellular matrix binding	10/924	47/15658	0.000342141	0.0165108	SPP1/ITGA9/ECM1/ADAM9/LGALS1/THBS1/VEGFA/NID1/LYPD5/ACHE	10	up
MF	GO:0004601	peroxidase activity	9/924	39/15658	0.000354871	0.0165108	EPX/LPO/PXDN/MGST1/PRDX1/PRDX2/PRDX3/GPX4/PRDX4	9	up
MF	GO:0015631	tubulin binding	32/924	292/15658	0.000545938	0.0241304	NDN/KIF20A/PLK1/KIF14/GAPDH/TRPV4/BIRC5/KIF18B/KIFC1/KIF2C/NUSAP1/SPAG5/KIF15/KIF4A/SKA1/KIFC3/PRC1/MTCL1/FAM83D/MAST2/KIF23/KIF11/KIF26A/CENPE/RACGAP1/STMN1/GPAA1/KIF18A/KIF17/KIF24/PSRC1/ATF5	32	up
MF	GO:0016684	oxidoreductase activity, acting on peroxide as acceptor	9/924	42/15658	0.000636811	0.0268067	EPX/LPO/PXDN/MGST1/PRDX1/PRDX2/PRDX3/GPX4/PRDX4	9	up
MF	GO:0003688	DNA replication origin binding	5/924	14/15658	0.000905336	0.0346546	CDC45/MCM10/MCM2/ORC6/MCM5	5	up
MF	GO:0030169	low-density lipoprotein particle binding	5/924	14/15658	0.000905336	0.0346546	THBS1/COLEC12/SCARB1/LDLR/MSR1	5	up
MF	GO:0003774	motor activity	18/924	135/15658	0.000977133	0.0346546	MYO10/KIF20A/KIF14/KIF18B/KIFC1/KIF2C/KIF15/KIF4A/KIFC3/KIF23/KIF11/WDR34/KIF26A/CENPE/KIF18A/KIF17/KIF24/MYO1B	18	up
MF	GO:0004175	endopeptidase activity	38/924	379/15658	0.000980052	0.0346546	PRTN3/ELANE/CTSG/C1QC/PRSS57/MMP14/C1QA/ADAMTS7/C1QB/CTSD/CTSL/HTRA3/ESPL1/CTSB/MMP2/TPSB2/PLAU/MMP19/C3/C1S/ADAMTS14/NRIP3/LGMN/HTRA4/ADAM9/UCHL1/ADAMTS3/CTSZ/MMP15/CTSE/TPSAB1/CLPP/PSMA7/UQCRC1/MMP9/KEL/CTSH/LONP1	38	up
MF	GO:0016538	cyclin-dependent protein serine/threonine kinase regulator activity	7/924	29/15658	0.00120893	0.0402488	CDKN2C/CKS2/CCNB1/CKS1B/CDK4/CCNE1/CCND1	7	up
MF	GO:0016209	antioxidant activity	12/924	74/15658	0.00122932	0.0402488	EPX/APOE/LPO/PXDN/NQO1/GSTO1/MGST1/PRDX1/PRDX2/PRDX3/GPX4/PRDX4	12	up
BP	GO:0002250	adaptive immune response	34/291	349/15606	2.40531e-15	7.37226e-12	CD8A/CD8B/CD8B2/ZNF683/ZAP70/KLRK1/KLRC4-KLRK1/TXK/CD3G/CD247/BTN3A1/RORA/CAMK4/IL7R/TRAT1/ITK/LY9/EOMES/CD6/MASP2/SLAMF6/CD3E/JCHAIN/NCR3/CLEC4C/LEF1/RNF125/CCR6/BTN3A3/IL23A/SUSD4/CD226/SKAP1/THEMIS	34	down
BP	GO:0042110	T cell activation	32/291	447/15606	6.96275e-11	1.06704e-07	CD8A/CD8B/BCL11B/ZNF683/ZAP70/KLRK1/KLRC4-KLRK1/CD3G/CD247/TIGIT/BTN3A1/RORA/CAMK4/IL7R/ITK/LY9/EOMES/CD6/TCF7/SLAMF6/CD3E/CCR9/LEF1/CYLD/CCR6/CCL5/IL23A/RASGRP1/LCK/SIRPG/TNFSF14/THEMIS	32	down
BP	GO:0030217	T cell differentiation	21/291	219/15606	8.73363e-10	8.92286e-07	CD8A/BCL11B/ZNF683/ZAP70/RORA/CAMK4/IL7R/ITK/LY9/EOMES/TCF7/SLAMF6/CD3E/CCR9/LEF1/CYLD/CCR6/IL23A/RASGRP1/LCK/THEMIS	21	down
BP	GO:0030098	lymphocyte differentiation	23/291	314/15606	2.46925e-08	1.89207e-05	CD8A/BCL11B/ZNF683/FLT3LG/ZAP70/ATM/RORA/CAMK4/IL7R/ITK/LY9/EOMES/TCF7/SLAMF6/CD3E/CCR9/LEF1/CYLD/CCR6/IL23A/RASGRP1/LCK/THEMIS	23	down
BP	GO:0006968	cellular defense response	10/291	55/15606	6.07187e-08	3.72206e-05	PRF1/CD160/TRAT1/ITK/NCR1/GNLY/CCR9/CCR6/FCMR/KIR3DL2	10	down
BP	GO:0002228	natural killer cell mediated immunity	10/291	61/15606	1.69614e-07	8.66445e-05	KLRD1/KLRK1/KLRC4-KLRK1/KIR3DL1/NCR1/SLAMF6/NCR3/RASGRP1/CD226/CD96	10	down
BP	GO:0002715	regulation of natural killer cell mediated immunity	8/291	36/15606	2.55277e-07	0.000111775	KLRK1/KLRC4-KLRK1/NCR1/SLAMF6/NCR3/RASGRP1/CD226/CD96	8	down
BP	GO:0032609	interferon-gamma production	12/291	101/15606	3.83006e-07	0.000143936	KLRK1/KLRC4-KLRK1/TXK/BTN3A1/ITK/EOMES/SLAMF6/CD3E/IL23A/RASGRP1/CD226/CD96	12	down
BP	GO:0031341	regulation of cell killing	10/291	67/15606	4.22651e-07	0.000143936	KLRK1/KLRC4-KLRK1/PRF1/IL7R/NCR1/SLAMF6/NCR3/IL23A/RASGRP1/CD226	10	down
BP	GO:0001906	cell killing	13/291	123/15606	4.95582e-07	0.000151896	KLRK1/KLRC4-KLRK1/KIR3DL1/PRF1/IL7R/NCR1/SLAMF6/GNLY/NCR3/IL23A/RASGRP1/CD226/HIST1H2BJ	13	down
BP	GO:0001910	regulation of leukocyte mediated cytotoxicity	9/291	55/15606	7.22121e-07	0.000197417	KLRK1/KLRC4-KLRK1/IL7R/NCR1/SLAMF6/NCR3/IL23A/RASGRP1/CD226	9	down
BP	GO:0002449	lymphocyte mediated immunity	17/291	219/15606	7.72922e-07	0.000197417	CD8A/KLRD1/KLRK1/KLRC4-KLRK1/KIR3DL1/IL7R/NCR1/MASP2/SLAMF6/NCR3/CCR6/BTN3A3/IL23A/RASGRP1/SUSD4/CD226/CD96	17	down
BP	GO:0046632	alpha-beta T cell differentiation	11/291	90/15606	8.83693e-07	0.000208348	BCL11B/ZNF683/ZAP70/RORA/ITK/LY9/EOMES/TCF7/SLAMF6/LEF1/IL23A	11	down
BP	GO:0045954	positive regulation of natural killer cell mediated cytotoxicity	6/291	20/15606	1.24192e-06	0.000251642	KLRK1/KLRC4-KLRK1/SLAMF6/NCR3/RASGRP1/CD226	6	down
BP	GO:0043368	positive T cell selection	7/291	31/15606	1.30653e-06	0.000251642	BCL11B/ZAP70/LY9/SLAMF6/CYLD/IL23A/THEMIS	7	down
BP	GO:0031343	positive regulation of cell killing	8/291	44/15606	1.31363e-06	0.000251642	KLRK1/KLRC4-KLRK1/PRF1/SLAMF6/NCR3/IL23A/RASGRP1/CD226	8	down
BP	GO:0046631	alpha-beta T cell activation	12/291	116/15606	1.72362e-06	0.000310759	BCL11B/ZNF683/ZAP70/RORA/ITK/LY9/EOMES/TCF7/SLAMF6/CD3E/LEF1/IL23A	12	down
BP	GO:0045058	T cell selection	8/291	46/15606	1.87248e-06	0.000318842	BCL11B/ZAP70/LY9/SLAMF6/CD3E/CYLD/IL23A/THEMIS	8	down
BP	GO:0002717	positive regulation of natural killer cell mediated immunity	6/291	22/15606	2.31671e-06	0.000373721	KLRK1/KLRC4-KLRK1/SLAMF6/NCR3/RASGRP1/CD226	6	down
BP	GO:0042269	regulation of natural killer cell mediated cytotoxicity	7/291	34/15606	2.54785e-06	0.000390459	KLRK1/KLRC4-KLRK1/NCR1/SLAMF6/NCR3/RASGRP1/CD226	7	down
BP	GO:0002429	immune response-activating cell surface receptor signaling pathway	20/291	323/15606	2.89582e-06	0.000417689	ZAP70/KLRK1/KLRC4-KLRK1/TXK/CD3G/CD247/BTN3A1/TRAT1/ITK/PLEKHA1/PRKCH/CD3E/NCR3/CLEC4C/CYLD/LCK/CD226/RPS6KA5/SKAP1/THEMIS	20	down
BP	GO:1903039	positive regulation of leukocyte cell-cell adhesion	16/291	216/15606	3.02549e-06	0.000417689	ZAP70/KLRK1/KLRC4-KLRK1/CD3G/CD247/IL7R/CD6/ETS1/CD3E/CYLD/CCL5/IL23A/RASGRP1/LCK/SIRPG/TNFSF14	16	down
BP	GO:0001912	positive regulation of leukocyte mediated cytotoxicity	7/291	35/15606	3.13437e-06	0.000417689	KLRK1/KLRC4-KLRK1/SLAMF6/NCR3/IL23A/RASGRP1/CD226	7	down
BP	GO:0002768	immune response-regulating cell surface receptor signaling pathway	21/291	355/15606	3.35082e-06	0.000427928	ZAP70/KLRK1/KLRC4-KLRK1/TXK/CD3G/CD247/BTN3A1/TRAT1/ITK/KIR2DL1/PLEKHA1/PRKCH/CD3E/NCR3/CLEC4C/CYLD/LCK/CD226/RPS6KA5/SKAP1/THEMIS	21	down
BP	GO:0007159	leukocyte cell-cell adhesion	21/291	358/15606	3.82209e-06	0.000457314	ZNF683/ZAP70/KLRK1/KLRC4-KLRK1/CD3G/CD247/TIGIT/CAMK4/IL7R/NT5E/CD6/ETS1/CD3E/CYLD/CCL5/IL23A/RASGRP1/LCK/SIRPG/TNFSF14/ITGB7	21	down
BP	GO:0030101	natural killer cell activation	9/291	67/15606	3.99312e-06	0.000457314	ZNF683/FLT3LG/KLRK1/KLRC4-KLRK1/NCR1/SLAMF6/NCR3/IL23A/RASGRP1	9	down
BP	GO:0022409	positive regulation of cell-cell adhesion	17/291	247/15606	4.02854e-06	0.000457314	ZAP70/KLRK1/KLRC4-KLRK1/CD3G/CD247/IL7R/CD6/ETS1/CD3E/ANK3/CYLD/CCL5/IL23A/RASGRP1/LCK/SIRPG/TNFSF14	17	down
BP	GO:0001909	leukocyte mediated cytotoxicity	10/291	88/15606	5.44996e-06	0.000596575	KLRK1/KLRC4-KLRK1/KIR3DL1/IL7R/NCR1/SLAMF6/NCR3/IL23A/RASGRP1/CD226	10	down
BP	GO:0002521	leukocyte differentiation	24/291	461/15606	6.06196e-06	0.000640686	CD8A/BCL11B/ZNF683/FLT3LG/ZAP70/ATM/RORA/CAMK4/IL7R/ITK/LY9/EOMES/TCF7/SLAMF6/CD3E/CCR9/LEF1/CYLD/CCR6/IL23A/RASGRP1/LCK/GPR55/THEMIS	24	down
BP	GO:0050870	positive regulation of T cell activation	15/291	207/15606	8.06475e-06	0.000823949	ZAP70/KLRK1/KLRC4-KLRK1/CD3G/CD247/IL7R/CD6/CD3E/CYLD/CCL5/IL23A/RASGRP1/LCK/SIRPG/TNFSF14	15	down
BP	GO:0050851	antigen receptor-mediated signaling pathway	15/291	210/15606	9.59203e-06	0.000948374	ZAP70/TXK/CD3G/CD247/BTN3A1/TRAT1/ITK/PLEKHA1/PRKCH/CD3E/CYLD/LCK/CD226/SKAP1/THEMIS	15	down
BP	GO:0042267	natural killer cell mediated cytotoxicity	8/291	57/15606	9.9283e-06	0.000950945	KLRK1/KLRC4-KLRK1/KIR3DL1/NCR1/SLAMF6/NCR3/RASGRP1/CD226	8	down
BP	GO:1903037	regulation of leukocyte cell-cell adhesion	19/291	328/15606	1.33103e-05	0.00123624	ZNF683/ZAP70/KLRK1/KLRC4-KLRK1/CD3G/CD247/TIGIT/CAMK4/IL7R/CD6/ETS1/CD3E/CYLD/CCL5/IL23A/RASGRP1/LCK/SIRPG/TNFSF14	19	down
BP	GO:0050852	T cell receptor signaling pathway	13/291	168/15606	1.6192e-05	0.00145966	ZAP70/TXK/CD3G/CD247/BTN3A1/TRAT1/ITK/CD3E/CYLD/LCK/CD226/SKAP1/THEMIS	13	down
BP	GO:0032729	positive regulation of interferon-gamma production	8/291	62/15606	1.87415e-05	0.00164122	KLRK1/KLRC4-KLRK1/TXK/SLAMF6/CD3E/IL23A/RASGRP1/CD226	8	down
BP	GO:0050863	regulation of T cell activation	18/291	311/15606	2.27594e-05	0.00193771	ZNF683/ZAP70/KLRK1/KLRC4-KLRK1/CD3G/CD247/TIGIT/CAMK4/IL7R/CD6/CD3E/CYLD/CCL5/IL23A/RASGRP1/LCK/SIRPG/TNFSF14	18	down
BP	GO:0072678	T cell migration	7/291	47/15606	2.42099e-05	0.0020055	ZAP70/S1PR1/CCR6/CCL5/GPR15/TNFSF14/ITGB7	7	down
BP	GO:0022407	regulation of cell-cell adhesion	21/291	406/15606	2.58028e-05	0.0020812	ZNF683/ZAP70/KLRK1/KLRC4-KLRK1/CD3G/CD247/TIGIT/CAMK4/IL7R/CD6/ETS1/CD3E/ANK3/LEF1/CYLD/CCL5/IL23A/RASGRP1/LCK/SIRPG/TNFSF14	21	down
BP	GO:0050857	positive regulation of antigen receptor-mediated signaling pathway	5/291	21/15606	3.46875e-05	0.00272608	TRAT1/PRKCH/CYLD/LCK/CD226	5	down
BP	GO:0051251	positive regulation of lymphocyte activation	16/291	265/15606	3.91675e-05	0.00300121	FLT3LG/ZAP70/KLRK1/KLRC4-KLRK1/CD3G/CD247/IL7R/CD6/CD3E/CYLD/CCL5/IL23A/RASGRP1/LCK/SIRPG/TNFSF14	16	down
BP	GO:0072676	lymphocyte migration	9/291	89/15606	4.15056e-05	0.0031028	ZAP70/KLRK1/KLRC4-KLRK1/S1PR1/CCR6/CCL5/GPR15/TNFSF14/ITGB7	9	down
BP	GO:0002696	positive regulation of leukocyte activation	17/291	297/15606	4.41829e-05	0.0032243	FLT3LG/ZAP70/KLRK1/KLRC4-KLRK1/CD3G/CD247/IL7R/CD6/CD3E/CYLD/CCL5/IL23A/RASGRP1/LCK/CD226/SIRPG/TNFSF14	17	down
BP	GO:0032649	regulation of interferon-gamma production	9/291	91/15606	4.95439e-05	0.00353144	KLRK1/KLRC4-KLRK1/TXK/SLAMF6/CD3E/IL23A/RASGRP1/CD226/CD96	9	down
BP	GO:0002694	regulation of leukocyte activation	22/291	465/15606	6.33957e-05	0.00437696	ZNF683/FLT3LG/ZAP70/KLRK1/KLRC4-KLRK1/CD3G/CD247/TIGIT/ATM/RORA/CAMK4/IL7R/CD6/CD3E/CYLD/CCL5/IL23A/RASGRP1/LCK/CD226/SIRPG/TNFSF14	22	down
BP	GO:0050865	regulation of cell activation	23/291	499/15606	6.4262e-05	0.00437696	ZNF683/FLT3LG/ZAP70/KLRK1/KLRC4-KLRK1/TXK/CD3G/CD247/TIGIT/ATM/RORA/CAMK4/IL7R/CD6/CD3E/CYLD/CCL5/IL23A/RASGRP1/LCK/CD226/SIRPG/TNFSF14	23	down
BP	GO:0050867	positive regulation of cell activation	17/291	307/15606	6.66737e-05	0.0044425	FLT3LG/ZAP70/KLRK1/KLRC4-KLRK1/CD3G/CD247/IL7R/CD6/CD3E/CYLD/CCL5/IL23A/RASGRP1/LCK/CD226/SIRPG/TNFSF14	17	down
BP	GO:0051249	regulation of lymphocyte activation	20/291	402/15606	6.91204e-05	0.00450753	ZNF683/FLT3LG/ZAP70/KLRK1/KLRC4-KLRK1/CD3G/CD247/TIGIT/ATM/CAMK4/IL7R/CD6/CD3E/CYLD/CCL5/IL23A/RASGRP1/LCK/SIRPG/TNFSF14	20	down
BP	GO:0050862	positive regulation of T cell receptor signaling pathway	4/291	13/15606	7.41438e-05	0.00473439	TRAT1/CYLD/LCK/CD226	4	down
BP	GO:0045785	positive regulation of cell adhesion	19/291	378/15606	9.17365e-05	0.00573821	ZAP70/KLRK1/KLRC4-KLRK1/CD3G/CD247/SPOCK2/IL7R/CD6/ETS1/CD3E/ANK3/CYLD/CCL5/IL23A/RASGRP1/LCK/SKAP1/SIRPG/TNFSF14	19	down
BP	GO:0002706	regulation of lymphocyte mediated immunity	10/291	123/15606	0.000102176	0.00614693	KLRK1/KLRC4-KLRK1/IL7R/NCR1/SLAMF6/NCR3/IL23A/RASGRP1/CD226/CD96	10	down
BP	GO:0033151	V(D)J recombination	4/291	14/15606	0.000102282	0.00614693	BCL11B/ATM/TCF7/LEF1	4	down
BP	GO:0015671	oxygen transport	4/291	15/15606	0.000137434	0.0081007	HBA2/HBA1/HBB/IPCEF1	4	down
BP	GO:0015701	bicarbonate transport	6/291	44/15606	0.0001553	0.00898103	HBA2/HBA1/HBB/SLC4A4/SLC4A10/CA6	6	down
BP	GO:0002757	immune response-activating signal transduction	21/291	469/15606	0.000199527	0.011325	ZAP70/KLRK1/KLRC4-KLRK1/TXK/CD3G/CD247/BTN3A1/TRAT1/ITK/PLEKHA1/PRKCH/CD3E/NCR3/CLEC4C/CYLD/RNF125/LCK/CD226/RPS6KA5/SKAP1/THEMIS	21	down
BP	GO:0002460	adaptive immune response based on somatic recombination of immune receptors built from immunoglobulin superfamily domains	13/291	218/15606	0.000233978	0.013039	CD8A/RORA/IL7R/LY9/MASP2/SLAMF6/NCR3/LEF1/CCR6/BTN3A3/IL23A/SUSD4/CD226	13	down
BP	GO:0033077	T cell differentiation in thymus	7/291	67/15606	0.000243666	0.0133363	BCL11B/ZAP70/CAMK4/IL7R/CD3E/CCR6/RASGRP1	7	down
BP	GO:0031295	T cell costimulation	7/291	71/15606	0.000349752	0.0188068	KLRK1/KLRC4-KLRK1/CD3G/CD247/CD3E/LCK/TNFSF14	7	down
BP	GO:0015669	gas transport	4/291	19/15606	0.000367943	0.0194439	HBA2/HBA1/HBB/IPCEF1	4	down
BP	GO:0031294	lymphocyte costimulation	7/291	74/15606	0.000451339	0.0224051	KLRK1/KLRC4-KLRK1/CD3G/CD247/CD3E/LCK/TNFSF14	7	down
BP	GO:0001779	natural killer cell differentiation	4/291	20/15606	0.00045322	0.0224051	ZNF683/FLT3LG/SLAMF6/RASGRP1	4	down
BP	GO:0072539	T-helper 17 cell differentiation	4/291	20/15606	0.00045322	0.0224051	RORA/LY9/SLAMF6/IL23A	4	down
BP	GO:1901623	regulation of lymphocyte chemotaxis	4/291	20/15606	0.00045322	0.0224051	KLRK1/KLRC4-KLRK1/CCL5/TNFSF14	4	down
BP	GO:0050850	positive regulation of calcium-mediated signaling	5/291	36/15606	0.000511232	0.0248718	CD8A/ZAP70/TRAT1/GSTM2/CD3E	5	down
BP	GO:0002287	alpha-beta T cell activation involved in immune response	6/291	55/15606	0.000537335	0.0253374	RORA/LY9/EOMES/SLAMF6/LEF1/IL23A	6	down
BP	GO:0002293	alpha-beta T cell differentiation involved in immune response	6/291	55/15606	0.000537335	0.0253374	RORA/LY9/EOMES/SLAMF6/LEF1/IL23A	6	down
BP	GO:0043369	CD4-positive or CD8-positive, alpha-beta T cell lineage commitment	4/291	21/15606	0.000551698	0.0256205	LY9/SLAMF6/CYLD/IL23A	4	down
BP	GO:0060193	positive regulation of lipase activity	6/291	56/15606	0.000592531	0.0271061	TXK/NMUR1/LMF1/ITK/CCL5/GPR55	6	down
BP	GO:0002708	positive regulation of lymphocyte mediated immunity	7/291	78/15606	0.000622002	0.0280358	KLRK1/KLRC4-KLRK1/SLAMF6/NCR3/IL23A/RASGRP1/CD226	7	down
BP	GO:0019835	cytolysis	5/291	38/15606	0.000660302	0.0290945	GZMM/PRF1/MMD/GZMH/GZMA	5	down
BP	GO:0072538	T-helper 17 type immune response	4/291	22/15606	0.000664474	0.0290945	RORA/LY9/SLAMF6/IL23A	4	down
BP	GO:0007202	activation of phospholipase C activity	4/291	23/15606	0.000792651	0.034218	TXK/NMUR1/ITK/GPR55	4	down
BP	GO:0002688	regulation of leukocyte chemotaxis	8/291	108/15606	0.000932879	0.038723	KLRK1/KLRC4-KLRK1/CCR6/CCL5/IL23A/MMP28/PF4V1/TNFSF14	8	down
BP	GO:0002360	T cell lineage commitment	4/291	24/15606	0.00093734	0.038723	LY9/SLAMF6/CYLD/IL23A	4	down
BP	GO:0002292	T cell differentiation involved in immune response	6/291	61/15606	0.000937593	0.038723	RORA/LY9/EOMES/SLAMF6/LEF1/IL23A	6	down
BP	GO:0035747	natural killer cell chemotaxis	3/291	11/15606	0.000947546	0.038723	KLRK1/KLRC4-KLRK1/CCL5	3	down
BP	GO:0008037	cell recognition	9/291	135/15606	0.000969718	0.0389205	AMIGO1/CNTNAP2/PRF1/TIGIT/CD6/EPHA4/NCR3/CD226/CATSPERB	9	down
BP	GO:0002703	regulation of leukocyte mediated immunity	10/291	163/15606	0.000977773	0.0389205	KLRK1/KLRC4-KLRK1/IL7R/NCR1/SLAMF6/NCR3/IL23A/RASGRP1/CD226/CD96	10	down
BP	GO:0032823	regulation of natural killer cell differentiation	3/291	12/15606	0.00124603	0.0489626	ZNF683/FLT3LG/RASGRP1	3	down
CC	GO:0042101	T cell receptor complex	9/316	19/16542	2.36225e-11	7.93716e-09	CD8A/CD8B/ZAP70/CD3G/CD247/TRAT1/CD6/CD3E/SKAP1	9	down
CC	GO:0098552	side of membrane	24/316	431/16542	2.98917e-06	0.00050218	CD8A/CD8B/KLRD1/TGFBR3/FLT3LG/ZAP70/KLRK1/KLRC4-KLRK1/TXK/S1PR1/PTPN4/FCRL6/IL7R/ITK/NCAM1/CD3E/LDLRAP1/CYLD/GNAO1/GFAP/ATP2B1/TNK1/LCK/CD226	24	down
CC	GO:0098802	plasma membrane receptor complex	14/316	175/16542	6.94054e-06	0.000777341	CD8A/CD8B/ZAP70/CACNG8/CD3G/CD247/TRAT1/CD6/OLFM2/CD3E/SKAP1/ACVR1C/ITGB7/ITGAD	14	down
CC	GO:0043235	receptor complex	19/316	318/16542	1.23057e-05	0.00103368	CD8A/CD8B/KLRD1/PLXDC1/TGFBR3/ZAP70/CACNG8/CD3G/CD247/TRAT1/CD6/KLRC1/NR3C2/OLFM2/CD3E/SKAP1/ACVR1C/ITGB7/ITGAD	19	down
CC	GO:0005911	cell-cell junction	19/316	409/16542	0.0003472	0.0176788	PLXDC1/ZAP70/PATJ/CNTNAP2/TIGIT/EPPK1/PCDH1/ITK/COL13A1/PRKCH/PCDH9/CD3E/ANK3/NCR3/CD226/DSC1/SKAP1/TJP3/THEMIS	19	down
CC	GO:0001772	immunological synapse	5/316	33/16542	0.00037698	0.0176788	ZAP70/CD6/CD3E/LCK/GZMA	5	down
CC	GO:0071682	endocytic vesicle lumen	4/316	19/16542	0.000403655	0.0176788	HBA2/HBA1/HBB/GNLY	4	down
CC	GO:0009897	external side of plasma membrane	13/316	226/16542	0.000420924	0.0176788	CD8A/CD8B/KLRD1/TGFBR3/FLT3LG/KLRK1/KLRC4-KLRK1/S1PR1/FCRL6/IL7R/NCAM1/CD3E/CD226	13	down
CC	GO:0098562	cytoplasmic side of membrane	11/316	185/16542	0.000878397	0.0327935	ZAP70/TXK/PTPN4/ITK/LDLRAP1/CYLD/GNAO1/GFAP/ATP2B1/TNK1/LCK	11	down
CC	GO:0005833	hemoglobin complex	3/316	12/16542	0.00133658	0.0396092	HBA2/HBA1/HBB	3	down
CC	GO:0031932	TORC2 complex	3/316	12/16542	0.00133658	0.0396092	SESN3/RICTOR/PRR5L	3	down
CC	GO:0009898	cytoplasmic side of plasma membrane	10/316	167/16542	0.00141461	0.0396092	ZAP70/TXK/PTPN4/ITK/LDLRAP1/CYLD/GNAO1/ATP2B1/TNK1/LCK	10	down
MF	GO:0042287	MHC protein binding	6/289	30/15658	1.5348e-05	0.00733633	CD8A/CD8B/KLRD1/KLRK1/KLRC4-KLRK1/FCRL6	6	down
MF	GO:0005344	oxygen carrier activity	4/289	14/15658	9.83191e-05	0.0234983	HBA2/HBA1/HBB/IPCEF1	4	down
KEGG analysis
Category	ID	Description	GeneRatio	BgRatio	pvalue	padj	geneID	Count
KEGG	hsa04110	Cell cycle	35/409	124/5836	2.64072e-13	5.33425e-11	CDKN2C/PKMYT1/CDC25A/ESPL1/PLK1/CCNA2/CDC45/CDC20/E2F2/MCM2/BUB1B/TTK/CDC6/ORC1/CCNB2/CCNA1/CCNB1/CHEK1/PCNA/MCM4/E2F1/MAD2L2/BUB1/CDK1/TFDP1/ORC6/MCM5/PTTG1/CDK4/GADD45G/MAD2L1/CCNE1/ANAPC11/MCM6/CCND1	35	up
KEGG	hsa04142	Lysosome	23/409	121/5836	8.20526e-06	0.000828731	CTSG/CTSD/CTSL/CTSB/ACP2/GM2A/LAPTM4B/LGMN/CD63/ATP6V0D2/CTSZ/GLA/CTSE/AP1B1/ACP5/PLA2G15/NEU1/CLTA/CTSA/GBA/CTSH/NPC2/AP1S1	23	up
KEGG	hsa04115	p53 signaling pathway	14/409	68/5836	0.000205189	0.013816	STEAP3/GTSE1/CCNB2/RRM2/CCNB1/CHEK1/THBS1/CDK1/TP53I3/CDK4/BAX/GADD45G/CCNE1/CCND1	14	up
KEGG	hsa01100	Metabolic pathways	106/409	1129/5836	0.000451696	0.0228107	TK1/DHCR7/AK4/PLPP3/BCAT1/PTGES/DNMT3B/DHCR24/ALOX15B/CYP27B1/GAPDH/LDHA/SQLE/GBGT1/ENO1/PSAT1/CES1/CYP19A1/PLA2G7/IL4I1/HYAL3/HPGDS/MAOA/B4GALT2/MTHFD1L/GALNT2/GPI/IDH1/PKM/CKB/GGT1/PYCR1/FUT1/RRM2/ALDH4A1/HSD3B7/PKLR/GGT5/POLD1/GRHPR/PLCB4/GPT2/ATP6V0D2/FBP1/ATP6V1F/TYMS/FUT4/DHFR/PHGDH/SPHK1/NME4/MCAT/SPR/CMBL/ASS1/HYAL2/MTHFD2/GALE/TPI1/FAH/MPST/AHCY/CYC1/COX8A/FASN/HDC/OAT/GAD1/PGAM1/PFKP/PL…	106	up
KEGG	hsa03030	DNA replication	9/409	36/5836	0.000640331	0.0233243	MCM2/POLD1/PCNA/MCM4/FEN1/MCM5/RNASEH2A/POLE2/MCM6	9	up
KEGG	hsa04114	Oocyte meiosis	18/409	112/5836	0.000698838	0.0233243	PKMYT1/ADCY3/ESPL1/PLK1/AURKA/CDC20/ADCY6/CCNB2/CCNB1/MAPK12/MAD2L2/BUB1/CDK1/PTTG1/MAD2L1/CCNE1/ANAPC11/FBXO43	18	up
KEGG	hsa00260	Glycine, serine and threonine metabolism	8/409	32/5836	0.00127903	0.0292451	PSAT1/MAOA/CHDH/PHGDH/GCAT/SDS/PSPH/ALAS1	8	up
KEGG	hsa00100	Steroid biosynthesis	6/409	19/5836	0.00141261	0.0292451	DHCR7/DHCR24/CYP27B1/SQLE/MSMO1/NSDHL	6	up
KEGG	hsa00620	Pyruvate metabolism	9/409	40/5836	0.00144778	0.0292451	LDHA/LDHD/PKM/PKLR/GRHPR/MDH2/PC/PCK2/ALDH1B1	9	up
KEGG	hsa00010	Glycolysis / Gluconeogenesis	12/409	65/5836	0.00159637	0.0293151	GAPDH/LDHA/ENO1/GPI/PKM/PKLR/FBP1/TPI1/PGAM1/PFKP/PCK2/ALDH1B1	12	up
KEGG	hsa04650	Natural killer cell mediated cytotoxicity	12/106	136/5836	5.34846e-06	0.00041573	KLRD1/ZAP70/KLRK1/KIR3DL1/PRF1/CD247/NCR1/KLRC1/KIR2DL1/NCR3/LCK/KIR3DL2	12	down
KEGG	hsa05332	Graft-versus-host disease	7/106	41/5836	7.23009e-06	0.00041573	KLRD1/KIR3DL1/PRF1/KLRC1/HLA-DOB/KIR2DL1/KIR3DL2	7	down
KEGG	hsa05340	Primary immunodeficiency	6/106	35/5836	3.29595e-05	0.00126345	CD8A/CD8B/ZAP70/IL7R/CD3E/LCK	6	down
KEGG	hsa04612	Antigen processing and presentation	8/106	76/5836	6.1591e-05	0.00177074	CD8A/CD8B/KLRD1/KIR3DL1/KLRC1/HLA-DOB/KIR2DL1/KIR3DL2	8	down
KEGG	hsa04660	T cell receptor signaling pathway	9/106	108/5836	0.000134126	0.0030849	CD8A/CD8B/ZAP70/CD3G/CD247/ITK/CD3E/RASGRP1/LCK	9	down
KEGG	hsa04640	Hematopoietic cell lineage	8/106	88/5836	0.000175379	0.00336144	CD8A/CD8B/FLT3LG/CD3G/IL7R/IL5RA/CD3E/IL11RA	8	down
KEGG	hsa04514	Cell adhesion molecules (CAMs)	8/106	133/5836	0.00272757	0.0334614	CD8A/CD8B/CNTNAP2/CD6/HLA-DOB/NCAM1/CD226/ITGB7	8	down
KEGG	hsa04060	Cytokine-cytokine receptor interaction	12/106	265/5836	0.00290969	0.0334614	FLT3LG/IL24/IL7R/IL5RA/EDAR/CCR9/IL11RA/CCR6/CCL5/IL23A/PF4V1/TNFSF14	12	down
Gene Set Enrichment Analysis for 3DCS VS PBMNCs
NAME	GS<br> follow link to MSigDB	GS DETAILS	SIZE	ES	NES	NOM p-val	FDR q-val	FWER p-val	RANK AT MAX	LEADING EDGE
FISCHER_DREAM_TARGETS	FISCHER_DREAM_TARGETS	Details ...	196	0.552283	4.17366	0	0	0	766	tags=94%, list=45%, signal=153%	up
GOBERT_OLIGODENDROCYTE_DIFFERENTIATION_UP	GOBERT_OLIGODENDROCYTE_DIFFERENTIATION_UP	Details ...	165	0.54973	3.9855	0	0	0	766	tags=95%, list=45%, signal=156%	up
DUTERTRE_ESTRADIOL_RESPONSE_24HR_UP	DUTERTRE_ESTRADIOL_RESPONSE_24HR_UP	Details ...	129	0.557154	3.87951	0	0	0	766	tags=96%, list=45%, signal=163%	up
MODULE_54	MODULE_54	Details ...	126	0.561917	3.85343	0	0	0	761	tags=96%, list=45%, signal=162%	up
GO_CELL_CYCLE	GO_CELL_CYCLE	Details ...	182	0.506937	3.76982	0	0	0	766	tags=90%, list=45%, signal=147%	up
GSE15750_DAY6_VS_DAY10_TRAF6KO_EFF_CD8_TCELL_UP	GSE15750_DAY6_VS_DAY10_TRAF6KO_EFF_CD8_TCELL_UP	Details ...	99	0.567408	3.73339	0	0	0	759	tags=98%, list=45%, signal=168%	up
KOBAYASHI_EGFR_SIGNALING_24HR_DN	KOBAYASHI_EGFR_SIGNALING_24HR_DN	Details ...	118	0.549826	3.72254	0	0	0	702	tags=92%, list=42%, signal=147%	up
GSE36476_CTRL_VS_TSST_ACT_72H_MEMORY_CD4_TCELL_YOUNG_DN	GSE36476_CTRL_VS_TSST_ACT_72H_MEMORY_CD4_TCELL_YOUNG_DN	Details ...	93	0.573076	3.68737	0	0	0	761	tags=99%, list=45%, signal=170%	up
DODD_NASOPHARYNGEAL_CARCINOMA_DN	DODD_NASOPHARYNGEAL_CARCINOMA_DN	Details ...	193	0.480093	3.61819	0	0	0	758	tags=84%, list=45%, signal=135%	up
MARSON_BOUND_BY_E2F4_UNSTIMULATED	MARSON_BOUND_BY_E2F4_UNSTIMULATED	Details ...	144	0.51132	3.61039	0	0	0	766	tags=94%, list=45%, signal=157%	up
GO_CELL_CYCLE_PROCESS	GO_CELL_CYCLE_PROCESS	Details ...	160	0.506808	3.60567	0	0	0	766	tags=91%, list=45%, signal=150%	up
KINSEY_TARGETS_OF_EWSR1_FLII_FUSION_UP	KINSEY_TARGETS_OF_EWSR1_FLII_FUSION_UP	Details ...	191	0.483609	3.59286	0	0	0	776	tags=88%, list=46%, signal=144%	up
GSE36476_CTRL_VS_TSST_ACT_40H_MEMORY_CD4_TCELL_YOUNG_DN	GSE36476_CTRL_VS_TSST_ACT_40H_MEMORY_CD4_TCELL_YOUNG_DN	Details ...	88	0.561465	3.5552	0	0	0	761	tags=98%, list=45%, signal=169%	up
GSE36476_CTRL_VS_TSST_ACT_72H_MEMORY_CD4_TCELL_OLD_DN	GSE36476_CTRL_VS_TSST_ACT_72H_MEMORY_CD4_TCELL_OLD_DN	Details ...	83	0.561656	3.55357	0	0	0	760	tags=98%, list=45%, signal=169%	up
WONG_EMBRYONIC_STEM_CELL_CORE	WONG_EMBRYONIC_STEM_CELL_CORE	Details ...	81	0.568365	3.5527	0	0	0	759	tags=99%, list=45%, signal=171%	up
PUJANA_CHEK2_PCC_NETWORK	PUJANA_CHEK2_PCC_NETWORK	Details ...	100	0.545419	3.53523	0	0	0	701	tags=92%, list=42%, signal=148%	up
HALLMARK_E2F_TARGETS	HALLMARK_E2F_TARGETS	Details ...	76	0.57258	3.51953	0	0	0	764	tags=100%, list=45%, signal=174%	up
BERENJENO_TRANSFORMED_BY_RHOA_UP	BERENJENO_TRANSFORMED_BY_RHOA_UP		130	0.504427	3.51769	0	0	0	759	tags=89%, list=45%, signal=150%	up
GSE36476_CTRL_VS_TSST_ACT_40H_MEMORY_CD4_TCELL_OLD_DN	GSE36476_CTRL_VS_TSST_ACT_40H_MEMORY_CD4_TCELL_OLD_DN		81	0.574959	3.49554	0	0	0	701	tags=95%, list=42%, signal=155%	up
GO_MITOTIC_CELL_CYCLE	GO_MITOTIC_CELL_CYCLE		136	0.501982	3.48744	0	0	0	712	tags=88%, list=42%, signal=139%	up
HORIUCHI_WTAP_TARGETS_DN	HORIUCHI_WTAP_TARGETS_DN		92	0.539214	3.48429	0	0	0	741	tags=93%, list=44%, signal=158%	up
GSE15750_DAY6_VS_DAY10_EFF_CD8_TCELL_UP	GSE15750_DAY6_VS_DAY10_EFF_CD8_TCELL_UP		98	0.539089	3.48049	0	0	0	759	tags=95%, list=45%, signal=162%	up
CAIRO_HEPATOBLASTOMA_CLASSES_UP	CAIRO_HEPATOBLASTOMA_CLASSES_UP		104	0.534366	3.45487	0	0	0	738	tags=92%, list=44%, signal=154%	up
FISCHER_G2_M_CELL_CYCLE	FISCHER_G2_M_CELL_CYCLE		87	0.54701	3.43584	0	0	0	745	tags=94%, list=44%, signal=160%	up
PUJANA_BRCA1_PCC_NETWORK	PUJANA_BRCA1_PCC_NETWORK		152	0.479501	3.41395	0	0	0	701	tags=85%, list=42%, signal=132%	up
LEE_EARLY_T_LYMPHOCYTE_UP	LEE_EARLY_T_LYMPHOCYTE_UP		64	0.573325	3.41075	0	0	0	738	tags=98%, list=44%, signal=168%	up
GSE28726_NAIVE_CD4_TCELL_VS_NAIVE_VA24NEG_NKTCELL_UP	GSE28726_NAIVE_CD4_TCELL_VS_NAIVE_VA24NEG_NKTCELL_UP		74	0.550952	3.39278	0	0	0	699	tags=92%, list=41%, signal=150%	up
MORF_MAP2K2	MORF_MAP2K2		23	0.784578	3.38566	0	0	0	335	tags=96%, list=20%, signal=118%	up
CHANG_CYCLING_GENES	CHANG_CYCLING_GENES		73	0.560717	3.37807	0	0	0	726	tags=96%, list=43%, signal=161%	up
BENPORATH_CYCLING_GENES	BENPORATH_CYCLING_GENES		133	0.484819	3.36392	0	0	0	767	tags=89%, list=45%, signal=150%	up
GSE14415_TCONV_VS_FOXP3_KO_INDUCED_TREG_DN	GSE14415_TCONV_VS_FOXP3_KO_INDUCED_TREG_DN		59	0.59102	3.35182	0	0	0	701	tags=98%, list=42%, signal=162%	up
MORF_AP2M1	MORF_AP2M1		26	0.747934	3.34065	0	0	0	405	tags=96%, list=24%, signal=125%	up
WANG_RESPONSE_TO_GSK3_INHIBITOR_SB216763_DN	WANG_RESPONSE_TO_GSK3_INHIBITOR_SB216763_DN		105	0.502175	3.33218	0	0	0	766	tags=90%, list=45%, signal=155%	up
GO_MITOTIC_NUCLEAR_DIVISION	GO_MITOTIC_NUCLEAR_DIVISION		71	0.546148	3.33178	0	0	0	738	tags=96%, list=44%, signal=163%	up
KIM_BIPOLAR_DISORDER_OLIGODENDROCYTE_DENSITY_CORR_UP	KIM_BIPOLAR_DISORDER_OLIGODENDROCYTE_DENSITY_CORR_UP		48	0.605136	3.32168	0	0	0	338	tags=69%, list=20%, signal=84%	up
GRAHAM_CML_DIVIDING_VS_NORMAL_QUIESCENT_UP	GRAHAM_CML_DIVIDING_VS_NORMAL_QUIESCENT_UP		99	0.506549	3.31055	0	0	0	797	tags=93%, list=47%, signal=166%	up
MOOTHA_HUMAN_MITODB_6_2002	MOOTHA_HUMAN_MITODB_6_2002		48	0.598257	3.30903	0	0	0	420	tags=73%, list=25%, signal=94%	up
GSE24634_TREG_VS_TCONV_POST_DAY7_IL4_CONVERSION_UP	GSE24634_TREG_VS_TCONV_POST_DAY7_IL4_CONVERSION_UP		71	0.542759	3.28032	0	0	0	699	tags=90%, list=41%, signal=147%	up
ZHANG_TLX_TARGETS_60HR_DN	ZHANG_TLX_TARGETS_60HR_DN		83	0.520654	3.26791	0	0	0	760	tags=94%, list=45%, signal=163%	up
HALLMARK_G2M_CHECKPOINT	HALLMARK_G2M_CHECKPOINT		73	0.533819	3.26529	0	0	0	701	tags=90%, list=42%, signal=148%	up
GO_ORGANELLE_FISSION	GO_ORGANELLE_FISSION		83	0.520467	3.25605	0	0	0	766	tags=95%, list=45%, signal=166%	up
BLUM_RESPONSE_TO_SALIRASIB_DN	BLUM_RESPONSE_TO_SALIRASIB_DN		101	0.496029	3.25214	0	0	0	758	tags=92%, list=45%, signal=157%	up
CROONQUIST_NRAS_SIGNALING_DN	CROONQUIST_NRAS_SIGNALING_DN		46	0.596833	3.24727	0	0	0	707	tags=100%, list=42%, signal=167%	up
MOOTHA_MITOCHONDRIA	MOOTHA_MITOCHONDRIA		48	0.602863	3.2412	0	0	0	420	tags=73%, list=25%, signal=94%	up
GSE24634_IL4_VS_CTRL_TREATED_NAIVE_CD4_TCELL_DAY7_UP	GSE24634_IL4_VS_CTRL_TREATED_NAIVE_CD4_TCELL_DAY7_UP		69	0.539268	3.24048	0	0	0	714	tags=91%, list=42%, signal=152%	up
GSE30962_PRIMARY_VS_SECONDARY_ACUTE_LCMV_INF_CD8_TCELL_UP	GSE30962_PRIMARY_VS_SECONDARY_ACUTE_LCMV_INF_CD8_TCELL_UP		95	0.502293	3.2279	0	0	0	766	tags=94%, list=45%, signal=162%	up
PILON_KLF1_TARGETS_DN	PILON_KLF1_TARGETS_DN		114	0.469085	3.22537	0	0	0	762	tags=88%, list=45%, signal=149%	up
GSE39556_CD8A_DC_VS_NK_CELL_MOUSE_3H_POST_POLYIC_INJ_UP	GSE39556_CD8A_DC_VS_NK_CELL_MOUSE_3H_POST_POLYIC_INJ_UP		80	0.520315	3.22032	0	0	0	766	tags=95%, list=45%, signal=166%	up
STARK_PREFRONTAL_CORTEX_22Q11_DELETION_DN	STARK_PREFRONTAL_CORTEX_22Q11_DELETION_DN		36	0.646722	3.21291	0	0	0	318	tags=72%, list=19%, signal=87%	up
GNF2_RRM1	GNF2_RRM1		53	0.570832	3.20551	0	0	0	700	tags=96%, list=41%, signal=159%	up
WINNEPENNINCKX_MELANOMA_METASTASIS_UP	WINNEPENNINCKX_MELANOMA_METASTASIS_UP		57	0.566907	3.20285	0	0	0	738	tags=98%, list=44%, signal=169%	up
MORF_CSNK2B	MORF_CSNK2B		37	0.641062	3.20178	0	0	0	335	tags=73%, list=20%, signal=89%	up
GSE21063_WT_VS_NFATC1_KO_8H_ANTI_IGM_STIM_BCELL_UP	GSE21063_WT_VS_NFATC1_KO_8H_ANTI_IGM_STIM_BCELL_UP		79	0.507746	3.20109	0	0	0	760	tags=94%, list=45%, signal=162%	up
CASORELLI_ACUTE_PROMYELOCYTIC_LEUKEMIA_DN	CASORELLI_ACUTE_PROMYELOCYTIC_LEUKEMIA_DN		147	0.462299	3.18797	0	0	0	836	tags=88%, list=50%, signal=159%	up
REACTOME_CELL_CYCLE_MITOTIC	REACTOME_CELL_CYCLE_MITOTIC		75	0.526268	3.18761	0	0	0	764	tags=96%, list=45%, signal=168%	up
RODRIGUES_THYROID_CARCINOMA_POORLY_DIFFERENTIATED_UP	RODRIGUES_THYROID_CARCINOMA_POORLY_DIFFERENTIATED_UP		106	0.483978	3.18505	0	0	0	761	tags=90%, list=45%, signal=153%	up
MANALO_HYPOXIA_DN	MANALO_HYPOXIA_DN		59	0.543721	3.18166	0	0	0	760	tags=97%, list=45%, signal=170%	up
BASAKI_YBX1_TARGETS_UP	BASAKI_YBX1_TARGETS_UP		92	0.499417	3.17784	0	0	0	699	tags=86%, list=41%, signal=139%	up
CROONQUIST_IL6_DEPRIVATION_DN	CROONQUIST_IL6_DEPRIVATION_DN		64	0.533628	3.17759	0	0	0	701	tags=92%, list=42%, signal=152%	up
GNF2_CCNA2	GNF2_CCNA2		55	0.572308	3.16956	0	0	0	700	tags=96%, list=41%, signal=159%	up
GNF2_CDC20	GNF2_CDC20		50	0.568086	3.16254	0	0	0	699	tags=96%, list=41%, signal=159%	up
GSE24574_BCL6_LOW_TFH_VS_TCONV_CD4_TCELL_DN	GSE24574_BCL6_LOW_TFH_VS_TCONV_CD4_TCELL_DN		59	0.538773	3.16035	0	0	0	697	tags=90%, list=41%, signal=148%	up
BURTON_ADIPOGENESIS_3	BURTON_ADIPOGENESIS_3		53	0.566361	3.15794	0	0	0	761	tags=100%, list=45%, signal=176%	up
ZHOU_CELL_CYCLE_GENES_IN_IR_RESPONSE_24HR	ZHOU_CELL_CYCLE_GENES_IN_IR_RESPONSE_24HR		57	0.552994	3.15765	0	0	0	738	tags=96%, list=44%, signal=166%	up
GNF2_CENPF	GNF2_CENPF		48	0.565997	3.15557	0	0	0	699	tags=96%, list=41%, signal=159%	up
GSE14415_INDUCED_VS_NATURAL_TREG_DN	GSE14415_INDUCED_VS_NATURAL_TREG_DN		67	0.532594	3.14864	0	0	0	758	tags=96%, list=45%, signal=166%	up
GRAHAM_NORMAL_QUIESCENT_VS_NORMAL_DIVIDING_DN	GRAHAM_NORMAL_QUIESCENT_VS_NORMAL_DIVIDING_DN		61	0.543097	3.14715	0	0	0	763	tags=97%, list=45%, signal=170%	up
HALLMARK_OXIDATIVE_PHOSPHORYLATION	HALLMARK_OXIDATIVE_PHOSPHORYLATION		18	0.792215	3.14322	0	0	0	364	tags=100%, list=22%, signal=126%	up
GO_CHROMOSOME_SEGREGATION	GO_CHROMOSOME_SEGREGATION		60	0.54734	3.14094	0	0	0	732	tags=97%, list=43%, signal=165%	up
GSE12845_IGD_POS_BLOOD_VS_PRE_GC_TONSIL_BCELL_DN	GSE12845_IGD_POS_BLOOD_VS_PRE_GC_TONSIL_BCELL_DN		68	0.535584	3.14088	0	0	0	757	tags=99%, list=45%, signal=171%	up
GSE37532_WT_VS_PPARG_KO_VISCERAL_ADIPOSE_TISSUE_TREG_UP	GSE37532_WT_VS_PPARG_KO_VISCERAL_ADIPOSE_TISSUE_TREG_UP		53	0.543847	3.13603	0	0	0	760	tags=98%, list=45%, signal=173%	up
GSE25088_WT_VS_STAT6_KO_MACROPHAGE_DN	GSE25088_WT_VS_STAT6_KO_MACROPHAGE_DN		70	0.51002	3.13453	0	0	0	812	tags=97%, list=48%, signal=179%	up
LEE_BMP2_TARGETS_DN	LEE_BMP2_TARGETS_DN		94	0.482561	3.13353	0	0	0	770	tags=90%, list=46%, signal=157%	up
HOFFMANN_LARGE_TO_SMALL_PRE_BII_LYMPHOCYTE_UP	HOFFMANN_LARGE_TO_SMALL_PRE_BII_LYMPHOCYTE_UP		71	0.518614	3.13161	0	0	0	715	tags=93%, list=42%, signal=154%	up
GSE39110_DAY3_VS_DAY6_POST_IMMUNIZATION_CD8_TCELL_DN	GSE39110_DAY3_VS_DAY6_POST_IMMUNIZATION_CD8_TCELL_DN		88	0.498765	3.12123	0	0	0	707	tags=90%, list=42%, signal=146%	up
NUYTTEN_EZH2_TARGETS_DN	NUYTTEN_EZH2_TARGETS_DN		157	0.446246	3.11648	0	0	0	764	tags=86%, list=45%, signal=142%	up
BENPORATH_PROLIFERATION	BENPORATH_PROLIFERATION		50	0.550231	3.11446	0	0	0	758	tags=98%, list=45%, signal=173%	up
MORF_RAD23A	MORF_RAD23A		36	0.621567	3.10804	0	0	0	605	tags=94%, list=36%, signal=144%	up
GSE22886_NAIVE_CD4_TCELL_VS_DC_DN	GSE22886_NAIVE_CD4_TCELL_VS_DC_DN		29	0.66543	3.09416	0	0	0	439	tags=86%, list=26%, signal=115%	up
GSE13547_CTRL_VS_ANTI_IGM_STIM_BCELL_12H_UP	GSE13547_CTRL_VS_ANTI_IGM_STIM_BCELL_12H_UP		80	0.507393	3.09015	0	0	0	760	tags=93%, list=45%, signal=160%	up
KIM_ALL_DISORDERS_OLIGODENDROCYTE_NUMBER_CORR_UP	KIM_ALL_DISORDERS_OLIGODENDROCYTE_NUMBER_CORR_UP		68	0.518369	3.08896	0	0	0	417	tags=65%, list=25%, signal=82%	up
MODULE_3	MODULE_3		90	0.485072	3.08856	0	0	0	825	tags=92%, list=49%, signal=171%	up
WEST_ADRENOCORTICAL_TUMOR_UP	WEST_ADRENOCORTICAL_TUMOR_UP		63	0.534792	3.08829	0	0	0	710	tags=90%, list=42%, signal=150%	up
GNF2_CCNB2	GNF2_CCNB2		48	0.566191	3.08621	0	0	0	699	tags=96%, list=41%, signal=159%	up
GO_MITOCHONDRION	GO_MITOCHONDRION		115	0.452844	3.07859	0	0	0	408	tags=54%, list=24%, signal=66%	up
MORF_RAN	MORF_RAN		25	0.698304	3.07578	0	0	0	486	tags=96%, list=29%, signal=133%	up
GSE13547_2H_VS_12_H_ANTI_IGM_STIM_BCELL_DN	GSE13547_2H_VS_12_H_ANTI_IGM_STIM_BCELL_DN		57	0.540958	3.07516	0	0	0	758	tags=96%, list=45%, signal=169%	up
GSE29614_CTRL_VS_DAY7_TIV_FLU_VACCINE_PBMC_DN	GSE29614_CTRL_VS_DAY7_TIV_FLU_VACCINE_PBMC_DN		49	0.55623	3.07476	0	0	0	725	tags=96%, list=43%, signal=163%	up
GO_ORGANONITROGEN_COMPOUND_METABOLIC_PROCESS	GO_ORGANONITROGEN_COMPOUND_METABOLIC_PROCESS		158	0.423338	3.0733	0	0	0	463	tags=56%, list=27%, signal=70%	up
GO_SISTER_CHROMATID_SEGREGATION	GO_SISTER_CHROMATID_SEGREGATION		46	0.563434	3.06785	0	0	0	732	tags=98%, list=43%, signal=168%	up
REACTOME_DNA_REPLICATION	REACTOME_DNA_REPLICATION		49	0.563148	3.06295	0	0	0	764	tags=100%, list=45%, signal=177%	up
GNF2_CDC2	GNF2_CDC2		49	0.567101	3.05119	0	0	0	699	tags=96%, list=41%, signal=159%	up
ODONNELL_TFRC_TARGETS_DN	ODONNELL_TFRC_TARGETS_DN		50	0.555454	3.04927	0	0	0	749	tags=98%, list=44%, signal=171%	up
GSE5679_CTRL_VS_RARA_AGONIST_AM580_TREATED_DC_UP	GSE5679_CTRL_VS_RARA_AGONIST_AM580_TREATED_DC_UP		49	0.552283	3.04615	0	0	0	758	tags=98%, list=45%, signal=173%	up
ENK_UV_RESPONSE_KERATINOCYTE_UP	ENK_UV_RESPONSE_KERATINOCYTE_UP		69	0.488834	3.04555	0	0	0	292	tags=49%, list=17%, signal=57%	up
MORF_EIF3S2	MORF_EIF3S2		23	0.69509	3.0395	0	0	0	344	tags=83%, list=20%, signal=102%	up
GSE28726_NAIVE_VS_ACTIVATED_CD4_TCELL_DN	GSE28726_NAIVE_VS_ACTIVATED_CD4_TCELL_DN		75	0.503009	3.03935	0	0	0	699	tags=85%, list=41%, signal=139%	up
GSE25088_WT_VS_STAT6_KO_MACROPHAGE_IL4_STIM_DN	GSE25088_WT_VS_STAT6_KO_MACROPHAGE_IL4_STIM_DN		78	0.500526	3.03862	0	0	0	778	tags=94%, list=46%, signal=166%	up
GNF2_PCNA	GNF2_PCNA		52	0.557064	3.03757	0	0	0	749	tags=98%, list=44%, signal=171%	up
GSE21063_CTRL_VS_ANTI_IGM_STIM_BCELL_NFATC1_KO_8H_DN	GSE21063_CTRL_VS_ANTI_IGM_STIM_BCELL_NFATC1_KO_8H_DN		47	0.566118	3.03708	0	0	0	758	tags=100%, list=45%, signal=176%	up
MODULE_17	MODULE_17		63	0.515678	3.0364	0	0	0	701	tags=89%, list=42%, signal=146%	up
MORF_HDAC1	MORF_HDAC1		15	0.808129	3.03507	0	0	0	335	tags=100%, list=20%, signal=124%	up
GOLDRATH_EFF_VS_MEMORY_CD8_TCELL_UP	GOLDRATH_EFF_VS_MEMORY_CD8_TCELL_UP		74	0.505053	3.03282	0	0	0	759	tags=93%, list=45%, signal=162%	up
GO_OXIDATION_REDUCTION_PROCESS	GO_OXIDATION_REDUCTION_PROCESS		89	0.471877	3.02592	0	0	0	833	tags=92%, list=49%, signal=172%	up
GSE6269_FLU_VS_STAPH_AUREUS_INF_PBMC_DN	GSE6269_FLU_VS_STAPH_AUREUS_INF_PBMC_DN		24	0.674831	3.02124	0	0	0	250	tags=67%, list=15%, signal=77%	up
MODULE_98	MODULE_98		56	0.532845	3.01907	0	0	0	760	tags=95%, list=45%, signal=166%	up
GSE14415_INDUCED_TREG_VS_TCONV_UP	GSE14415_INDUCED_TREG_VS_TCONV_UP		62	0.5141	3.01895	0	0	0	758	tags=94%, list=45%, signal=164%	up
RUTELLA_RESPONSE_TO_HGF_UP	RUTELLA_RESPONSE_TO_HGF_UP		97	0.460847	3.01416	0	0	0	859	tags=90%, list=51%, signal=172%	up
MORI_IMMATURE_B_LYMPHOCYTE_DN	MORI_IMMATURE_B_LYMPHOCYTE_DN		50	0.552845	3.01125	0	0	0	758	tags=98%, list=45%, signal=173%	up
REACTOME_MITOTIC_M_M_G1_PHASES	REACTOME_MITOTIC_M_M_G1_PHASES		41	0.569521	3.00299	0	0	0	749	tags=100%, list=44%, signal=175%	up
GSE17301_ACD3_ACD28_VS_ACD3_ACD28_AND_IFNA5_STIM_CD8_TCELL_UP	GSE17301_ACD3_ACD28_VS_ACD3_ACD28_AND_IFNA5_STIM_CD8_TCELL_UP		60	0.520658	2.99932	0	0	0	741	tags=93%, list=44%, signal=160%	up
GSE22886_UNSTIM_VS_IL2_STIM_NKCELL_DN	GSE22886_UNSTIM_VS_IL2_STIM_NKCELL_DN		58	0.524022	2.99804	0	0	0	652	tags=88%, list=39%, signal=138%	up
MORF_RAC1	MORF_RAC1		18	0.755659	2.99491	0	0	0	267	tags=83%, list=16%, signal=98%	up
TIEN_INTESTINE_PROBIOTICS_24HR_UP	TIEN_INTESTINE_PROBIOTICS_24HR_UP		92	0.475991	2.98883	0	0	0	700	tags=85%, list=41%, signal=137%	up
MORF_DAP3	MORF_DAP3		17	0.774319	2.98088	0	0	0	267	tags=88%, list=16%, signal=104%	up
GSE5679_CTRL_VS_PPARG_LIGAND_ROSIGLITAZONE_TREATED_DC_UP	GSE5679_CTRL_VS_PPARG_LIGAND_ROSIGLITAZONE_TREATED_DC_UP		48	0.550908	2.9808	0	0	0	758	tags=98%, list=45%, signal=173%	up
FUJII_YBX1_TARGETS_DN	FUJII_YBX1_TARGETS_DN		60	0.514056	2.98018	0	0	0	759	tags=93%, list=45%, signal=164%	up
GSE15930_NAIVE_VS_48H_IN_VITRO_STIM_CD8_TCELL_DN	GSE15930_NAIVE_VS_48H_IN_VITRO_STIM_CD8_TCELL_DN		42	0.560138	2.97832	0	0	0	738	tags=98%, list=44%, signal=169%	up
TARTE_PLASMA_CELL_VS_PLASMABLAST_DN	TARTE_PLASMA_CELL_VS_PLASMABLAST_DN		68	0.504814	2.97829	0	0	0	760	tags=93%, list=45%, signal=162%	up
KRIEG_HYPOXIA_NOT_VIA_KDM3A	KRIEG_HYPOXIA_NOT_VIA_KDM3A		112	0.44129	2.9774	0	0	0	805	tags=85%, list=48%, signal=151%	up
MODULE_16	MODULE_16		87	0.471422	2.97652	0	0	0	736	tags=85%, list=44%, signal=143%	up
GO_CELL_DIVISION	GO_CELL_DIVISION		86	0.476349	2.96441	0	0	0	743	tags=90%, list=44%, signal=152%	up
GSE45365_HEALTHY_VS_MCMV_INFECTION_CD11B_DC_DN	GSE45365_HEALTHY_VS_MCMV_INFECTION_CD11B_DC_DN		69	0.496	2.95996	0	0	0	741	tags=91%, list=44%, signal=156%	up
HALLMARK_ADIPOGENESIS	HALLMARK_ADIPOGENESIS		25	0.656091	2.95588	0	0	0	243	tags=60%, list=14%, signal=69%	up
GSE22886_NAIVE_CD4_TCELL_VS_48H_ACT_TH1_DN	GSE22886_NAIVE_CD4_TCELL_VS_48H_ACT_TH1_DN		47	0.534951	2.95465	0	0	0	680	tags=87%, list=40%, signal=142%	up
GNF2_MCM4	GNF2_MCM4		40	0.575849	2.95461	0	0	0	738	tags=100%, list=44%, signal=173%	up
KONG_E2F3_TARGETS	KONG_E2F3_TARGETS		48	0.547613	2.95372	0	0	0	760	tags=98%, list=45%, signal=173%	up
MODULE_198	MODULE_198		51	0.526111	2.95275	0	0	0	760	tags=94%, list=45%, signal=166%	up
GSE14415_NATURAL_TREG_VS_TCONV_DN	GSE14415_NATURAL_TREG_VS_TCONV_DN		72	0.487401	2.95262	0	0	0	738	tags=89%, list=44%, signal=151%	up
GO_NUCLEAR_CHROMOSOME_SEGREGATION	GO_NUCLEAR_CHROMOSOME_SEGREGATION		51	0.536793	2.9509	0	0	0	732	tags=96%, list=43%, signal=165%	up
GO_MITOCHONDRIAL_PART	GO_MITOCHONDRIAL_PART		66	0.502867	2.95046	0	0	0	436	tags=64%, list=26%, signal=82%	up
KAECH_DAY8_EFF_VS_DAY15_EFF_CD8_TCELL_UP	KAECH_DAY8_EFF_VS_DAY15_EFF_CD8_TCELL_UP		44	0.553413	2.95017	0	0	0	701	tags=93%, list=42%, signal=155%	up
MOOTHA_PGC	MOOTHA_PGC		57	0.517798	2.94986	0	0	0	680	tags=86%, list=40%, signal=139%	up
GSE22886_NAIVE_BCELL_VS_MONOCYTE_DN	GSE22886_NAIVE_BCELL_VS_MONOCYTE_DN		18	0.739335	2.94924	0	0	0	207	tags=72%, list=12%, signal=81%	up
CHEMNITZ_RESPONSE_TO_PROSTAGLANDIN_E2_UP	CHEMNITZ_RESPONSE_TO_PROSTAGLANDIN_E2_UP		49	0.534363	2.94624	0	0	0	738	tags=94%, list=44%, signal=162%	up
GNF2_HMMR	GNF2_HMMR		43	0.560813	2.94204	0	0	0	697	tags=95%, list=41%, signal=158%	up
KRIGE_RESPONSE_TO_TOSEDOSTAT_24HR_DN	KRIGE_RESPONSE_TO_TOSEDOSTAT_24HR_DN		117	0.429678	2.94099	0	0	0	866	tags=88%, list=51%, signal=168%	up
GSE26156_DOUBLE_POSITIVE_VS_CD4_SINGLE_POSITIVE_THYMOCYTE_DN	GSE26156_DOUBLE_POSITIVE_VS_CD4_SINGLE_POSITIVE_THYMOCYTE_DN		67	0.507172	2.94046	0	0	0	693	tags=85%, list=41%, signal=139%	up
FOURNIER_ACINAR_DEVELOPMENT_LATE_2	FOURNIER_ACINAR_DEVELOPMENT_LATE_2		69	0.495615	2.93888	0	0	0	700	tags=88%, list=41%, signal=145%	up
DIAZ_CHRONIC_MEYLOGENOUS_LEUKEMIA_UP	DIAZ_CHRONIC_MEYLOGENOUS_LEUKEMIA_UP		108	0.446631	2.93751	0	0	0	799	tags=81%, list=47%, signal=145%	up
GSE34205_HEALTHY_VS_RSV_INF_INFANT_PBMC_DN	GSE34205_HEALTHY_VS_RSV_INF_INFANT_PBMC_DN		55	0.507997	2.93356	0	0	0	763	tags=89%, list=45%, signal=157%	up
PUJANA_XPRSS_INT_NETWORK	PUJANA_XPRSS_INT_NETWORK		42	0.551665	2.93347	0	0	0	726	tags=98%, list=43%, signal=167%	up
KANG_DOXORUBICIN_RESISTANCE_UP	KANG_DOXORUBICIN_RESISTANCE_UP		40	0.561893	2.93323	0	0	0	761	tags=100%, list=45%, signal=178%	up
GNF2_BUB1B	GNF2_BUB1B		35	0.593256	2.93208	0	0	0	664	tags=97%, list=39%, signal=157%	up
REACTOME_CELL_CYCLE	REACTOME_CELL_CYCLE		84	0.47102	2.9274	0	0	0	764	tags=92%, list=45%, signal=159%	up
GSE33292_WT_VS_TCF1_KO_DN3_THYMOCYTE_DN	GSE33292_WT_VS_TCF1_KO_DN3_THYMOCYTE_DN		72	0.485442	2.9249	0	0	0	760	tags=90%, list=45%, signal=157%	up
MISSIAGLIA_REGULATED_BY_METHYLATION_DN	MISSIAGLIA_REGULATED_BY_METHYLATION_DN		44	0.550005	2.92408	0	0	0	701	tags=93%, list=42%, signal=155%	up
GAL_LEUKEMIC_STEM_CELL_DN	GAL_LEUKEMIC_STEM_CELL_DN		69	0.487309	2.92379	0	0	0	652	tags=83%, list=39%, signal=129%	up
GSE17974_0H_VS_48H_IN_VITRO_ACT_CD4_TCELL_DN	GSE17974_0H_VS_48H_IN_VITRO_ACT_CD4_TCELL_DN		32	0.594284	2.9228	0	0	0	489	tags=81%, list=29%, signal=112%	up
DANG_BOUND_BY_MYC	DANG_BOUND_BY_MYC		104	0.437384	2.91676	0	0	0	701	tags=76%, list=42%, signal=122%	up
MITSIADES_RESPONSE_TO_APLIDIN_DN	MITSIADES_RESPONSE_TO_APLIDIN_DN		61	0.499952	2.91618	0	0	0	760	tags=93%, list=45%, signal=164%	up
GSE18893_TCONV_VS_TREG_24H_TNF_STIM_UP	GSE18893_TCONV_VS_TREG_24H_TNF_STIM_UP		57	0.519313	2.91288	0	0	0	840	tags=100%, list=50%, signal=192%	up
GSE22886_NAIVE_CD8_TCELL_VS_DC_DN	GSE22886_NAIVE_CD8_TCELL_VS_DC_DN		25	0.650983	2.91148	0	0	0	483	tags=88%, list=29%, signal=121%	up
GSE24574_BCL6_HIGH_VS_LOW_TFH_CD4_TCELL_DN	GSE24574_BCL6_HIGH_VS_LOW_TFH_CD4_TCELL_DN		58	0.510999	2.91113	0	0	0	676	tags=84%, list=40%, signal=136%	up
GO_CELLULAR_AMIDE_METABOLIC_PROCESS	GO_CELLULAR_AMIDE_METABOLIC_PROCESS		49	0.533359	2.91095	0	0	0	450	tags=73%, list=27%, signal=97%	up
KIM_ALL_DISORDERS_CALB1_CORR_UP	KIM_ALL_DISORDERS_CALB1_CORR_UP		36	0.566152	2.91064	0	0	0	261	tags=56%, list=15%, signal=64%	up
ACEVEDO_LIVER_TUMOR_VS_NORMAL_ADJACENT_TISSUE_UP	ACEVEDO_LIVER_TUMOR_VS_NORMAL_ADJACENT_TISSUE_UP		69	0.487063	2.90606	0	0	0	652	tags=81%, list=39%, signal=127%	up
GSE10239_NAIVE_VS_DAY4.5_EFF_CD8_TCELL_DN	GSE10239_NAIVE_VS_DAY4.5_EFF_CD8_TCELL_DN		56	0.508992	2.90591	0	0	0	760	tags=93%, list=45%, signal=163%	up
GSE19888_CTRL_VS_A3R_INHIBITOR_TREATED_MAST_CELL_UP	GSE19888_CTRL_VS_A3R_INHIBITOR_TREATED_MAST_CELL_UP		46	0.523111	2.9006	0	0	0	656	tags=85%, list=39%, signal=135%	up
GNF2_SMC4L1	GNF2_SMC4L1		44	0.551686	2.90035	0	0	0	749	tags=98%, list=44%, signal=171%	up
GSE45365_HEALTHY_VS_MCMV_INFECTION_CD11B_DC_IFNAR_KO_DN	GSE45365_HEALTHY_VS_MCMV_INFECTION_CD11B_DC_IFNAR_KO_DN		52	0.520778	2.89583	0	0	0	738	tags=90%, list=44%, signal=156%	up
BUYTAERT_PHOTODYNAMIC_THERAPY_STRESS_DN	BUYTAERT_PHOTODYNAMIC_THERAPY_STRESS_DN		91	0.458173	2.88979	0	0	0	620	tags=74%, list=37%, signal=110%	up
GSE3982_EFF_MEMORY_CD4_TCELL_VS_TH2_DN	GSE3982_EFF_MEMORY_CD4_TCELL_VS_TH2_DN		46	0.539086	2.88762	0	0	0	680	tags=89%, list=40%, signal=145%	up
MORF_BUB3	MORF_BUB3		34	0.596131	2.88051	0	0	0	701	tags=100%, list=42%, signal=168%	up
GSE3982_MEMORY_CD4_TCELL_VS_TH2_DN	GSE3982_MEMORY_CD4_TCELL_VS_TH2_DN		53	0.509648	2.87769	0	0	0	749	tags=91%, list=44%, signal=158%	up
RHEIN_ALL_GLUCOCORTICOID_THERAPY_DN	RHEIN_ALL_GLUCOCORTICOID_THERAPY_DN		84	0.455638	2.87587	0	0	0	772	tags=89%, list=46%, signal=156%	up
GSE21360_SECONDARY_VS_TERTIARY_MEMORY_CD8_TCELL_UP	GSE21360_SECONDARY_VS_TERTIARY_MEMORY_CD8_TCELL_UP		33	0.573232	2.87269	0	0	0	501	tags=79%, list=30%, signal=110%	up
GSE24634_TEFF_VS_TCONV_DAY5_IN_CULTURE_UP	GSE24634_TEFF_VS_TCONV_DAY5_IN_CULTURE_UP		43	0.553342	2.87108	0	0	0	726	tags=95%, list=43%, signal=163%	up
FEVR_CTNNB1_TARGETS_DN	FEVR_CTNNB1_TARGETS_DN		87	0.455989	2.86741	0	0	0	759	tags=89%, list=45%, signal=153%	up
WHITFIELD_CELL_CYCLE_G2	WHITFIELD_CELL_CYCLE_G2		42	0.539818	2.86596	0	0	0	745	tags=95%, list=44%, signal=166%	up
GNF2_FEN1	GNF2_FEN1		38	0.555143	2.86161	0	0	0	697	tags=95%, list=41%, signal=158%	up
MORF_FBL	MORF_FBL		19	0.716597	2.85414	0	0	0	491	tags=100%, list=29%, signal=139%	up
GSE22601_DOUBLE_POSITIVE_VS_CD4_SINGLE_POSITIVE_THYMOCYTE_DN	GSE22601_DOUBLE_POSITIVE_VS_CD4_SINGLE_POSITIVE_THYMOCYTE_DN		38	0.562736	2.85308	0	0	0	725	tags=97%, list=43%, signal=167%	up
MORI_LARGE_PRE_BII_LYMPHOCYTE_UP	MORI_LARGE_PRE_BII_LYMPHOCYTE_UP		42	0.548779	2.85028	0	0	0	725	tags=95%, list=43%, signal=163%	up
GSE41176_WT_VS_TAK1_KO_ANTI_IGM_STIM_BCELL_3H_DN	GSE41176_WT_VS_TAK1_KO_ANTI_IGM_STIM_BCELL_3H_DN		34	0.576538	2.84529	0	0	0	331	tags=59%, list=20%, signal=72%	up
GSE15930_NAIVE_VS_48H_IN_VITRO_STIM_IL12_CD8_TCELL_DN	GSE15930_NAIVE_VS_48H_IN_VITRO_STIM_IL12_CD8_TCELL_DN		33	0.580665	2.84311	0	0	0	726	tags=100%, list=43%, signal=172%	up
GSE3982_MEMORY_CD4_TCELL_VS_TH1_DN	GSE3982_MEMORY_CD4_TCELL_VS_TH1_DN		52	0.507011	2.8384	0	0	0	749	tags=90%, list=44%, signal=157%	up
GO_CONDENSED_CHROMOSOME	GO_CONDENSED_CHROMOSOME		41	0.543898	2.83463	0	9.6512e-06	0.001	758	tags=98%, list=45%, signal=173%	up
GO_SMALL_MOLECULE_METABOLIC_PROCESS	GO_SMALL_MOLECULE_METABOLIC_PROCESS		171	0.385366	2.8345	0	9.60013e-06	0.001	450	tags=50%, list=27%, signal=62%	up
ZHAN_MULTIPLE_MYELOMA_PR_UP	ZHAN_MULTIPLE_MYELOMA_PR_UP		34	0.583253	2.83374	0	9.54961e-06	0.001	678	tags=97%, list=40%, signal=159%	up
GSE33162_UNTREATED_VS_4H_LPS_STIM_HDAC3_KO_MACROPHAGE_DN	GSE33162_UNTREATED_VS_4H_LPS_STIM_HDAC3_KO_MACROPHAGE_DN		47	0.505433	2.83352	0	9.49961e-06	0.001	760	tags=94%, list=45%, signal=166%	up
KRIGE_RESPONSE_TO_TOSEDOSTAT_6HR_DN	KRIGE_RESPONSE_TO_TOSEDOSTAT_6HR_DN		105	0.427351	2.83027	0	9.45013e-06	0.001	866	tags=89%, list=51%, signal=171%	up
MODULE_53	MODULE_53		92	0.44365	2.83021	0	9.40117e-06	0.001	726	tags=82%, list=43%, signal=135%	up
GSE10239_NAIVE_VS_KLRG1HIGH_EFF_CD8_TCELL_DN	GSE10239_NAIVE_VS_KLRG1HIGH_EFF_CD8_TCELL_DN		47	0.525373	2.82725	0	9.35271e-06	0.001	760	tags=94%, list=45%, signal=166%	up
GSE13738_RESTING_VS_BYSTANDER_ACTIVATED_CD4_TCELL_DN	GSE13738_RESTING_VS_BYSTANDER_ACTIVATED_CD4_TCELL_DN		23	0.637061	2.82299	0	9.30474e-06	0.001	388	tags=74%, list=23%, signal=95%	up
GSE13547_CTRL_VS_ANTI_IGM_STIM_ZFX_KO_BCELL_2H_UP	GSE13547_CTRL_VS_ANTI_IGM_STIM_ZFX_KO_BCELL_2H_UP		40	0.550445	2.82248	0	9.25727e-06	0.001	758	tags=98%, list=45%, signal=173%	up
RUTELLA_RESPONSE_TO_CSF2RB_AND_IL4_UP	RUTELLA_RESPONSE_TO_CSF2RB_AND_IL4_UP		71	0.464065	2.81916	0	9.21028e-06	0.001	859	tags=92%, list=51%, signal=179%	up
GSE45365_WT_VS_IFNAR_KO_BCELL_MCMV_INFECTION_DN	GSE45365_WT_VS_IFNAR_KO_BCELL_MCMV_INFECTION_DN		62	0.481897	2.8144	0	9.16376e-06	0.001	760	tags=92%, list=45%, signal=161%	up
GSE34205_HEALTHY_VS_FLU_INF_INFANT_PBMC_DN	GSE34205_HEALTHY_VS_FLU_INF_INFANT_PBMC_DN		38	0.555628	2.8141	0	9.11771e-06	0.001	489	tags=71%, list=29%, signal=98%	up
GOLDRATH_ANTIGEN_RESPONSE	GOLDRATH_ANTIGEN_RESPONSE		103	0.432524	2.81336	0	9.07213e-06	0.001	759	tags=86%, list=45%, signal=147%	up
GO_ORGANELLE_INNER_MEMBRANE	GO_ORGANELLE_INNER_MEMBRANE		31	0.588586	2.81201	0	9.02699e-06	0.001	456	tags=77%, list=27%, signal=104%	up
BIDUS_METASTASIS_UP	BIDUS_METASTASIS_UP		39	0.544015	2.80964	0	8.9823e-06	0.001	726	tags=95%, list=43%, signal=163%	up
GSE20727_CTRL_VS_ROS_INH_AND_DNFB_ALLERGEN_TREATED_DC_DN	GSE20727_CTRL_VS_ROS_INH_AND_DNFB_ALLERGEN_TREATED_DC_DN		36	0.562954	2.80911	0	8.93806e-06	0.001	757	tags=100%, list=45%, signal=177%	up
MODULE_252	MODULE_252		47	0.522172	2.80759	0	8.89424e-06	0.001	758	tags=94%, list=45%, signal=165%	up
MTOR_UP.N4.V1_UP	MTOR_UP.N4.V1_UP		40	0.541891	2.80732	0	8.85085e-06	0.001	440	tags=68%, list=26%, signal=89%	up
GNF2_RRM2	GNF2_RRM2		36	0.550897	2.8053	0	8.80789e-06	0.001	738	tags=97%, list=44%, signal=169%	up
GSE40274_FOXP3_VS_FOXP3_AND_EOS_TRANSDUCED_ACTIVATED_CD4_TCELL_DN	GSE40274_FOXP3_VS_FOXP3_AND_EOS_TRANSDUCED_ACTIVATED_CD4_TCELL_DN		47	0.530496	2.80222	0	8.76534e-06	0.001	760	tags=96%, list=45%, signal=169%	up
GSE15930_NAIVE_VS_24H_IN_VITRO_STIM_IL12_CD8_TCELL_DN	GSE15930_NAIVE_VS_24H_IN_VITRO_STIM_IL12_CD8_TCELL_DN		37	0.544021	2.8001	0	8.7232e-06	0.001	726	tags=95%, list=43%, signal=162%	up
ZHOU_CELL_CYCLE_GENES_IN_IR_RESPONSE_6HR	ZHOU_CELL_CYCLE_GENES_IN_IR_RESPONSE_6HR		41	0.527158	2.80007	0	8.68146e-06	0.001	758	tags=95%, list=45%, signal=168%	up
GSE15930_NAIVE_VS_48H_IN_VITRO_STIM_IFNAB_CD8_TCELL_DN	GSE15930_NAIVE_VS_48H_IN_VITRO_STIM_IFNAB_CD8_TCELL_DN		30	0.576411	2.79948	0	8.64012e-06	0.001	695	tags=97%, list=41%, signal=161%	up
GSE15930_NAIVE_VS_72H_IN_VITRO_STIM_TRICHOSTATINA_CD8_TCELL_DN	GSE15930_NAIVE_VS_72H_IN_VITRO_STIM_TRICHOSTATINA_CD8_TCELL_DN		43	0.519231	2.79733	0	8.59917e-06	0.001	726	tags=91%, list=43%, signal=155%	up
GSE22886_DAY0_VS_DAY7_MONOCYTE_IN_CULTURE_DN	GSE22886_DAY0_VS_DAY7_MONOCYTE_IN_CULTURE_DN		53	0.504488	2.79695	0	8.55861e-06	0.001	812	tags=98%, list=48%, signal=183%	up
KAECH_DAY8_EFF_VS_MEMORY_CD8_TCELL_UP	KAECH_DAY8_EFF_VS_MEMORY_CD8_TCELL_UP		50	0.505363	2.79531	0	8.51843e-06	0.001	726	tags=90%, list=43%, signal=153%	up
GSE21927_SPLEEN_C57BL6_VS_EL4_TUMOR_BALBC_MONOCYTES_DN	GSE21927_SPLEEN_C57BL6_VS_EL4_TUMOR_BALBC_MONOCYTES_DN		29	0.587171	2.79467	0	8.47862e-06	0.001	677	tags=97%, list=40%, signal=158%	up
GSE40274_CTRL_VS_FOXP3_TRANSDUCED_ACTIVATED_CD4_TCELL_UP	GSE40274_CTRL_VS_FOXP3_TRANSDUCED_ACTIVATED_CD4_TCELL_UP		48	0.508042	2.79316	0	8.43919e-06	0.001	726	tags=94%, list=43%, signal=160%	up
GSE24634_TEFF_VS_TCONV_DAY7_IN_CULTURE_UP	GSE24634_TEFF_VS_TCONV_DAY7_IN_CULTURE_UP		77	0.452907	2.78876	0	8.40012e-06	0.001	760	tags=90%, list=45%, signal=156%	up
SCGGAAGY_ELK1_02	SCGGAAGY_ELK1_02		49	0.505635	2.7876	0	8.36141e-06	0.001	336	tags=59%, list=20%, signal=72%	up
GSE3982_CENT_MEMORY_CD4_TCELL_VS_TH1_DN	GSE3982_CENT_MEMORY_CD4_TCELL_VS_TH1_DN		52	0.498517	2.78636	0	8.32305e-06	0.001	701	tags=87%, list=42%, signal=143%	up
SENGUPTA_NASOPHARYNGEAL_CARCINOMA_UP	SENGUPTA_NASOPHARYNGEAL_CARCINOMA_UP		69	0.463898	2.78058	0	8.28505e-06	0.001	770	tags=87%, list=46%, signal=153%	up
GNF2_CENPE	GNF2_CENPE		34	0.549464	2.77606	0	8.24739e-06	0.001	693	tags=94%, list=41%, signal=156%	up
GO_SINGLE_ORGANISM_BIOSYNTHETIC_PROCESS	GO_SINGLE_ORGANISM_BIOSYNTHETIC_PROCESS		129	0.401446	2.77542	0	8.21007e-06	0.001	681	tags=70%, list=40%, signal=108%	up
REACTOME_METABOLISM_OF_PROTEINS	REACTOME_METABOLISM_OF_PROTEINS		25	0.618635	2.77362	0	8.17309e-06	0.001	405	tags=80%, list=24%, signal=104%	up
GO_SMALL_MOLECULE_BIOSYNTHETIC_PROCESS	GO_SMALL_MOLECULE_BIOSYNTHETIC_PROCESS		68	0.468914	2.77111	0	8.13643e-06	0.001	435	tags=57%, list=26%, signal=74%	up
GO_MICROTUBULE_CYTOSKELETON	GO_MICROTUBULE_CYTOSKELETON		105	0.423623	2.77106	0	8.10011e-06	0.001	766	tags=85%, list=45%, signal=146%	up
GSE23502_WT_VS_HDC_KO_MYELOID_DERIVED_SUPPRESSOR_CELL_COLON_TUMOR_UP	GSE23502_WT_VS_HDC_KO_MYELOID_DERIVED_SUPPRESSOR_CELL_COLON_TUMOR_UP		54	0.492193	2.77103	0	8.06411e-06	0.001	772	tags=93%, list=46%, signal=165%	up
GSE15930_NAIVE_VS_24H_IN_VITRO_STIM_CD8_TCELL_DN	GSE15930_NAIVE_VS_24H_IN_VITRO_STIM_CD8_TCELL_DN		40	0.527623	2.76919	0	8.02843e-06	0.001	726	tags=93%, list=43%, signal=158%	up
WEI_MYCN_TARGETS_WITH_E_BOX	WEI_MYCN_TARGETS_WITH_E_BOX		77	0.451748	2.76765	0	7.99306e-06	0.001	783	tags=86%, list=46%, signal=153%	up
MUELLER_PLURINET	MUELLER_PLURINET		64	0.47721	2.76651	0	7.958e-06	0.001	760	tags=91%, list=45%, signal=159%	up
GSE13411_PLASMA_CELL_VS_MEMORY_BCELL_UP	GSE13411_PLASMA_CELL_VS_MEMORY_BCELL_UP		42	0.520886	2.76312	0	7.92325e-06	0.001	699	tags=88%, list=41%, signal=147%	up
GSE29618_BCELL_VS_MONOCYTE_DAY7_FLU_VACCINE_DN	GSE29618_BCELL_VS_MONOCYTE_DAY7_FLU_VACCINE_DN		19	0.684836	2.76091	0	7.8888e-06	0.001	292	tags=74%, list=17%, signal=88%	up
GO_SPINDLE	GO_SPINDLE		50	0.50532	2.7573	0	7.85465e-06	0.001	738	tags=94%, list=44%, signal=162%	up
PUJANA_BRCA2_PCC_NETWORK	PUJANA_BRCA2_PCC_NETWORK		92	0.429995	2.75627	0	7.8208e-06	0.001	701	tags=84%, list=42%, signal=135%	up
GNF2_CKS2	GNF2_CKS2		37	0.552081	2.7558	0	7.78723e-06	0.001	738	tags=97%, list=44%, signal=169%	up
GSE24671_BAKIMULC_VS_SENDAI_VIRUS_INFECTED_MOUSE_SPLENOCYTES_UP	GSE24671_BAKIMULC_VS_SENDAI_VIRUS_INFECTED_MOUSE_SPLENOCYTES_UP		42	0.518959	2.75473	0	7.75395e-06	0.001	717	tags=90%, list=42%, signal=153%	up
MODULE_151	MODULE_151		29	0.582931	2.75385	0	7.72096e-06	0.001	243	tags=55%, list=14%, signal=63%	up
MARKEY_RB1_ACUTE_LOF_UP	MARKEY_RB1_ACUTE_LOF_UP		73	0.44699	2.75076	0	7.68824e-06	0.001	761	tags=90%, list=45%, signal=158%	up
GSE22886_NEUTROPHIL_VS_MONOCYTE_DN	GSE22886_NEUTROPHIL_VS_MONOCYTE_DN		16	0.7283	2.75019	0	7.6558e-06	0.001	403	tags=94%, list=24%, signal=122%	up
MODULE_114	MODULE_114		31	0.566677	2.74996	0	7.62363e-06	0.001	335	tags=61%, list=20%, signal=75%	up
GSE16450_IMMATURE_VS_MATURE_NEURON_CELL_LINE_DN	GSE16450_IMMATURE_VS_MATURE_NEURON_CELL_LINE_DN		52	0.491219	2.74815	0	7.59174e-06	0.001	757	tags=88%, list=45%, signal=155%	up
BORCZUK_MALIGNANT_MESOTHELIOMA_UP	BORCZUK_MALIGNANT_MESOTHELIOMA_UP		43	0.52172	2.74552	0	7.5601e-06	0.001	726	tags=91%, list=43%, signal=155%	up
GSE24634_NAIVE_CD4_TCELL_VS_DAY7_IL4_CONV_TREG_DN	GSE24634_NAIVE_CD4_TCELL_VS_DAY7_IL4_CONV_TREG_DN		49	0.505776	2.74401	0	7.52874e-06	0.001	724	tags=88%, list=43%, signal=149%	up
MARTENS_TRETINOIN_RESPONSE_DN	MARTENS_TRETINOIN_RESPONSE_DN		92	0.431851	2.74314	0	7.49762e-06	0.001	756	tags=83%, list=45%, signal=141%	up
GSE29614_CTRL_VS_TIV_FLU_VACCINE_PBMC_2007_DN	GSE29614_CTRL_VS_TIV_FLU_VACCINE_PBMC_2007_DN		33	0.563047	2.74201	0	7.46677e-06	0.001	714	tags=97%, list=42%, signal=165%	up
GSE7400_CTRL_VS_CSF3_IN_VIVO_TREATED_PBMC_DN	GSE7400_CTRL_VS_CSF3_IN_VIVO_TREATED_PBMC_DN		28	0.586029	2.7412	0	7.43617e-06	0.001	589	tags=86%, list=35%, signal=129%	up
GSE43863_TH1_VS_LY6C_LOW_CXCR5NEG_EFFECTOR_CD4_TCELL_UP	GSE43863_TH1_VS_LY6C_LOW_CXCR5NEG_EFFECTOR_CD4_TCELL_UP		49	0.494286	2.73687	0	7.40582e-06	0.001	760	tags=92%, list=45%, signal=162%	up
GSE24634_TREG_VS_TCONV_POST_DAY3_IL4_CONVERSION_UP	GSE24634_TREG_VS_TCONV_POST_DAY3_IL4_CONVERSION_UP		39	0.532099	2.73639	0	7.37571e-06	0.001	677	tags=90%, list=40%, signal=146%	up
GSE24634_TEFF_VS_TCONV_DAY3_IN_CULTURE_UP	GSE24634_TEFF_VS_TCONV_DAY3_IN_CULTURE_UP		46	0.494247	2.73609	0	7.34585e-06	0.001	857	tags=98%, list=51%, signal=193%	up
GSE15930_NAIVE_VS_72H_IN_VITRO_STIM_IFNAB_CD8_TCELL_DN	GSE15930_NAIVE_VS_72H_IN_VITRO_STIM_IFNAB_CD8_TCELL_DN		44	0.518998	2.73381	0	7.31623e-06	0.001	697	tags=91%, list=41%, signal=151%	up
HSIAO_HOUSEKEEPING_GENES	HSIAO_HOUSEKEEPING_GENES		28	0.581057	2.73274	0	7.28685e-06	0.001	364	tags=68%, list=22%, signal=85%	up
GO_DNA_REPAIR	GO_DNA_REPAIR		47	0.502423	2.72952	0	7.2577e-06	0.001	766	tags=96%, list=45%, signal=170%	up
RUIZ_TNC_TARGETS_DN	RUIZ_TNC_TARGETS_DN		60	0.476336	2.72501	0	1.46663e-05	0.002	760	tags=90%, list=45%, signal=158%	up
GNF2_ESPL1	GNF2_ESPL1		31	0.572722	2.72313	0	1.46081e-05	0.002	738	tags=100%, list=44%, signal=174%	up
GO_CHROMOSOME_CENTROMERIC_REGION	GO_CHROMOSOME_CENTROMERIC_REGION		35	0.553712	2.72141	0	1.45504e-05	0.002	732	tags=97%, list=43%, signal=168%	up
GSE35543_IN_VITRO_ITREG_VS_CONVERTED_EX_ITREG_UP	GSE35543_IN_VITRO_ITREG_VS_CONVERTED_EX_ITREG_UP		56	0.487812	2.71993	0	1.44931e-05	0.002	738	tags=91%, list=44%, signal=156%	up
GO_ORGANIC_ACID_METABOLIC_PROCESS	GO_ORGANIC_ACID_METABOLIC_PROCESS		100	0.417254	2.71986	0	1.44363e-05	0.002	463	tags=55%, list=27%, signal=71%	up
GO_MITOCHONDRIAL_ENVELOPE	GO_MITOCHONDRIAL_ENVELOPE		45	0.509593	2.71807	0	1.43799e-05	0.002	456	tags=67%, list=27%, signal=89%	up
GSE3982_MAC_VS_CENT_MEMORY_CD4_TCELL_UP	GSE3982_MAC_VS_CENT_MEMORY_CD4_TCELL_UP		40	0.527352	2.71756	0	1.43239e-05	0.002	723	tags=90%, list=43%, signal=154%	up
GO_MONOCARBOXYLIC_ACID_METABOLIC_PROCESS	GO_MONOCARBOXYLIC_ACID_METABOLIC_PROCESS		51	0.497137	2.71723	0	1.42684e-05	0.002	337	tags=51%, list=20%, signal=62%	up
RUTELLA_RESPONSE_TO_HGF_VS_CSF2RB_AND_IL4_UP	RUTELLA_RESPONSE_TO_HGF_VS_CSF2RB_AND_IL4_UP		77	0.454032	2.71697	0	1.42133e-05	0.002	848	tags=88%, list=50%, signal=169%	up
GSE45365_WT_VS_IFNAR_KO_BCELL_DN	GSE45365_WT_VS_IFNAR_KO_BCELL_DN		51	0.500104	2.71601	0	1.41587e-05	0.002	758	tags=92%, list=45%, signal=162%	up
GOLDRATH_NAIVE_VS_EFF_CD8_TCELL_DN	GOLDRATH_NAIVE_VS_EFF_CD8_TCELL_DN		74	0.437164	2.71201	0	2.1257e-05	0.003	759	tags=88%, list=45%, signal=153%	up
ISHIDA_E2F_TARGETS	ISHIDA_E2F_TARGETS		33	0.560121	2.70645	0	2.11759e-05	0.003	760	tags=100%, list=45%, signal=178%	up
GSE11386_NAIVE_VS_MEMORY_BCELL_UP	GSE11386_NAIVE_VS_MEMORY_BCELL_UP		43	0.521904	2.70593	0	2.10954e-05	0.003	764	tags=95%, list=45%, signal=170%	up
GSE40274_CTRL_VS_EOS_TRANSDUCED_ACTIVATED_CD4_TCELL_UP	GSE40274_CTRL_VS_EOS_TRANSDUCED_ACTIVATED_CD4_TCELL_UP		58	0.474492	2.70564	0	2.10155e-05	0.003	732	tags=88%, list=43%, signal=150%	up
GSE9509_LPS_VS_LPS_AND_IL10_STIM_IL10_KO_MACROPHAGE_20MIN_DN	GSE9509_LPS_VS_LPS_AND_IL10_STIM_IL10_KO_MACROPHAGE_20MIN_DN		40	0.530438	2.7054	0	2.09362e-05	0.003	747	tags=98%, list=44%, signal=171%	up
GSE3982_NKCELL_VS_TH2_DN	GSE3982_NKCELL_VS_TH2_DN		51	0.479028	2.70382	0	2.08574e-05	0.003	764	tags=94%, list=45%, signal=167%	up
GO_CHROMOSOME	GO_CHROMOSOME		105	0.399451	2.70254	0	2.07793e-05	0.003	766	tags=88%, list=45%, signal=150%	up
GSE21546_WT_VS_SAP1A_KO_ANTI_CD3_STIM_DP_THYMOCYTES_UP	GSE21546_WT_VS_SAP1A_KO_ANTI_CD3_STIM_DP_THYMOCYTES_UP		20	0.654557	2.70251	0	2.07018e-05	0.003	267	tags=70%, list=16%, signal=82%	up
MODULE_52	MODULE_52		97	0.411801	2.70183	0	2.06248e-05	0.003	736	tags=76%, list=44%, signal=127%	up
MULLIGHAN_MLL_SIGNATURE_2_UP	MULLIGHAN_MLL_SIGNATURE_2_UP		36	0.53151	2.70109	0	2.05484e-05	0.003	522	tags=78%, list=31%, signal=110%	up
GSE22886_UNSTIM_VS_IL15_STIM_NKCELL_DN	GSE22886_UNSTIM_VS_IL15_STIM_NKCELL_DN		52	0.496264	2.69877	0	2.04726e-05	0.003	736	tags=90%, list=44%, signal=155%	up
GSE7568_IL4_VS_IL4_AND_DEXAMETHASONE_TREATED_MACROPHAGE_UP	GSE7568_IL4_VS_IL4_AND_DEXAMETHASONE_TREATED_MACROPHAGE_UP		37	0.536039	2.69874	0	2.03974e-05	0.003	802	tags=100%, list=48%, signal=186%	up
GSE9006_TYPE_1_DIABETES_AT_DX_VS_4MONTH_POST_DX_PBMC_UP	GSE9006_TYPE_1_DIABETES_AT_DX_VS_4MONTH_POST_DX_PBMC_UP		17	0.671481	2.69659	0	2.03226e-05	0.003	461	tags=88%, list=27%, signal=120%	up
GO_MITOTIC_SISTER_CHROMATID_SEGREGATION	GO_MITOTIC_SISTER_CHROMATID_SEGREGATION		28	0.578916	2.69612	0	2.02485e-05	0.003	726	tags=100%, list=43%, signal=173%	up
GSE45365_WT_VS_IFNAR_KO_CD11B_DC_MCMV_INFECTION_DN	GSE45365_WT_VS_IFNAR_KO_CD11B_DC_MCMV_INFECTION_DN		54	0.474506	2.69342	0	2.01748e-05	0.003	697	tags=83%, list=41%, signal=137%	up
MOHANKUMAR_TLX1_TARGETS_UP	MOHANKUMAR_TLX1_TARGETS_UP		46	0.491101	2.6922	0	2.01017e-05	0.003	683	tags=83%, list=40%, signal=135%	up
GSE27241_WT_VS_RORGT_KO_TH17_POLARIZED_CD4_TCELL_UP	GSE27241_WT_VS_RORGT_KO_TH17_POLARIZED_CD4_TCELL_UP		53	0.479762	2.69117	0	2.00292e-05	0.003	766	tags=91%, list=45%, signal=161%	up
GSE3982_DC_VS_NKCELL_UP	GSE3982_DC_VS_NKCELL_UP		41	0.515487	2.68646	0	1.99571e-05	0.003	788	tags=95%, list=47%, signal=174%	up
RODRIGUES_THYROID_CARCINOMA_ANAPLASTIC_UP	RODRIGUES_THYROID_CARCINOMA_ANAPLASTIC_UP		95	0.408828	2.68602	0	1.98856e-05	0.003	738	tags=81%, list=44%, signal=136%	up
GSE39110_DAY3_VS_DAY6_POST_IMMUNIZATION_CD8_TCELL_WITH_IL2_TREATMENT_UP	GSE39110_DAY3_VS_DAY6_POST_IMMUNIZATION_CD8_TCELL_WITH_IL2_TREATMENT_UP		52	0.488675	2.68316	0	1.98146e-05	0.003	669	tags=83%, list=40%, signal=133%	up
YU_MYC_TARGETS_UP	YU_MYC_TARGETS_UP		29	0.572031	2.68295	0	1.97441e-05	0.003	738	tags=100%, list=44%, signal=175%	up
GSE36476_CTRL_VS_TSST_ACT_16H_MEMORY_CD4_TCELL_YOUNG_DN	GSE36476_CTRL_VS_TSST_ACT_16H_MEMORY_CD4_TCELL_YOUNG_DN		38	0.520136	2.68058	0	1.9674e-05	0.003	593	tags=79%, list=35%, signal=119%	up
GSE14415_INDUCED_TREG_VS_FAILED_INDUCED_TREG_UP	GSE14415_INDUCED_TREG_VS_FAILED_INDUCED_TREG_UP		34	0.549577	2.67971	0	1.96045e-05	0.003	778	tags=100%, list=46%, signal=182%	up
GO_GENERATION_OF_PRECURSOR_METABOLITES_AND_ENERGY	GO_GENERATION_OF_PRECURSOR_METABOLITES_AND_ENERGY		22	0.639939	2.67948	0	1.95355e-05	0.003	343	tags=73%, list=20%, signal=90%	up
GSE40666_WT_VS_STAT1_KO_CD8_TCELL_WITH_IFNA_STIM_90MIN_DN	GSE40666_WT_VS_STAT1_KO_CD8_TCELL_WITH_IFNA_STIM_90MIN_DN		50	0.490569	2.67877	0	1.94669e-05	0.003	726	tags=88%, list=43%, signal=150%	up
GO_CELL_CYCLE_PHASE_TRANSITION	GO_CELL_CYCLE_PHASE_TRANSITION		54	0.475976	2.67752	0	1.93989e-05	0.003	700	tags=87%, list=41%, signal=144%	up
GARCIA_TARGETS_OF_FLI1_AND_DAX1_DN	GARCIA_TARGETS_OF_FLI1_AND_DAX1_DN		30	0.559107	2.67737	0	1.93313e-05	0.003	760	tags=100%, list=45%, signal=179%	up
TANG_SENESCENCE_TP53_TARGETS_DN	TANG_SENESCENCE_TP53_TARGETS_DN		28	0.573739	2.67714	0	1.92642e-05	0.003	699	tags=96%, list=41%, signal=162%	up
ALCALAY_AML_BY_NPM1_LOCALIZATION_DN	ALCALAY_AML_BY_NPM1_LOCALIZATION_DN		63	0.450249	2.67655	0	1.91975e-05	0.003	726	tags=86%, list=43%, signal=145%	up
WU_APOPTOSIS_BY_CDKN1A_VIA_TP53	WU_APOPTOSIS_BY_CDKN1A_VIA_TP53		29	0.572031	2.67566	0	1.91313e-05	0.003	738	tags=100%, list=44%, signal=175%	up
BLUM_RESPONSE_TO_SALIRASIB_UP	BLUM_RESPONSE_TO_SALIRASIB_UP		19	0.651785	2.6753	0	1.90656e-05	0.003	435	tags=79%, list=26%, signal=105%	up
LE_EGR2_TARGETS_UP	LE_EGR2_TARGETS_UP		46	0.504025	2.67496	0	1.90003e-05	0.003	759	tags=93%, list=45%, signal=165%	up
GSE411_100MIN_VS_400MIN_IL6_STIM_MACROPHAGE_DN	GSE411_100MIN_VS_400MIN_IL6_STIM_MACROPHAGE_DN		22	0.633484	2.67093	0	1.89354e-05	0.003	510	tags=86%, list=30%, signal=122%	up
GSE1460_INTRATHYMIC_T_PROGENITOR_VS_NAIVE_CD4_TCELL_ADULT_BLOOD_UP	GSE1460_INTRATHYMIC_T_PROGENITOR_VS_NAIVE_CD4_TCELL_ADULT_BLOOD_UP		45	0.506569	2.67031	0	1.8871e-05	0.003	726	tags=89%, list=43%, signal=152%	up
GSE6269_E_COLI_VS_STREP_PNEUMO_INF_PBMC_DN	GSE6269_E_COLI_VS_STREP_PNEUMO_INF_PBMC_DN		23	0.614292	2.66652	0	1.88071e-05	0.003	290	tags=57%, list=17%, signal=67%	up
WHITFIELD_CELL_CYCLE_LITERATURE	WHITFIELD_CELL_CYCLE_LITERATURE		32	0.547944	2.66593	0	1.87435e-05	0.003	700	tags=94%, list=41%, signal=157%	up
GO_POLY_A_RNA_BINDING	GO_POLY_A_RNA_BINDING		53	0.479038	2.6625	0	2.49888e-05	0.004	502	tags=68%, list=30%, signal=94%	up
GSE7764_IL15_TREATED_VS_CTRL_NK_CELL_24H_UP	GSE7764_IL15_TREATED_VS_CTRL_NK_CELL_24H_UP		41	0.507701	2.66246	0	2.49049e-05	0.004	830	tags=98%, list=49%, signal=187%	up
MODULE_18	MODULE_18		88	0.420522	2.6614	0	2.48216e-05	0.004	726	tags=81%, list=43%, signal=134%	up
SHEPARD_BMYB_MORPHOLINO_DN	SHEPARD_BMYB_MORPHOLINO_DN		49	0.48571	2.6563	0	3.09417e-05	0.005	667	tags=88%, list=40%, signal=141%	up
GSE22886_NAIVE_BCELL_VS_DC_DN	GSE22886_NAIVE_BCELL_VS_DC_DN		27	0.56644	2.65583	0	3.0839e-05	0.005	602	tags=89%, list=36%, signal=136%	up
MORF_SOD1	MORF_SOD1		27	0.579169	2.65405	0	3.07368e-05	0.005	725	tags=100%, list=43%, signal=172%	up
GSE43260_BTLA_POS_VS_NEG_INTRATUMORAL_CD8_TCELL_UP	GSE43260_BTLA_POS_VS_NEG_INTRATUMORAL_CD8_TCELL_UP		28	0.587706	2.65349	0	3.06354e-05	0.005	524	tags=82%, list=31%, signal=117%	up
GSE22432_PDC_VS_TGFB1_TREATEDCOMMON_DC_PROGENITOR_UP	GSE22432_PDC_VS_TGFB1_TREATEDCOMMON_DC_PROGENITOR_UP		22	0.617924	2.65318	0	3.05346e-05	0.005	467	tags=82%, list=28%, signal=112%	up
GO_ORGANONITROGEN_COMPOUND_BIOSYNTHETIC_PROCESS	GO_ORGANONITROGEN_COMPOUND_BIOSYNTHETIC_PROCESS		81	0.417428	2.65068	0	3.04345e-05	0.005	444	tags=56%, list=26%, signal=72%	up
GSE41087_WT_VS_FOXP3_MUT_ANTI_CD3_CD28_STIM_CD4_TCELL_DN	GSE41087_WT_VS_FOXP3_MUT_ANTI_CD3_CD28_STIM_CD4_TCELL_DN		48	0.47783	2.64804	0	3.03351e-05	0.005	751	tags=90%, list=44%, signal=157%	up
GSE29614_DAY3_VS_DAY7_TIV_FLU_VACCINE_PBMC_DN	GSE29614_DAY3_VS_DAY7_TIV_FLU_VACCINE_PBMC_DN		32	0.561594	2.64796	0	3.02362e-05	0.005	757	tags=100%, list=45%, signal=178%	up
GSE19941_LPS_VS_LPS_AND_IL10_STIM_IL10_KO_MACROPHAGE_UP	GSE19941_LPS_VS_LPS_AND_IL10_STIM_IL10_KO_MACROPHAGE_UP		49	0.475238	2.64606	0	3.01381e-05	0.005	756	tags=90%, list=45%, signal=158%	up
E2F_Q6_01	E2F_Q6_01		34	0.523431	2.64583	0	3.00405e-05	0.005	758	tags=94%, list=45%, signal=167%	up
WHITFIELD_CELL_CYCLE_G2_M	WHITFIELD_CELL_CYCLE_G2_M		48	0.484799	2.64575	0	2.99436e-05	0.005	693	tags=88%, list=41%, signal=144%	up
GNF2_TTK	GNF2_TTK		32	0.546388	2.64287	0	2.98473e-05	0.005	738	tags=97%, list=44%, signal=169%	up
MODULE_212	MODULE_212		45	0.492558	2.64201	0	2.97517e-05	0.005	794	tags=93%, list=47%, signal=172%	up
DACOSTA_UV_RESPONSE_VIA_ERCC3_UP	DACOSTA_UV_RESPONSE_VIA_ERCC3_UP		49	0.485557	2.64028	0	3.55995e-05	0.006	319	tags=51%, list=19%, signal=61%	up
GSE23568_CTRL_VS_ID3_TRANSDUCED_CD8_TCELL_DN	GSE23568_CTRL_VS_ID3_TRANSDUCED_CD8_TCELL_DN		63	0.450689	2.63983	0	3.54861e-05	0.006	651	tags=83%, list=39%, signal=129%	up
MULLIGHAN_MLL_SIGNATURE_1_UP	MULLIGHAN_MLL_SIGNATURE_1_UP		32	0.545985	2.63855	0	3.53735e-05	0.006	299	tags=56%, list=18%, signal=67%	up
DANG_MYC_TARGETS_UP	DANG_MYC_TARGETS_UP		30	0.558919	2.63774	0	3.51503e-05	0.006	695	tags=93%, list=41%, signal=156%	up
MODULE_118	MODULE_118		99	0.414487	2.63653	0	3.50397e-05	0.006	897	tags=90%, list=53%, signal=181%	up
GSE6269_E_COLI_VS_STAPH_AUREUS_INF_PBMC_DN	GSE6269_E_COLI_VS_STAPH_AUREUS_INF_PBMC_DN		21	0.632084	2.63514	0	3.49299e-05	0.006	290	tags=62%, list=17%, signal=74%	up
GSE15930_NAIVE_VS_24H_IN_VITRO_STIM_INFAB_CD8_TCELL_DN	GSE15930_NAIVE_VS_24H_IN_VITRO_STIM_INFAB_CD8_TCELL_DN		37	0.522522	2.63489	0	3.48207e-05	0.006	726	tags=92%, list=43%, signal=158%	up
TGCGCANK_UNKNOWN	TGCGCANK_UNKNOWN		33	0.53961	2.63267	0	4.05655e-05	0.007	386	tags=64%, list=23%, signal=81%	up
MODULE_397	MODULE_397		29	0.570137	2.63069	0	4.59751e-05	0.008	699	tags=97%, list=41%, signal=162%	up
GO_CELLULAR_RESPONSE_TO_STRESS	GO_CELLULAR_RESPONSE_TO_STRESS		139	0.373235	2.63018	0	4.58328e-05	0.008	766	tags=77%, list=45%, signal=129%	up
MORF_RFC4	MORF_RFC4		23	0.592793	2.63013	0	4.56913e-05	0.008	700	tags=100%, list=41%, signal=169%	up
GSE3982_DC_VS_EFF_MEMORY_CD4_TCELL_UP	GSE3982_DC_VS_EFF_MEMORY_CD4_TCELL_UP		31	0.542737	2.62389	0	5.11819e-05	0.009	690	tags=90%, list=41%, signal=150%	up
GSE13547_2H_VS_12_H_ANTI_IGM_STIM_ZFX_KO_BCELL_DN	GSE13547_2H_VS_12_H_ANTI_IGM_STIM_ZFX_KO_BCELL_DN		55	0.463184	2.62224	0	5.10249e-05	0.009	697	tags=87%, list=41%, signal=144%	up
HALLMARK_MTORC1_SIGNALING	HALLMARK_MTORC1_SIGNALING		46	0.483321	2.61977	0	5.65801e-05	0.01	830	tags=93%, list=49%, signal=179%	up
YAGI_AML_WITH_T_8_21_TRANSLOCATION	YAGI_AML_WITH_T_8_21_TRANSLOCATION		46	0.484442	2.61898	0	5.64076e-05	0.01	416	tags=57%, list=25%, signal=73%	up
GSE17301_IFNA2_VS_IFNA5_STIM_ACD3_ACD28_ACT_CD8_TCELL_DN	GSE17301_IFNA2_VS_IFNA5_STIM_ACD3_ACD28_ACT_CD8_TCELL_DN		38	0.502233	2.61878	0	5.62361e-05	0.01	802	tags=95%, list=48%, signal=176%	up
GSE17974_0H_VS_72H_IN_VITRO_ACT_CD4_TCELL_DN	GSE17974_0H_VS_72H_IN_VITRO_ACT_CD4_TCELL_DN		35	0.518349	2.6182	0	5.60657e-05	0.01	515	tags=71%, list=31%, signal=101%	up
RPS14_DN.V1_DN	RPS14_DN.V1_DN		51	0.471464	2.61761	0	5.58963e-05	0.01	652	tags=80%, list=39%, signal=127%	up
DAIRKEE_TERT_TARGETS_UP	DAIRKEE_TERT_TARGETS_UP		39	0.511532	2.61723	0	6.14991e-05	0.011	550	tags=74%, list=33%, signal=108%	up
GO_AMIDE_BIOSYNTHETIC_PROCESS	GO_AMIDE_BIOSYNTHETIC_PROCESS		28	0.549301	2.6163	0	6.13144e-05	0.011	436	tags=79%, list=26%, signal=104%	up
GSE16451_CTRL_VS_WEST_EQUINE_ENC_VIRUS_IMMATURE_NEURON_CELL_LINE_DN	GSE16451_CTRL_VS_WEST_EQUINE_ENC_VIRUS_IMMATURE_NEURON_CELL_LINE_DN		37	0.501725	2.61611	0	6.09483e-05	0.011	771	tags=92%, list=46%, signal=165%	up
LI_WILMS_TUMOR_VS_FETAL_KIDNEY_1_DN	LI_WILMS_TUMOR_VS_FETAL_KIDNEY_1_DN		50	0.476429	2.61542	0	6.07669e-05	0.011	797	tags=94%, list=47%, signal=173%	up
GSE22103_UNSTIM_VS_GMCSF_AND_IFNG_STIM_NEUTROPHIL_DN	GSE22103_UNSTIM_VS_GMCSF_AND_IFNG_STIM_NEUTROPHIL_DN		35	0.520266	2.61501	0	6.05866e-05	0.011	827	tags=100%, list=49%, signal=192%	up
GO_OXIDOREDUCTASE_ACTIVITY	GO_OXIDOREDUCTASE_ACTIVITY		77	0.424036	2.61494	0	6.04074e-05	0.011	264	tags=40%, list=16%, signal=46%	up
GO_CARBOHYDRATE_BIOSYNTHETIC_PROCESS	GO_CARBOHYDRATE_BIOSYNTHETIC_PROCESS		16	0.68259	2.61371	0	6.02292e-05	0.011	401	tags=88%, list=24%, signal=114%	up
REACTOME_MITOTIC_G1_G1_S_PHASES	REACTOME_MITOTIC_G1_G1_S_PHASES		32	0.538933	2.613	0	6.0052e-05	0.011	760	tags=97%, list=45%, signal=173%	up
GO_KINETOCHORE	GO_KINETOCHORE		29	0.546753	2.61244	0	5.98759e-05	0.011	732	tags=97%, list=43%, signal=168%	up
GSE3982_NKCELL_VS_TH1_DN	GSE3982_NKCELL_VS_TH1_DN		58	0.459576	2.61074	0	6.50924e-05	0.012	764	tags=90%, list=45%, signal=158%	up
JOHNSTONE_PARVB_TARGETS_3_DN	JOHNSTONE_PARVB_TARGETS_3_DN		100	0.3962	2.60797	0	6.49026e-05	0.012	761	tags=86%, list=45%, signal=147%	up
GSE10239_NAIVE_VS_KLRG1INT_EFF_CD8_TCELL_DN	GSE10239_NAIVE_VS_KLRG1INT_EFF_CD8_TCELL_DN		45	0.491971	2.60716	0	6.47139e-05	0.012	760	tags=89%, list=45%, signal=157%	up
TGACCTY_ERR1_Q2	TGACCTY_ERR1_Q2		65	0.432263	2.60601	0	6.99901e-05	0.013	384	tags=51%, list=23%, signal=63%	up
GSE15930_NAIVE_VS_72H_IN_VITRO_STIM_CD8_TCELL_DN	GSE15930_NAIVE_VS_72H_IN_VITRO_STIM_CD8_TCELL_DN		37	0.522552	2.60328	0	6.97878e-05	0.013	726	tags=95%, list=43%, signal=162%	up
GSE6269_HEALTHY_VS_STAPH_PNEUMO_INF_PBMC_DN	GSE6269_HEALTHY_VS_STAPH_PNEUMO_INF_PBMC_DN		20	0.629499	2.60315	0	6.95867e-05	0.013	396	tags=70%, list=23%, signal=90%	up
GSE36826_WT_VS_IL1R_KO_SKIN_STAPH_AUREUS_INF_UP	GSE36826_WT_VS_IL1R_KO_SKIN_STAPH_AUREUS_INF_UP		51	0.473252	2.59725	0	6.93867e-05	0.013	702	tags=84%, list=42%, signal=140%	up
GSE12845_NAIVE_VS_DARKZONE_GC_TONSIL_BCELL_DN	GSE12845_NAIVE_VS_DARKZONE_GC_TONSIL_BCELL_DN		19	0.62887	2.59721	0	6.91879e-05	0.013	551	tags=89%, list=33%, signal=131%	up
SPIELMAN_LYMPHOBLAST_EUROPEAN_VS_ASIAN_UP	SPIELMAN_LYMPHOBLAST_EUROPEAN_VS_ASIAN_UP		60	0.444195	2.59467	0	6.89902e-05	0.013	773	tags=88%, list=46%, signal=157%	up
GSE32986_UNSTIM_VS_GMCSF_AND_CURDLAN_LOWDOSE_STIM_DC_UP	GSE32986_UNSTIM_VS_GMCSF_AND_CURDLAN_LOWDOSE_STIM_DC_UP		41	0.50643	2.59285	0	6.87936e-05	0.013	802	tags=98%, list=48%, signal=181%	up
LOPEZ_MBD_TARGETS	LOPEZ_MBD_TARGETS		97	0.406396	2.59214	0	6.85982e-05	0.013	758	tags=77%, list=45%, signal=132%	up
GO_CYTOSKELETAL_PART	GO_CYTOSKELETAL_PART		126	0.377326	2.59094	0	6.84039e-05	0.013	797	tags=83%, list=47%, signal=145%	up
GSE9988_ANTI_TREM1_VS_VEHICLE_TREATED_MONOCYTES_UP	GSE9988_ANTI_TREM1_VS_VEHICLE_TREATED_MONOCYTES_UP		33	0.538774	2.59055	0	6.82106e-05	0.013	345	tags=58%, list=20%, signal=71%	up
YGCGYRCGC_UNKNOWN	YGCGYRCGC_UNKNOWN		24	0.589723	2.59025	0	6.80185e-05	0.013	374	tags=71%, list=22%, signal=90%	up
GNF2_RFC4	GNF2_RFC4		30	0.543747	2.58796	0	6.78274e-05	0.013	738	tags=97%, list=44%, signal=169%	up
GO_MITOCHONDRIAL_MATRIX	GO_MITOCHONDRIAL_MATRIX		30	0.556092	2.58404	0	7.82466e-05	0.015	765	tags=100%, list=45%, signal=180%	up
GO_PEPTIDE_METABOLIC_PROCESS	GO_PEPTIDE_METABOLIC_PROCESS		32	0.533121	2.58308	0	7.8028e-05	0.015	436	tags=75%, list=26%, signal=99%	up
WELCSH_BRCA1_TARGETS_UP	WELCSH_BRCA1_TARGETS_UP		20	0.621235	2.58274	0	7.78107e-05	0.015	608	tags=95%, list=36%, signal=147%	up
GO_ENVELOPE	GO_ENVELOPE		67	0.437813	2.58238	0	7.75945e-05	0.015	231	tags=39%, list=14%, signal=43%	up
REACTOME_G1_S_TRANSITION	REACTOME_G1_S_TRANSITION		27	0.558097	2.58225	0	7.73796e-05	0.015	760	tags=100%, list=45%, signal=179%	up
HALLMARK_MYC_TARGETS_V1	HALLMARK_MYC_TARGETS_V1		25	0.577871	2.58102	0	7.71658e-05	0.015	726	tags=100%, list=43%, signal=173%	up
MODULE_105	MODULE_105		45	0.468807	2.58045	0	7.69532e-05	0.015	746	tags=89%, list=44%, signal=155%	up
GO_CELL_CYCLE_G1_S_PHASE_TRANSITION	GO_CELL_CYCLE_G1_S_PHASE_TRANSITION		32	0.537633	2.57734	0	8.17756e-05	0.016	760	tags=97%, list=45%, signal=173%	up
SARRIO_EPITHELIAL_MESENCHYMAL_TRANSITION_UP	SARRIO_EPITHELIAL_MESENCHYMAL_TRANSITION_UP		69	0.431473	2.5731	0	9.70623e-05	0.019	758	tags=88%, list=45%, signal=154%	up
GO_CATABOLIC_PROCESS	GO_CATABOLIC_PROCESS		168	0.353298	2.57224	0	0.000101778	0.02	747	tags=71%, list=44%, signal=115%	up
HALLMARK_MITOTIC_SPINDLE	HALLMARK_MITOTIC_SPINDLE		35	0.520261	2.57064	0	0.000101225	0.02	797	tags=97%, list=47%, signal=180%	up
GSE24210_CTRL_VS_IL35_TREATED_TCONV_CD4_TCELL_DN	GSE24210_CTRL_VS_IL35_TREATED_TCONV_CD4_TCELL_DN		29	0.552114	2.57038	0	0.00010095	0.02	662	tags=90%, list=39%, signal=145%	up
GSE22886_NAIVE_TCELL_VS_DC_DN	GSE22886_NAIVE_TCELL_VS_DC_DN		33	0.538836	2.56968	0	0.000100678	0.02	616	tags=82%, list=36%, signal=126%	up
YAO_TEMPORAL_RESPONSE_TO_PROGESTERONE_CLUSTER_17	YAO_TEMPORAL_RESPONSE_TO_PROGESTERONE_CLUSTER_17		24	0.585737	2.56865	0	0.000110469	0.022	384	tags=71%, list=23%, signal=90%	up
GSE7509_UNSTIM_VS_IFNA_STIM_IMMATURE_DC_UP	GSE7509_UNSTIM_VS_IFNA_STIM_IMMATURE_DC_UP		48	0.47038	2.56794	0	0.000110172	0.022	778	tags=88%, list=46%, signal=158%	up
GSE21063_CTRL_VS_ANTI_IGM_STIM_BCELL_16H_UP	GSE21063_CTRL_VS_ANTI_IGM_STIM_BCELL_16H_UP		37	0.515366	2.56651	0	0.000109876	0.022	778	tags=95%, list=46%, signal=172%	up
GO_CHROMOSOME_ORGANIZATION	GO_CHROMOSOME_ORGANIZATION		100	0.393087	2.563	0	0.000114495	0.023	764	tags=87%, list=45%, signal=150%	up
GO_NUCLEAR_OUTER_MEMBRANE_ENDOPLASMIC_RETICULUM_MEMBRANE_NETWORK	GO_NUCLEAR_OUTER_MEMBRANE_ENDOPLASMIC_RETICULUM_MEMBRANE_NETWORK		55	0.456412	2.56113	0	0.00011419	0.023	421	tags=56%, list=25%, signal=73%	up
GGGCGGR_SP1_Q6	GGGCGGR_SP1_Q6		220	0.332597	2.56017	0	0.000118912	0.024	587	tags=56%, list=35%, signal=75%	up
GSE17974_1H_VS_72H_UNTREATED_IN_VITRO_CD4_TCELL_DN	GSE17974_1H_VS_72H_UNTREATED_IN_VITRO_CD4_TCELL_DN		31	0.528933	2.56	0	0.000123404	0.025	747	tags=94%, list=44%, signal=165%	up
MORF_PPP1CC	MORF_PPP1CC		22	0.591837	2.55775	0	0.000123077	0.025	701	tags=100%, list=42%, signal=169%	up
FERREIRA_EWINGS_SARCOMA_UNSTABLE_VS_STABLE_UP	FERREIRA_EWINGS_SARCOMA_UNSTABLE_VS_STABLE_UP		46	0.486723	2.55772	0	0.000122752	0.025	749	tags=91%, list=44%, signal=160%	up
GO_REGULATION_OF_CELL_CYCLE_PROCESS	GO_REGULATION_OF_CELL_CYCLE_PROCESS		79	0.40873	2.55655	0	0.000122429	0.025	704	tags=81%, list=42%, signal=132%	up
GO_DICARBOXYLIC_ACID_METABOLIC_PROCESS	GO_DICARBOXYLIC_ACID_METABOLIC_PROCESS		20	0.624036	2.55645	0	0.000122108	0.025	417	tags=75%, list=25%, signal=98%	up
GSE32986_UNSTIM_VS_GMCSF_AND_CURDLAN_HIGHDOSE_STIM_DC_UP	GSE32986_UNSTIM_VS_GMCSF_AND_CURDLAN_HIGHDOSE_STIM_DC_UP		42	0.488433	2.55549	0	0.000121788	0.025	659	tags=83%, list=39%, signal=133%	up
YAO_TEMPORAL_RESPONSE_TO_PROGESTERONE_CLUSTER_13	YAO_TEMPORAL_RESPONSE_TO_PROGESTERONE_CLUSTER_13		20	0.633792	2.55138	0	0.00012147	0.025	437	tags=80%, list=26%, signal=107%	up
MODULE_126	MODULE_126		54	0.434464	2.54956	0	0.000121154	0.025	738	tags=81%, list=44%, signal=140%	up
MORF_HDAC2	MORF_HDAC2		21	0.592082	2.54822	0	0.000120839	0.025	700	tags=100%, list=41%, signal=169%	up
GSE21670_UNTREATED_VS_TGFB_IL6_TREATED_STAT3_KO_CD4_TCELL_UP	GSE21670_UNTREATED_VS_TGFB_IL6_TREATED_STAT3_KO_CD4_TCELL_UP		41	0.505572	2.54755	0	0.000120526	0.025	664	tags=83%, list=39%, signal=133%	up
GSE3982_CENT_MEMORY_CD4_TCELL_VS_TH2_DN	GSE3982_CENT_MEMORY_CD4_TCELL_VS_TH2_DN		53	0.45623	2.54536	0	0.000124966	0.026	699	tags=83%, list=41%, signal=137%	up
MORF_HAT1	MORF_HAT1		21	0.614877	2.54261	0	0.000124644	0.026	662	tags=100%, list=39%, signal=162%	up
MODULE_403	MODULE_403		22	0.592437	2.54248	0	0.000124324	0.026	700	tags=100%, list=41%, signal=169%	up
GO_SISTER_CHROMATID_COHESION	GO_SISTER_CHROMATID_COHESION		28	0.544969	2.53876	0	0.000128858	0.027	732	tags=96%, list=43%, signal=167%	up
PENG_GLUTAMINE_DEPRIVATION_DN	PENG_GLUTAMINE_DEPRIVATION_DN		42	0.484944	2.53801	0	0.000128528	0.027	820	tags=95%, list=49%, signal=181%	up
WILCOX_RESPONSE_TO_PROGESTERONE_UP	WILCOX_RESPONSE_TO_PROGESTERONE_UP		38	0.502858	2.53534	0	0.0001282	0.027	797	tags=95%, list=47%, signal=175%	up
PENG_LEUCINE_DEPRIVATION_DN	PENG_LEUCINE_DEPRIVATION_DN		29	0.535585	2.53259	0	0.000137336	0.029	683	tags=90%, list=40%, signal=148%	up
GSE17812_WT_VS_THPOK_KO_MEMORY_CD8_TCELL_DN	GSE17812_WT_VS_THPOK_KO_MEMORY_CD8_TCELL_DN		31	0.52543	2.52592	0	0.000151227	0.032	701	tags=90%, list=42%, signal=152%	up
GSE7831_CPG_VS_INFLUENZA_STIM_PDC_4H_DN	GSE7831_CPG_VS_INFLUENZA_STIM_PDC_4H_DN		32	0.52437	2.52569	0	0.000150844	0.032	785	tags=97%, list=47%, signal=178%	up
BURTON_ADIPOGENESIS_PEAK_AT_24HR	BURTON_ADIPOGENESIS_PEAK_AT_24HR		22	0.591837	2.525	0	0.000150463	0.032	701	tags=100%, list=42%, signal=169%	up
GSE12845_NAIVE_VS_PRE_GC_TONSIL_BCELL_DN	GSE12845_NAIVE_VS_PRE_GC_TONSIL_BCELL_DN		27	0.560074	2.52394	0	0.000150084	0.032	699	tags=96%, list=41%, signal=162%	up
GO_MITOCHONDRION_ORGANIZATION	GO_MITOCHONDRION_ORGANIZATION		36	0.499591	2.52329	0	0.000149707	0.032	350	tags=53%, list=21%, signal=65%	up
E2F_Q3	E2F_Q3		31	0.537174	2.5231	0	0.000149331	0.032	758	tags=97%, list=45%, signal=172%	up
KIM_WT1_TARGETS_DN	KIM_WT1_TARGETS_DN		60	0.44333	2.52149	0	0.000158235	0.034	738	tags=88%, list=44%, signal=151%	up
GSE19825_NAIVE_VS_DAY3_EFF_CD8_TCELL_DN	GSE19825_NAIVE_VS_DAY3_EFF_CD8_TCELL_DN		27	0.539855	2.52141	0	0.00015784	0.034	701	tags=93%, list=42%, signal=156%	up
MORF_GNB1	MORF_GNB1		22	0.591837	2.5212	0	0.000157447	0.034	701	tags=100%, list=42%, signal=169%	up
GSE22886_NAIVE_BCELL_VS_BLOOD_PLASMA_CELL_DN	GSE22886_NAIVE_BCELL_VS_BLOOD_PLASMA_CELL_DN		26	0.556525	2.52076	0	0.000157057	0.034	726	tags=96%, list=43%, signal=166%	up
MORF_DEK	MORF_DEK		17	0.651107	2.52033	0	0.000161143	0.035	599	tags=100%, list=35%, signal=153%	up
GSE22886_NAIVE_CD4_TCELL_VS_MONOCYTE_DN	GSE22886_NAIVE_CD4_TCELL_VS_MONOCYTE_DN		16	0.671191	2.51856	0	0.000160745	0.035	388	tags=81%, list=23%, signal=104%	up
MORF_DDB1	MORF_DDB1		20	0.612813	2.51727	0	0.00016035	0.035	300	tags=65%, list=18%, signal=78%	up
GSE22886_NEUTROPHIL_VS_DC_DN	GSE22886_NEUTROPHIL_VS_DC_DN		19	0.638902	2.51674	0	0.000159956	0.035	420	tags=84%, list=25%, signal=111%	up
GCNP_SHH_UP_EARLY.V1_UP	GCNP_SHH_UP_EARLY.V1_UP		27	0.545211	2.51636	0	0.000159564	0.035	700	tags=93%, list=41%, signal=156%	up
ZHENG_GLIOBLASTOMA_PLASTICITY_UP	ZHENG_GLIOBLASTOMA_PLASTICITY_UP		82	0.40364	2.51618	0	0.000159173	0.035	758	tags=82%, list=45%, signal=141%	up
GSE25085_FETAL_LIVER_VS_ADULT_BM_SP4_THYMIC_IMPLANT_DN	GSE25085_FETAL_LIVER_VS_ADULT_BM_SP4_THYMIC_IMPLANT_DN		36	0.513005	2.5145	0	0.000158785	0.035	697	tags=89%, list=41%, signal=148%	up
MORF_ESPL1	MORF_ESPL1		21	0.592081	2.51316	0	0.00016747	0.037	700	tags=100%, list=41%, signal=169%	up
GO_MICROTUBULE_BINDING	GO_MICROTUBULE_BINDING		26	0.552324	2.51234	0	0.000167064	0.037	721	tags=96%, list=43%, signal=165%	up
GSE15330_MEGAKARYOCYTE_ERYTHROID_PROGENITOR_VS_PRO_BCELL_DN	GSE15330_MEGAKARYOCYTE_ERYTHROID_PROGENITOR_VS_PRO_BCELL_DN		17	0.631859	2.51171	0	0.000166659	0.037	291	tags=65%, list=17%, signal=77%	up
MODULE_57	MODULE_57		27	0.558098	2.51131	0	0.000166257	0.037	760	tags=100%, list=45%, signal=179%	up
MODULE_8	MODULE_8		68	0.42787	2.50754	0	0.000175007	0.039	736	tags=81%, list=44%, signal=138%	up
GSE28237_FOLLICULAR_VS_EARLY_GC_BCELL_DN	GSE28237_FOLLICULAR_VS_EARLY_GC_BCELL_DN		24	0.576005	2.50678	0	0.000178989	0.04	675	tags=96%, list=40%, signal=157%	up
NUYTTEN_NIPP1_TARGETS_DN	NUYTTEN_NIPP1_TARGETS_DN		81	0.405557	2.50651	0	0.00017856	0.04	556	tags=64%, list=33%, signal=91%	up
GSE19401_UNSTIM_VS_RETINOIC_ACID_AND_PAM2CSK4_STIM_FOLLICULAR_DC_UP	GSE19401_UNSTIM_VS_RETINOIC_ACID_AND_PAM2CSK4_STIM_FOLLICULAR_DC_UP		30	0.536639	2.50435	0	0.000187028	0.042	330	tags=60%, list=20%, signal=73%	up
NAKAYAMA_SOFT_TISSUE_TUMORS_PCA2_UP	NAKAYAMA_SOFT_TISSUE_TUMORS_PCA2_UP		40	0.47548	2.50231	0	0.000204314	0.046	693	tags=90%, list=41%, signal=149%	up
CHIARADONNA_NEOPLASTIC_TRANSFORMATION_CDC25_DN	CHIARADONNA_NEOPLASTIC_TRANSFORMATION_CDC25_DN		24	0.568265	2.5017	0	0.000203827	0.046	336	tags=54%, list=20%, signal=67%	up
GSE369_IFNG_KO_VS_WT_LIVER_DN	GSE369_IFNG_KO_VS_WT_LIVER_DN		21	0.602242	2.50153	0	0.000203343	0.046	368	tags=71%, list=22%, signal=90%	up
GNF2_H2AFX	GNF2_H2AFX		27	0.540751	2.50066	0	0.000202861	0.046	738	tags=96%, list=44%, signal=168%	up
PUJANA_BRCA_CENTERED_NETWORK	PUJANA_BRCA_CENTERED_NETWORK		29	0.532744	2.50023	0	0.000202382	0.046	726	tags=97%, list=43%, signal=167%	up
SONG_TARGETS_OF_IE86_CMV_PROTEIN	SONG_TARGETS_OF_IE86_CMV_PROTEIN		25	0.557426	2.50009	0	0.000201904	0.046	760	tags=100%, list=45%, signal=179%	up
GSE5589_WT_VS_IL6_KO_LPS_STIM_MACROPHAGE_45MIN_DN	GSE5589_WT_VS_IL6_KO_LPS_STIM_MACROPHAGE_45MIN_DN		25	0.562821	2.49557	0	0.000205838	0.047	268	tags=56%, list=16%, signal=66%	up
GSE22886_NAIVE_CD4_TCELL_VS_48H_ACT_TH2_DN	GSE22886_NAIVE_CD4_TCELL_VS_48H_ACT_TH2_DN		33	0.519872	2.49282	0	0.000214267	0.049	794	tags=97%, list=47%, signal=180%	up
GSE20727_CTRL_VS_ROS_INHIBITOR_TREATED_DC_UP	GSE20727_CTRL_VS_ROS_INHIBITOR_TREATED_DC_UP		32	0.505052	2.4909	0	0.000218196	0.05	566	tags=78%, list=34%, signal=115%	up
GSE17974_0H_VS_24H_IN_VITRO_ACT_CD4_TCELL_DN	GSE17974_0H_VS_24H_IN_VITRO_ACT_CD4_TCELL_DN		42	0.475301	2.48807	0	0.000230636	0.053	786	tags=93%, list=47%, signal=169%	up
GSE9988_ANTI_TREM1_VS_CTRL_TREATED_MONOCYTES_UP	GSE9988_ANTI_TREM1_VS_CTRL_TREATED_MONOCYTES_UP		31	0.507688	2.48627	0	0.000238726	0.055	389	tags=55%, list=23%, signal=70%	up
REN_ALVEOLAR_RHABDOMYOSARCOMA_DN	REN_ALVEOLAR_RHABDOMYOSARCOMA_DN		51	0.451448	2.48578	0	0.00023817	0.055	427	tags=55%, list=25%, signal=71%	up
GSE41176_WT_VS_TAK1_KO_ANTI_IGM_STIM_BCELL_24H_UP	GSE41176_WT_VS_TAK1_KO_ANTI_IGM_STIM_BCELL_24H_UP		22	0.573653	2.4852	0	0.000241981	0.056	540	tags=82%, list=32%, signal=119%	up
REACTOME_MITOTIC_PROMETAPHASE	REACTOME_MITOTIC_PROMETAPHASE		23	0.573574	2.48358	0	0.000245689	0.057	732	tags=100%, list=43%, signal=174%	up
GSE17974_CTRL_VS_ACT_IL4_AND_ANTI_IL12_48H_CD4_TCELL_DN	GSE17974_CTRL_VS_ACT_IL4_AND_ANTI_IL12_48H_CD4_TCELL_DN		29	0.529876	2.4813	0	0.000249404	0.058	745	tags=93%, list=44%, signal=164%	up
AFFAR_YY1_TARGETS_DN	AFFAR_YY1_TARGETS_DN		70	0.41677	2.48066	0	0.000248829	0.058	738	tags=80%, list=44%, signal=136%	up
PAL_PRMT5_TARGETS_UP	PAL_PRMT5_TARGETS_UP		41	0.480348	2.48	0	0.000248257	0.058	709	tags=88%, list=42%, signal=148%	up
CHR19P13	CHR19P13		62	0.420327	2.47886	0	0.000247688	0.058	418	tags=56%, list=25%, signal=72%	up
IVANOVA_HEMATOPOIESIS_INTERMEDIATE_PROGENITOR	IVANOVA_HEMATOPOIESIS_INTERMEDIATE_PROGENITOR		27	0.549683	2.47865	0	0.000247121	0.058	471	tags=70%, list=28%, signal=96%	up
GSE4748_CTRL_VS_CYANOBACTERIUM_LPSLIKE_STIM_DC_3H_DN	GSE4748_CTRL_VS_CYANOBACTERIUM_LPSLIKE_STIM_DC_3H_DN		35	0.504865	2.47755	0	0.000246557	0.058	546	tags=74%, list=32%, signal=108%	up
REACTOME_METABOLISM_OF_LIPIDS_AND_LIPOPROTEINS	REACTOME_METABOLISM_OF_LIPIDS_AND_LIPOPROTEINS		49	0.460396	2.47724	0	0.000245995	0.058	264	tags=41%, list=16%, signal=47%	up
GSE5142_HTERT_TRANSDUCED_VS_CTRL_CD8_TCELL_LATE_PASSAGE_CLONE_UP	GSE5142_HTERT_TRANSDUCED_VS_CTRL_CD8_TCELL_LATE_PASSAGE_CLONE_UP		31	0.519528	2.47605	0	0.000254016	0.06	732	tags=97%, list=43%, signal=168%	up
GSE29618_BCELL_VS_MDC_DN	GSE29618_BCELL_VS_MDC_DN		28	0.537295	2.47574	0	0.00025344	0.06	405	tags=68%, list=24%, signal=88%	up
GO_CELLULAR_RESPONSE_TO_DNA_DAMAGE_STIMULUS	GO_CELLULAR_RESPONSE_TO_DNA_DAMAGE_STIMULUS		69	0.418595	2.47456	0	0.000257029	0.061	766	tags=87%, list=45%, signal=153%	up
GSE10240_CTRL_VS_IL17_AND_IL22_STIM_PRIMARY_BRONCHIAL_EPITHELIAL_CELLS_UP	GSE10240_CTRL_VS_IL17_AND_IL22_STIM_PRIMARY_BRONCHIAL_EPITHELIAL_CELLS_UP		42	0.471689	2.4742	0	0.000256448	0.061	765	tags=93%, list=45%, signal=166%	up
MORF_AATF	MORF_AATF		16	0.651536	2.47393	0	0.000255871	0.061	403	tags=81%, list=24%, signal=106%	up
WONG_MITOCHONDRIA_GENE_MODULE	WONG_MITOCHONDRIA_GENE_MODULE		29	0.538112	2.47255	0	0.000255296	0.061	420	tags=69%, list=25%, signal=90%	up
AMUNDSON_GAMMA_RADIATION_RESPONSE	AMUNDSON_GAMMA_RADIATION_RESPONSE		28	0.525905	2.47148	0	0.000254723	0.061	726	tags=93%, list=43%, signal=160%	up
GSE37534_UNTREATED_VS_GW1929_TREATED_CD4_TCELL_PPARG1_AND_FOXP3_TRASDUCED_DN	GSE37534_UNTREATED_VS_GW1929_TREATED_CD4_TCELL_PPARG1_AND_FOXP3_TRASDUCED_DN		26	0.541491	2.47046	0	0.000254154	0.061	697	tags=92%, list=41%, signal=155%	up
MORF_RPA2	MORF_RPA2		16	0.644811	2.46866	0	0.000261936	0.063	546	tags=94%, list=32%, signal=137%	up
MODULE_83	MODULE_83		18	0.62265	2.46825	0	0.000261353	0.063	323	tags=67%, list=19%, signal=82%	up
GSE3039_CD4_TCELL_VS_B2_BCELL_DN	GSE3039_CD4_TCELL_VS_B2_BCELL_DN		26	0.537784	2.46769	0	0.000260772	0.063	336	tags=58%, list=20%, signal=71%	up
KIM_ALL_DISORDERS_DURATION_CORR_DN	KIM_ALL_DISORDERS_DURATION_CORR_DN		16	0.652588	2.46733	0	0.000260194	0.063	403	tags=81%, list=24%, signal=106%	up
GSE3039_B2_VS_B1_BCELL_DN	GSE3039_B2_VS_B1_BCELL_DN		45	0.456929	2.46673	0	0.000259618	0.063	596	tags=76%, list=35%, signal=114%	up
GSE3982_MAC_VS_NEUTROPHIL_LPS_STIM_UP	GSE3982_MAC_VS_NEUTROPHIL_LPS_STIM_UP		17	0.62384	2.46488	0	0.000262681	0.064	106	tags=41%, list=6%, signal=43%	up
GSE17974_2H_VS_72H_UNTREATED_IN_VITRO_CD4_TCELL_DN	GSE17974_2H_VS_72H_UNTREATED_IN_VITRO_CD4_TCELL_DN		31	0.505886	2.46362	0	0.000266151	0.065	480	tags=71%, list=28%, signal=97%	up
GSE21774_CD62L_POS_CD56_DIM_VS_CD62L_NEG_CD56_DIM_NK_CELL_DN	GSE21774_CD62L_POS_CD56_DIM_VS_CD62L_NEG_CD56_DIM_NK_CELL_DN		25	0.545686	2.46317	0	0.000265567	0.065	345	tags=60%, list=20%, signal=74%	up
GSE8921_UNSTIM_VS_TLR1_2_STIM_MONOCYTE_24H_DN	GSE8921_UNSTIM_VS_TLR1_2_STIM_MONOCYTE_24H_DN		28	0.535498	2.46059	0	0.000281213	0.067	211	tags=50%, list=13%, signal=56%	up
GSE42724_MEMORY_BCELL_VS_PLASMABLAST_DN	GSE42724_MEMORY_BCELL_VS_PLASMABLAST_DN		16	0.627934	2.45803	0	0.000292122	0.07	264	tags=63%, list=16%, signal=73%	up
GSE39022_LN_VS_SPLEEN_DC_UP	GSE39022_LN_VS_SPLEEN_DC_UP		34	0.496322	2.45795	0	0.000291487	0.07	661	tags=79%, list=39%, signal=128%	up
GSE9988_LPS_VS_LPS_AND_ANTI_TREM1_MONOCYTE_DN	GSE9988_LPS_VS_LPS_AND_ANTI_TREM1_MONOCYTE_DN		31	0.517933	2.45719	0	0.000294995	0.071	389	tags=58%, list=23%, signal=74%	up
GNF2_BUB1	GNF2_BUB1		22	0.569628	2.45598	0	0.000298341	0.072	738	tags=100%, list=44%, signal=175%	up
GSE19888_ADENOSINE_A3R_ACT_VS_A3R_ACT_WITH_A3R_INH_PRETREATMENT_IN_MAST_CELL_UP	GSE19888_ADENOSINE_A3R_ACT_VS_A3R_ACT_WITH_A3R_INH_PRETREATMENT_IN_MAST_CELL_UP		42	0.470523	2.45578	0	0.000297697	0.072	704	tags=83%, list=42%, signal=139%	up
GO_CELLULAR_CATABOLIC_PROCESS	GO_CELLULAR_CATABOLIC_PROCESS		106	0.371065	2.45564	0	0.000297056	0.072	680	tags=71%, list=40%, signal=111%	up
GSE21927_BALBC_VS_C57BL6_MONOCYTE_TUMOR_UP	GSE21927_BALBC_VS_C57BL6_MONOCYTE_TUMOR_UP		21	0.580182	2.45455	0	0.000296417	0.072	540	tags=81%, list=32%, signal=118%	up
KEGG_CELL_CYCLE	KEGG_CELL_CYCLE		36	0.489123	2.45326	0	0.000295781	0.072	760	tags=92%, list=45%, signal=163%	up
BENPORATH_MYC_MAX_TARGETS	BENPORATH_MYC_MAX_TARGETS		56	0.43618	2.45189	0	0.000303117	0.074	663	tags=75%, list=39%, signal=119%	up
MODULE_93	MODULE_93		31	0.519597	2.45114	0	0.000302469	0.074	252	tags=48%, list=15%, signal=56%	up
CONCANNON_APOPTOSIS_BY_EPOXOMICIN_DN	CONCANNON_APOPTOSIS_BY_EPOXOMICIN_DN		44	0.46069	2.45076	0	0.000301824	0.074	814	tags=95%, list=48%, signal=180%	up
GSE22886_DAY0_VS_DAY1_MONOCYTE_IN_CULTURE_DN	GSE22886_DAY0_VS_DAY1_MONOCYTE_IN_CULTURE_DN		51	0.439705	2.44908	0	0.00030518	0.075	362	tags=47%, list=21%, signal=58%	up
JOHNSTONE_PARVB_TARGETS_3_UP	JOHNSTONE_PARVB_TARGETS_3_UP		47	0.451992	2.44796	0	0.00031642	0.078	253	tags=40%, list=15%, signal=46%	up
GSE17974_CTRL_VS_ACT_IL4_AND_ANTI_IL12_24H_CD4_TCELL_DN	GSE17974_CTRL_VS_ACT_IL4_AND_ANTI_IL12_24H_CD4_TCELL_DN		37	0.491159	2.44782	0	0.00031575	0.078	738	tags=89%, list=44%, signal=155%	up
GO_CYTOSKELETON	GO_CYTOSKELETON		162	0.338609	2.44674	0	0.000315082	0.078	818	tags=79%, list=48%, signal=139%	up
GO_CONDENSED_CHROMOSOME_CENTROMERIC_REGION	GO_CONDENSED_CHROMOSOME_CENTROMERIC_REGION		28	0.545557	2.44433	0	0.000322282	0.079	732	tags=96%, list=43%, signal=167%	up
GO_REGULATION_OF_CELL_CYCLE	GO_REGULATION_OF_CELL_CYCLE		120	0.365838	2.44412	0	0.000321604	0.079	704	tags=73%, list=42%, signal=117%	up
MORF_EI24	MORF_EI24		21	0.57841	2.44408	0	0.000320928	0.079	628	tags=90%, list=37%, signal=142%	up
GSE17974_CTRL_VS_ACT_IL4_AND_ANTI_IL12_12H_CD4_TCELL_DN	GSE17974_CTRL_VS_ACT_IL4_AND_ANTI_IL12_12H_CD4_TCELL_DN		27	0.529113	2.44125	0	0.000335938	0.083	770	tags=96%, list=46%, signal=174%	up
GSE3337_4H_VS_16H_IFNG_IN_CD8POS_DC_UP	GSE3337_4H_VS_16H_IFNG_IN_CD8POS_DC_UP		29	0.512749	2.43999	0	0.000339163	0.084	508	tags=66%, list=30%, signal=92%	up
REN_BOUND_BY_E2F	REN_BOUND_BY_E2F		24	0.558293	2.43991	0	0.000338455	0.084	758	tags=100%, list=45%, signal=179%	up
GSE12366_GC_VS_NAIVE_BCELL_UP	GSE12366_GC_VS_NAIVE_BCELL_UP		39	0.480258	2.43885	0	0.000337749	0.084	767	tags=92%, list=45%, signal=165%	up
GARY_CD5_TARGETS_UP	GARY_CD5_TARGETS_UP		52	0.442713	2.43831	0	0.000337047	0.084	465	tags=60%, list=28%, signal=80%	up
GSE36476_CTRL_VS_TSST_ACT_16H_MEMORY_CD4_TCELL_OLD_DN	GSE36476_CTRL_VS_TSST_ACT_16H_MEMORY_CD4_TCELL_OLD_DN		33	0.504453	2.43558	0	0.000344048	0.086	435	tags=64%, list=26%, signal=84%	up
GSE21380_TFH_VS_GERMINAL_CENTER_TFH_CD4_TCELL_DN	GSE21380_TFH_VS_GERMINAL_CENTER_TFH_CD4_TCELL_DN		18	0.624425	2.43475	0	0.000343336	0.086	583	tags=94%, list=35%, signal=143%	up
GO_INTRACELLULAR_VESICLE	GO_INTRACELLULAR_VESICLE		105	0.370962	2.4341	0	0.000342626	0.086	426	tags=45%, list=25%, signal=56%	up
GAVIN_FOXP3_TARGETS_CLUSTER_P6	GAVIN_FOXP3_TARGETS_CLUSTER_P6		50	0.440114	2.43376	0	0.00034192	0.086	696	tags=84%, list=41%, signal=139%	up
MODULE_244	MODULE_244		36	0.485858	2.43357	0	0.00034893	0.088	771	tags=94%, list=46%, signal=170%	up
GSE7852_LN_VS_THYMUS_TCONV_DN	GSE7852_LN_VS_THYMUS_TCONV_DN		45	0.449099	2.43286	0	0.000352089	0.089	758	tags=89%, list=45%, signal=157%	up
E2F_Q4_01	E2F_Q4_01		36	0.496535	2.432	0	0.000355275	0.09	758	tags=92%, list=45%, signal=163%	up
GSE411_WT_VS_SOCS3_KO_MACROPHAGE_IL6_STIM_100MIN_UP	GSE411_WT_VS_SOCS3_KO_MACROPHAGE_IL6_STIM_100MIN_UP		33	0.500142	2.42648	0	0.000369793	0.094	700	tags=88%, list=41%, signal=147%	up
GSE33162_UNTREATED_VS_4H_LPS_STIM_HDAC3_KO_MACROPHAGE_UP	GSE33162_UNTREATED_VS_4H_LPS_STIM_HDAC3_KO_MACROPHAGE_UP		33	0.498601	2.42553	0	0.000372886	0.095	700	tags=88%, list=41%, signal=147%	up
GSE3982_EOSINOPHIL_VS_TH1_DN	GSE3982_EOSINOPHIL_VS_TH1_DN		25	0.540427	2.42411	0	0.000379652	0.097	707	tags=92%, list=42%, signal=156%	up
GSE40274_CTRL_VS_FOXP3_AND_XBP1_TRANSDUCED_ACTIVATED_CD4_TCELL_UP	GSE40274_CTRL_VS_FOXP3_AND_XBP1_TRANSDUCED_ACTIVATED_CD4_TCELL_UP		32	0.492762	2.42405	0	0.00037888	0.097	789	tags=94%, list=47%, signal=173%	up
JISON_SICKLE_CELL_DISEASE_UP	JISON_SICKLE_CELL_DISEASE_UP		24	0.567073	2.42375	0	0.000378112	0.097	409	tags=67%, list=24%, signal=87%	up
GSE17721_LPS_VS_POLYIC_24H_BMDC_UP	GSE17721_LPS_VS_POLYIC_24H_BMDC_UP		23	0.543911	2.42214	0	0.000377346	0.097	529	tags=83%, list=31%, signal=119%	up
GSE19923_WT_VS_HEB_AND_E2A_KO_DP_THYMOCYTE_UP	GSE19923_WT_VS_HEB_AND_E2A_KO_DP_THYMOCYTE_UP		32	0.495631	2.42193	0	0.000380325	0.098	673	tags=88%, list=40%, signal=143%	up
MODULE_197	MODULE_197		31	0.51542	2.41768	0	0.000383257	0.099	760	tags=94%, list=45%, signal=167%	up
GO_ESTABLISHMENT_OF_LOCALIZATION_IN_CELL	GO_ESTABLISHMENT_OF_LOCALIZATION_IN_CELL		112	0.360845	2.4159	0	0.000389984	0.101	677	tags=68%, list=40%, signal=106%	up
GO_CELLULAR_AMINO_ACID_METABOLIC_PROCESS	GO_CELLULAR_AMINO_ACID_METABOLIC_PROCESS		41	0.465276	2.41562	0	0.000389201	0.101	490	tags=66%, list=29%, signal=91%	up
FERRANDO_T_ALL_WITH_MLL_ENL_FUSION_DN	FERRANDO_T_ALL_WITH_MLL_ENL_FUSION_DN		21	0.573576	2.41554	0	0.000388421	0.101	662	tags=95%, list=39%, signal=155%	up
SHIPP_DLBCL_VS_FOLLICULAR_LYMPHOMA_UP	SHIPP_DLBCL_VS_FOLLICULAR_LYMPHOMA_UP		20	0.574629	2.4146	0	0.000387644	0.101	675	tags=95%, list=40%, signal=156%	up
GNF2_MKI67	GNF2_MKI67		26	0.538466	2.41442	0	0.00038687	0.101	738	tags=96%, list=44%, signal=168%	up
GSE21546_ELK1_KO_VS_SAP1A_KO_AND_ELK1_KO_DP_THYMOCYTES_DN	GSE21546_ELK1_KO_VS_SAP1A_KO_AND_ELK1_KO_DP_THYMOCYTES_DN		39	0.474503	2.41279	0	0.0003972	0.104	759	tags=90%, list=45%, signal=159%	up
PRC2_EED_UP.V1_DN	PRC2_EED_UP.V1_DN		33	0.490858	2.41222	0	0.000400113	0.105	807	tags=94%, list=48%, signal=176%	up
GSE22601_DOUBLE_POSITIVE_VS_CD8_SINGLE_POSITIVE_THYMOCYTE_DN	GSE22601_DOUBLE_POSITIVE_VS_CD8_SINGLE_POSITIVE_THYMOCYTE_DN		20	0.593525	2.41163	0	0.000399319	0.105	697	tags=100%, list=41%, signal=168%	up
GO_DNA_REPLICATION	GO_DNA_REPLICATION		42	0.460266	2.41161	0	0.000398528	0.105	764	tags=93%, list=45%, signal=165%	up
GSE24634_NAIVE_CD4_TCELL_VS_DAY3_IL4_CONV_TREG_DN	GSE24634_NAIVE_CD4_TCELL_VS_DAY3_IL4_CONV_TREG_DN		38	0.474088	2.41078	0	0.000401356	0.106	772	tags=87%, list=46%, signal=156%	up
E2F_Q3_01	E2F_Q3_01		35	0.472164	2.41042	0	0.000404227	0.107	758	tags=89%, list=45%, signal=157%	up
GREENBAUM_E2A_TARGETS_UP	GREENBAUM_E2A_TARGETS_UP		22	0.545934	2.40998	0	0.000407092	0.108	726	tags=95%, list=43%, signal=165%	up
GSE8921_3H_VS_24H_TLR1_2_STIM_MONOCYTE_DN	GSE8921_3H_VS_24H_TLR1_2_STIM_MONOCYTE_DN		28	0.529062	2.40872	0	0.000406292	0.108	430	tags=64%, list=25%, signal=85%	up
E2F1_Q6	E2F1_Q6		37	0.467257	2.40716	0	0.000412832	0.11	756	tags=86%, list=45%, signal=153%	up
LY_AGING_OLD_DN	LY_AGING_OLD_DN		22	0.557855	2.40598	0	0.000423001	0.111	695	tags=95%, list=41%, signal=160%	up
GSE32901_NAIVE_VS_TH17_NEG_CD4_TCELL_UP	GSE32901_NAIVE_VS_TH17_NEG_CD4_TCELL_UP		48	0.435388	2.40589	0	0.000422175	0.111	759	tags=85%, list=45%, signal=151%	up
GSE43955_TH0_VS_TGFB_IL6_TH17_ACT_CD4_TCELL_4H_UP	GSE43955_TH0_VS_TGFB_IL6_TH17_ACT_CD4_TCELL_4H_UP		17	0.61168	2.4051	0	0.000421352	0.111	195	tags=53%, list=12%, signal=59%	up
GSE411_UNSTIM_VS_100MIN_IL6_STIM_MACROPHAGE_UP	GSE411_UNSTIM_VS_100MIN_IL6_STIM_MACROPHAGE_UP		16	0.604944	2.40479	0	0.000420532	0.111	282	tags=63%, list=17%, signal=74%	up
GSE2770_IL12_VS_IL4_TREATED_ACT_CD4_TCELL_48H_UP	GSE2770_IL12_VS_IL4_TREATED_ACT_CD4_TCELL_48H_UP		27	0.523907	2.40468	0	0.000419716	0.111	558	tags=78%, list=33%, signal=114%	up
SMITH_TERT_TARGETS_UP	SMITH_TERT_TARGETS_UP		15	0.639932	2.40381	0	0.000422448	0.111	395	tags=80%, list=23%, signal=104%	up
GSE14908_ATOPIC_VS_NONATOPIC_PATIENT_HDM_STIM_CD4_TCELL_UP	GSE14908_ATOPIC_VS_NONATOPIC_PATIENT_HDM_STIM_CD4_TCELL_UP		16	0.62563	2.40281	0	0.000425297	0.112	325	tags=69%, list=19%, signal=84%	up
RUTELLA_RESPONSE_TO_CSF2RB_AND_IL4_DN	RUTELLA_RESPONSE_TO_CSF2RB_AND_IL4_DN		35	0.478219	2.3997	0	0.000442375	0.115	635	tags=71%, list=38%, signal=112%	up
BURTON_ADIPOGENESIS_5	BURTON_ADIPOGENESIS_5		18	0.600831	2.39928	0	0.000448685	0.117	343	tags=67%, list=20%, signal=83%	up
GSE17974_0.5H_VS_72H_IL4_AND_ANTI_IL12_ACT_CD4_TCELL_DN	GSE17974_0.5H_VS_72H_IL4_AND_ANTI_IL12_ACT_CD4_TCELL_DN		39	0.475395	2.39918	0	0.000447822	0.117	667	tags=79%, list=40%, signal=128%	up
GSE17580_TREG_VS_TEFF_S_MANSONI_INF_UP	GSE17580_TREG_VS_TEFF_S_MANSONI_INF_UP		24	0.551862	2.39829	0	0.00045057	0.118	440	tags=67%, list=26%, signal=89%	up
GSE7218_IGM_VS_IGG_SIGNAL_THGOUGH_ANTIGEN_BCELL_UP	GSE7218_IGM_VS_IGG_SIGNAL_THGOUGH_ANTIGEN_BCELL_UP		36	0.473683	2.39782	0	0.000449707	0.118	797	tags=94%, list=47%, signal=175%	up
GSE37416_0H_VS_24H_F_TULARENSIS_LVS_NEUTROPHIL_DN	GSE37416_0H_VS_24H_F_TULARENSIS_LVS_NEUTROPHIL_DN		18	0.60164	2.39729	0	0.000448847	0.118	124	tags=44%, list=7%, signal=47%	up
GO_CHROMOSOMAL_REGION	GO_CHROMOSOMAL_REGION		56	0.423394	2.39723	0	0.000447991	0.118	758	tags=91%, list=45%, signal=160%	up
GSE12366_GC_VS_MEMORY_BCELL_UP	GSE12366_GC_VS_MEMORY_BCELL_UP		40	0.461202	2.39606	0	0.000461201	0.121	704	tags=85%, list=42%, signal=142%	up
MORF_BUB1B	MORF_BUB1B		21	0.562658	2.39418	0	0.000474447	0.124	700	tags=95%, list=41%, signal=161%	up
E2F_02	E2F_02		37	0.469084	2.39363	0	0.00047717	0.125	756	tags=86%, list=45%, signal=153%	up
GSE26890_CXCR1_NEG_VS_POS_EFFECTOR_CD8_TCELL_DN	GSE26890_CXCR1_NEG_VS_POS_EFFECTOR_CD8_TCELL_DN		16	0.610892	2.39294	0	0.00048333	0.127	475	tags=81%, list=28%, signal=112%	up
E2F1DP1_01	E2F1DP1_01		37	0.469084	2.39231	0	0.000485988	0.128	756	tags=86%, list=45%, signal=153%	up
GSE24726_WT_VS_E2-2_KO_PDC_UP	GSE24726_WT_VS_E2-2_KO_PDC_UP		22	0.549367	2.39212	0	0.000485071	0.128	625	tags=86%, list=37%, signal=135%	up
BLALOCK_ALZHEIMERS_DISEASE_DN	BLALOCK_ALZHEIMERS_DISEASE_DN		93	0.370322	2.39133	0	0.000484157	0.128	420	tags=53%, list=25%, signal=66%	up
REACTOME_METABOLISM_OF_AMINO_ACIDS_AND_DERIVATIVES	REACTOME_METABOLISM_OF_AMINO_ACIDS_AND_DERIVATIVES		20	0.575427	2.39086	0	0.000483247	0.128	463	tags=75%, list=27%, signal=102%	up
KAMMINGA_EZH2_TARGETS	KAMMINGA_EZH2_TARGETS		20	0.558153	2.39083	0	0.000482341	0.128	756	tags=100%, list=45%, signal=179%	up
MORF_DNMT1	MORF_DNMT1		20	0.591127	2.39014	0	0.000481437	0.128	701	tags=100%, list=42%, signal=169%	up
FRASOR_RESPONSE_TO_SERM_OR_FULVESTRANT_DN	FRASOR_RESPONSE_TO_SERM_OR_FULVESTRANT_DN		24	0.536952	2.38869	0	0.000494509	0.13	701	tags=92%, list=42%, signal=155%	up
GSE37416_0H_VS_48H_F_TULARENSIS_LVS_NEUTROPHIL_DN	GSE37416_0H_VS_48H_F_TULARENSIS_LVS_NEUTROPHIL_DN		22	0.551291	2.38858	0	0.000493586	0.13	124	tags=45%, list=7%, signal=48%	up
GO_REGULATION_OF_MICROTUBULE_POLYMERIZATION_OR_DEPOLYMERIZATION	GO_REGULATION_OF_MICROTUBULE_POLYMERIZATION_OR_DEPOLYMERIZATION		32	0.492159	2.38711	0	0.00049888	0.132	738	tags=94%, list=44%, signal=163%	up
GO_MICROTUBULE_BASED_PROCESS	GO_MICROTUBULE_BASED_PROCESS		68	0.403693	2.38547	0	0.000504899	0.134	738	tags=81%, list=44%, signal=138%	up
GO_MICROTUBULE_CYTOSKELETON_ORGANIZATION	GO_MICROTUBULE_CYTOSKELETON_ORGANIZATION		50	0.434882	2.38541	0	0.000503964	0.134	738	tags=86%, list=44%, signal=148%	up
E2F1_Q3	E2F1_Q3		38	0.471161	2.385	0	0.000503033	0.134	756	tags=87%, list=45%, signal=154%	up
GSE22886_UNSTIM_VS_STIM_MEMORY_TCELL_DN	GSE22886_UNSTIM_VS_STIM_MEMORY_TCELL_DN		26	0.533257	2.38343	0	0.000511585	0.137	610	tags=81%, list=36%, signal=125%	up
GSE12845_IGD_POS_BLOOD_VS_DARKZONE_GC_TONSIL_BCELL_DN	GSE12845_IGD_POS_BLOOD_VS_DARKZONE_GC_TONSIL_BCELL_DN		22	0.561524	2.38281	0	0.000517684	0.139	528	tags=82%, list=31%, signal=118%	up
GSE13547_2H_VS_12_H_ANTI_IGM_STIM_BCELL_UP	GSE13547_2H_VS_12_H_ANTI_IGM_STIM_BCELL_UP		63	0.399542	2.38115	0	0.000523643	0.141	759	tags=84%, list=45%, signal=147%	up
RB_P107_DN.V1_UP	RB_P107_DN.V1_UP		37	0.480127	2.38005	0	0.000522684	0.141	764	tags=92%, list=45%, signal=164%	up
GSE17721_4_VS_24H_CPG_BMDC_DN	GSE17721_4_VS_24H_CPG_BMDC_DN		19	0.584458	2.37939	0	0.000524137	0.142	429	tags=68%, list=25%, signal=91%	up
GSE39556_CD8A_DC_VS_NK_CELL_UP	GSE39556_CD8A_DC_VS_NK_CELL_UP		45	0.445066	2.37719	0	0.000536853	0.146	797	tags=89%, list=47%, signal=164%	up
ZHANG_TLX_TARGETS_DN	ZHANG_TLX_TARGETS_DN		36	0.469535	2.37559	0	0.000539317	0.147	715	tags=89%, list=42%, signal=151%	up
GSE1460_CD4_THYMOCYTE_VS_THYMIC_STROMAL_CELL_DN	GSE1460_CD4_THYMOCYTE_VS_THYMIC_STROMAL_CELL_DN		24	0.525853	2.37336	0	0.000540718	0.148	266	tags=50%, list=16%, signal=59%	up
ENK_UV_RESPONSE_KERATINOCYTE_DN	ENK_UV_RESPONSE_KERATINOCYTE_DN		30	0.509936	2.37207	0	0.000549934	0.151	784	tags=93%, list=46%, signal=171%	up
E2F4DP1_01	E2F4DP1_01		37	0.469084	2.37154	0	0.000548942	0.151	756	tags=86%, list=45%, signal=153%	up
GCNP_SHH_UP_LATE.V1_UP	GCNP_SHH_UP_LATE.V1_UP		29	0.505469	2.37047	0	0.00055816	0.153	591	tags=83%, list=35%, signal=125%	up
GSE29618_BCELL_VS_MDC_DAY7_FLU_VACCINE_DN	GSE29618_BCELL_VS_MDC_DAY7_FLU_VACCINE_DN		18	0.607638	2.36901	0	0.0005673	0.155	342	tags=67%, list=20%, signal=83%	up
GSE40274_CTRL_VS_XBP1_TRANSDUCED_ACTIVATED_CD4_TCELL_DN	GSE40274_CTRL_VS_XBP1_TRANSDUCED_ACTIVATED_CD4_TCELL_DN		23	0.535312	2.36672	0	0.000582876	0.159	634	tags=87%, list=38%, signal=137%	up
GSE24292_WT_VS_PPARG_KO_MACROPHAGE_UP	GSE24292_WT_VS_PPARG_KO_MACROPHAGE_UP		23	0.547218	2.36553	0	0.000588695	0.161	481	tags=70%, list=28%, signal=96%	up
GO_COFACTOR_METABOLIC_PROCESS	GO_COFACTOR_METABOLIC_PROCESS		40	0.456907	2.36515	0	0.000587642	0.161	513	tags=65%, list=30%, signal=91%	up
GSE25088_WT_VS_STAT6_KO_MACROPHAGE_ROSIGLITAZONE_AND_IL4_STIM_DN	GSE25088_WT_VS_STAT6_KO_MACROPHAGE_ROSIGLITAZONE_AND_IL4_STIM_DN		23	0.537346	2.36323	0	0.000606737	0.165	420	tags=61%, list=25%, signal=80%	up
KAUFFMANN_DNA_REPAIR_GENES	KAUFFMANN_DNA_REPAIR_GENES		34	0.478799	2.36254	0	0.00061221	0.167	766	tags=91%, list=45%, signal=164%	up
GSE2770_UNTREATED_VS_TGFB_AND_IL4_TREATED_ACT_CD4_TCELL_48H_DN	GSE2770_UNTREATED_VS_TGFB_AND_IL4_TREATED_ACT_CD4_TCELL_48H_DN		18	0.589753	2.36177	0	0.000617748	0.168	396	tags=72%, list=23%, signal=93%	up
GO_CARBOHYDRATE_METABOLIC_PROCESS	GO_CARBOHYDRATE_METABOLIC_PROCESS		62	0.406178	2.361	0	0.000619913	0.169	376	tags=53%, list=22%, signal=66%	up
GGCAGCT_MIR22	GGCAGCT_MIR22		15	0.612257	2.36092	0	0.000618814	0.169	500	tags=80%, list=30%, signal=113%	up
GSE41867_DAY8_EFFECTOR_VS_DAY30_EXHAUSTED_CD8_TCELL_LCMV_CLONE13_UP	GSE41867_DAY8_EFFECTOR_VS_DAY30_EXHAUSTED_CD8_TCELL_LCMV_CLONE13_UP		24	0.521672	2.36069	0	0.000617719	0.169	699	tags=92%, list=41%, signal=154%	up
E2F1DP2_01	E2F1DP2_01		37	0.469084	2.36068	0	0.000616627	0.169	756	tags=86%, list=45%, signal=153%	up
DOUGLAS_BMI1_TARGETS_UP	DOUGLAS_BMI1_TARGETS_UP		69	0.396228	2.36067	0	0.00061554	0.169	608	tags=65%, list=36%, signal=98%	up
KEGG_LYSOSOME	KEGG_LYSOSOME		23	0.540336	2.35716	0	0.000654061	0.179	397	tags=65%, list=24%, signal=84%	up
GSE36392_TYPE_2_MYELOID_VS_MAC_IL25_TREATED_LUNG_DN	GSE36392_TYPE_2_MYELOID_VS_MAC_IL25_TREATED_LUNG_DN		18	0.591077	2.35669	0	0.000659466	0.181	312	tags=67%, list=18%, signal=81%	up
GSE15330_MEGAKARYOCYTE_ERYTHROID_VS_GRANULOCYTE_MONOCYTE_PROGENITOR_IKAROS_KO_UP	GSE15330_MEGAKARYOCYTE_ERYTHROID_VS_GRANULOCYTE_MONOCYTE_PROGENITOR_IKAROS_KO_UP		19	0.583992	2.35209	0	0.000687689	0.188	414	tags=74%, list=25%, signal=97%	up
GSE40655_FOXO1_KO_VS_WT_NTREG_DN	GSE40655_FOXO1_KO_VS_WT_NTREG_DN		25	0.518763	2.34924	0	0.000709356	0.195	655	tags=84%, list=39%, signal=135%	up
GSE2770_UNTREATED_VS_IL4_TREATED_ACT_CD4_TCELL_48H_DN	GSE2770_UNTREATED_VS_IL4_TREATED_ACT_CD4_TCELL_48H_DN		39	0.457601	2.34804	0	0.000716704	0.196	691	tags=85%, list=41%, signal=140%	up
GSE7509_DC_VS_MONOCYTE_UP	GSE7509_DC_VS_MONOCYTE_UP		29	0.497355	2.34742	0	0.000718669	0.197	400	tags=55%, list=24%, signal=71%	up
OXFORD_RALA_OR_RALB_TARGETS_UP	OXFORD_RALA_OR_RALB_TARGETS_UP		26	0.515644	2.34722	0	0.000717419	0.197	830	tags=100%, list=49%, signal=194%	up
GO_COFACTOR_BINDING	GO_COFACTOR_BINDING		32	0.476795	2.3461	0	0.000729047	0.2	513	tags=66%, list=30%, signal=92%	up
E2F_Q4	E2F_Q4		37	0.465653	2.34484	0	0.000731015	0.201	758	tags=86%, list=45%, signal=154%	up
TCANNTGAY_SREBP1_01	TCANNTGAY_SREBP1_01		39	0.460069	2.34475	0	0.00072975	0.201	336	tags=49%, list=20%, signal=59%	up
GSE3982_EOSINOPHIL_VS_MAC_DN	GSE3982_EOSINOPHIL_VS_MAC_DN		22	0.541675	2.34358	0	0.00073176	0.202	738	tags=95%, list=44%, signal=167%	up
KAUFFMANN_MELANOMA_RELAPSE_UP	KAUFFMANN_MELANOMA_RELAPSE_UP		24	0.534856	2.34357	0	0.000730499	0.202	797	tags=100%, list=47%, signal=187%	up
MODULE_72	MODULE_72		39	0.462608	2.34322	0	0.000735653	0.204	714	tags=85%, list=42%, signal=143%	up
E2F4DP2_01	E2F4DP2_01		37	0.469084	2.34314	0	0.000734389	0.204	756	tags=86%, list=45%, signal=153%	up
GSE2770_IL12_AND_TGFB_VS_IL4_TREATED_ACT_CD4_TCELL_6H_UP	GSE2770_IL12_AND_TGFB_VS_IL4_TREATED_ACT_CD4_TCELL_6H_UP		28	0.499177	2.34234	0	0.000739521	0.205	697	tags=86%, list=41%, signal=144%	up
GSE25123_CTRL_VS_ROSIGLITAZONE_STIM_PPARG_KO_MACROPHAGE_UP	GSE25123_CTRL_VS_ROSIGLITAZONE_STIM_PPARG_KO_MACROPHAGE_UP		19	0.574502	2.34229	0	0.000741452	0.206	374	tags=68%, list=22%, signal=87%	up
GO_REGULATION_OF_MITOTIC_CELL_CYCLE	GO_REGULATION_OF_MITOTIC_CELL_CYCLE		64	0.40302	2.34142	0	0.00074656	0.208	704	tags=80%, list=42%, signal=132%	up
GSE3039_CD4_TCELL_VS_ALPHABETA_CD8_TCELL_DN	GSE3039_CD4_TCELL_VS_ALPHABETA_CD8_TCELL_DN		22	0.543937	2.34121	0	0.000748476	0.209	384	tags=59%, list=23%, signal=75%	up
ODONNELL_TARGETS_OF_MYC_AND_TFRC_DN	ODONNELL_TARGETS_OF_MYC_AND_TFRC_DN		24	0.534856	2.34069	0	0.00075992	0.211	797	tags=100%, list=47%, signal=187%	up
GNF2_SMC2L1	GNF2_SMC2L1		25	0.536669	2.33856	0	0.000766866	0.214	738	tags=96%, list=44%, signal=168%	up
GSE40274_CTRL_VS_FOXP3_AND_HELIOS_TRANSDUCED_ACTIVATED_CD4_TCELL_DN	GSE40274_CTRL_VS_FOXP3_AND_HELIOS_TRANSDUCED_ACTIVATED_CD4_TCELL_DN		29	0.509347	2.33821	0	0.000768726	0.215	784	tags=93%, list=46%, signal=171%	up
GSE21033_3H_VS_24H_POLYIC_STIM_DC_DN	GSE21033_3H_VS_24H_POLYIC_STIM_DC_DN		19	0.581502	2.33663	0	0.000773741	0.217	560	tags=84%, list=33%, signal=125%	up
GSE24634_TREG_VS_TCONV_POST_DAY5_IL4_CONVERSION_UP	GSE24634_TREG_VS_TCONV_POST_DAY5_IL4_CONVERSION_UP		20	0.556954	2.33328	0	0.000799308	0.223	758	tags=100%, list=45%, signal=179%	up
E2F_Q6	E2F_Q6		37	0.465653	2.33323	0	0.000797963	0.223	758	tags=86%, list=45%, signal=154%	up
GO_MALE_GAMETE_GENERATION	GO_MALE_GAMETE_GENERATION		32	0.477475	2.33311	0	0.000796621	0.223	738	tags=88%, list=44%, signal=153%	up
GSE4748_CYANOBACTERIUM_LPSLIKE_VS_LPS_AND_CYANOBACTERIUM_LPSLIKE_STIM_DC_3H_DN	GSE4748_CYANOBACTERIUM_LPSLIKE_VS_LPS_AND_CYANOBACTERIUM_LPSLIKE_STIM_DC_3H_DN		18	0.578794	2.33305	0	0.000801426	0.225	251	tags=50%, list=15%, signal=58%	up
GO_RIBONUCLEOPROTEIN_COMPLEX	GO_RIBONUCLEOPROTEIN_COMPLEX		30	0.481566	2.33301	0	0.000800084	0.225	436	tags=67%, list=26%, signal=88%	up
GARGALOVIC_RESPONSE_TO_OXIDIZED_PHOSPHOLIPIDS_TURQUOISE_DN	GARGALOVIC_RESPONSE_TO_OXIDIZED_PHOSPHOLIPIDS_TURQUOISE_DN		18	0.571856	2.33296	0	0.000798746	0.225	732	tags=100%, list=43%, signal=175%	up
GO_REGULATION_OF_PROTEIN_COMPLEX_DISASSEMBLY	GO_REGULATION_OF_PROTEIN_COMPLEX_DISASSEMBLY		32	0.478956	2.33294	0	0.000797413	0.225	750	tags=94%, list=44%, signal=166%	up
GSE15930_NAIVE_VS_72H_IN_VITRO_STIM_IL12_CD8_TCELL_DN	GSE15930_NAIVE_VS_72H_IN_VITRO_STIM_IL12_CD8_TCELL_DN		38	0.45468	2.33191	0	0.00080551	0.228	502	tags=66%, list=30%, signal=92%	up
GSE19401_NAIVE_VS_IMMUNIZED_MOUSE_PLN_FOLLICULAR_DC_DN	GSE19401_NAIVE_VS_IMMUNIZED_MOUSE_PLN_FOLLICULAR_DC_DN		21	0.557297	2.33117	0	0.00080417	0.228	336	tags=62%, list=20%, signal=76%	up
GSE1460_INTRATHYMIC_T_PROGENITOR_VS_NAIVE_CD4_TCELL_CORD_BLOOD_UP	GSE1460_INTRATHYMIC_T_PROGENITOR_VS_NAIVE_CD4_TCELL_CORD_BLOOD_UP		36	0.467345	2.33054	0	0.000809087	0.23	726	tags=86%, list=43%, signal=148%	up
GSE24634_TREG_VS_TCONV_POST_DAY10_IL4_CONVERSION_UP	GSE24634_TREG_VS_TCONV_POST_DAY10_IL4_CONVERSION_UP		38	0.456531	2.32962	0	0.000820099	0.234	738	tags=87%, list=44%, signal=151%	up
GSE27786_LSK_VS_NKTCELL_UP	GSE27786_LSK_VS_NKTCELL_UP		30	0.488193	2.32591	0	0.000842102	0.24	587	tags=73%, list=35%, signal=110%	up
RUTELLA_RESPONSE_TO_HGF_VS_CSF2RB_AND_IL4_DN	RUTELLA_RESPONSE_TO_HGF_VS_CSF2RB_AND_IL4_DN		29	0.514698	2.32397	0	0.000862169	0.245	349	tags=52%, list=21%, signal=64%	up
FURUKAWA_DUSP6_TARGETS_PCI35_DN	FURUKAWA_DUSP6_TARGETS_PCI35_DN		31	0.475021	2.32395	0	0.000860749	0.245	694	tags=87%, list=41%, signal=145%	up
GSE22313_HEALTHY_VS_SLE_MOUSE_CD4_TCELL_DN	GSE22313_HEALTHY_VS_SLE_MOUSE_CD4_TCELL_DN		46	0.442523	2.32392	0	0.000859333	0.245	662	tags=83%, list=39%, signal=132%	up
GSE26669_CTRL_VS_COSTIM_BLOCK_MLR_CD8_TCELL_UP	GSE26669_CTRL_VS_COSTIM_BLOCK_MLR_CD8_TCELL_UP		26	0.516847	2.3224	0	0.000873219	0.25	828	tags=100%, list=49%, signal=193%	up
GO_LIPID_METABOLIC_PROCESS	GO_LIPID_METABOLIC_PROCESS		93	0.355321	2.32211	0	0.000874862	0.251	306	tags=38%, list=18%, signal=43%	up
FLECHNER_BIOPSY_KIDNEY_TRANSPLANT_REJECTED_VS_OK_DN	FLECHNER_BIOPSY_KIDNEY_TRANSPLANT_REJECTED_VS_OK_DN		54	0.414041	2.32079	0	0.00089486	0.257	731	tags=76%, list=43%, signal=130%	up
GSE17721_0.5H_VS_12H_POLYIC_BMDC_UP	GSE17721_0.5H_VS_12H_POLYIC_BMDC_UP		17	0.603374	2.31991	0	0.000896414	0.258	362	tags=71%, list=21%, signal=89%	up
GSE7764_IL15_NK_CELL_24H_VS_SPLENOCYTE_UP	GSE7764_IL15_NK_CELL_24H_VS_SPLENOCYTE_UP		30	0.487294	2.31978	0	0.000894952	0.258	701	tags=83%, list=42%, signal=140%	up
GSE3982_DC_VS_CENT_MEMORY_CD4_TCELL_UP	GSE3982_DC_VS_CENT_MEMORY_CD4_TCELL_UP		33	0.468134	2.31974	0	0.000893494	0.258	888	tags=97%, list=53%, signal=201%	up
GSE10325_LUPUS_BCELL_VS_LUPUS_MYELOID_DN	GSE10325_LUPUS_BCELL_VS_LUPUS_MYELOID_DN		15	0.624506	2.31962	0	0.000892042	0.258	599	tags=93%, list=35%, signal=143%	up
GSE10240_CTRL_VS_IL17_AND_IL22_STIM_PRIMARY_BRONCHIAL_EPITHELIAL_CELLS_DN	GSE10240_CTRL_VS_IL17_AND_IL22_STIM_PRIMARY_BRONCHIAL_EPITHELIAL_CELLS_DN		34	0.47559	2.31908	0	0.000902692	0.261	838	tags=94%, list=50%, signal=183%	up
GSE5542_UNTREATED_VS_IFNA_AND_IFNG_TREATED_EPITHELIAL_CELLS_24H_DN	GSE5542_UNTREATED_VS_IFNA_AND_IFNG_TREATED_EPITHELIAL_CELLS_24H_DN		17	0.597426	2.31865	0	0.000907311	0.263	348	tags=65%, list=21%, signal=81%	up
GSE24102_GRANULOCYSTIC_MDSC_VS_NEUTROPHIL_DN	GSE24102_GRANULOCYSTIC_MDSC_VS_NEUTROPHIL_DN		22	0.54353	2.31579	0	0.000953807	0.278	312	tags=59%, list=18%, signal=72%	up
GSE34156_TLR1_TLR2_LIGAND_VS_NOD2_AND_TLR1_TLR2_LIGAND_24H_TREATED_MONOCYTE_UP	GSE34156_TLR1_TLR2_LIGAND_VS_NOD2_AND_TLR1_TLR2_LIGAND_24H_TREATED_MONOCYTE_UP		27	0.515359	2.31432	0	0.000958369	0.279	583	tags=74%, list=35%, signal=111%	up
GSE27786_LIN_NEG_VS_CD4_TCELL_UP	GSE27786_LIN_NEG_VS_CD4_TCELL_UP		25	0.517346	2.31417	0	0.000959818	0.28	520	tags=76%, list=31%, signal=108%	up
GO_CELL_CYCLE_CHECKPOINT	GO_CELL_CYCLE_CHECKPOINT		37	0.467406	2.31279	0	0.000968854	0.284	726	tags=89%, list=43%, signal=153%	up
PARENT_MTOR_SIGNALING_UP	PARENT_MTOR_SIGNALING_UP		45	0.426921	2.31208	0	0.00097328	0.284	292	tags=42%, list=17%, signal=50%	up
ALFANO_MYC_TARGETS	ALFANO_MYC_TARGETS		29	0.476454	2.3111	0	0.000986674	0.288	759	tags=90%, list=45%, signal=160%	up
GNF2_MCM5	GNF2_MCM5		16	0.613038	2.31095	0	0.000988045	0.289	662	tags=100%, list=39%, signal=163%	up
GSE2405_HEAT_KILLED_LYSATE_VS_LIVE_A_PHAGOCYTOPHILUM_STIM_NEUTROPHIL_9H_UP	GSE2405_HEAT_KILLED_LYSATE_VS_LIVE_A_PHAGOCYTOPHILUM_STIM_NEUTROPHIL_9H_UP		55	0.410921	2.31075	0	0.000992499	0.29	738	tags=84%, list=44%, signal=144%	up
SENESE_HDAC3_TARGETS_DN	SENESE_HDAC3_TARGETS_DN		65	0.390999	2.31045	0	0.000993869	0.291	857	tags=88%, list=51%, signal=171%	up
GSE6259_DEC205_POS_DC_VS_CD8_TCELL_UP	GSE6259_DEC205_POS_DC_VS_CD8_TCELL_UP		17	0.594117	2.31017	0	0.000992286	0.291	196	tags=53%, list=12%, signal=59%	up
KAAB_HEART_ATRIUM_VS_VENTRICLE_DN	KAAB_HEART_ATRIUM_VS_VENTRICLE_DN		20	0.55599	2.30917	0	0.0010056	0.295	367	tags=60%, list=22%, signal=76%	up
GSE9650_EFFECTOR_VS_MEMORY_CD8_TCELL_UP	GSE9650_EFFECTOR_VS_MEMORY_CD8_TCELL_UP		48	0.416086	2.30714	0	0.00102176	0.297	680	tags=77%, list=40%, signal=125%	up
GSE6259_33D1_POS_DC_VS_BCELL_DN	GSE6259_33D1_POS_DC_VS_BCELL_DN		16	0.605861	2.30695	0	0.00102014	0.297	674	tags=100%, list=40%, signal=165%	up
PID_E2F_PATHWAY	PID_E2F_PATHWAY		22	0.530072	2.30661	0	0.00101852	0.297	662	tags=91%, list=39%, signal=148%	up
GSE5463_CTRL_VS_DEXAMETHASONE_TREATED_THYMOCYTE_UP	GSE5463_CTRL_VS_DEXAMETHASONE_TREATED_THYMOCYTE_UP		18	0.567841	2.30661	0	0.00101692	0.297	323	tags=56%, list=19%, signal=68%	up
GO_TRANSPORT_VESICLE	GO_TRANSPORT_VESICLE		20	0.547245	2.30471	0	0.00104182	0.305	189	tags=45%, list=11%, signal=50%	up
GSE19401_PAM2CSK4_VS_RETINOIC_ACID_AND_PAM2CSK4_STIM_FOLLICULAR_DC_DN	GSE19401_PAM2CSK4_VS_RETINOIC_ACID_AND_PAM2CSK4_STIM_FOLLICULAR_DC_DN		35	0.454121	2.30467	0	0.00104018	0.305	582	tags=69%, list=34%, signal=102%	up
GSE19941_UNSTIM_VS_LPS_STIM_IL10_KO_NFKBP50_KO_MACROPHAGE_UP	GSE19941_UNSTIM_VS_LPS_STIM_IL10_KO_NFKBP50_KO_MACROPHAGE_UP		40	0.438568	2.30367	0	0.00104732	0.307	797	tags=90%, list=47%, signal=166%	up
GSE11864_CSF1_VS_CSF1_IFNG_IN_MAC_DN	GSE11864_CSF1_VS_CSF1_IFNG_IN_MAC_DN		25	0.508759	2.30238	0	0.00107195	0.312	358	tags=56%, list=21%, signal=70%	up
GSE11057_CD4_CENT_MEM_VS_PBMC_DN	GSE11057_CD4_CENT_MEM_VS_PBMC_DN		20	0.54001	2.29991	0	0.00109778	0.318	481	tags=70%, list=28%, signal=97%	up
GO_SPINDLE_MICROTUBULE	GO_SPINDLE_MICROTUBULE		16	0.604067	2.29987	0	0.00109606	0.318	677	tags=100%, list=40%, signal=165%	up
MORF_FEN1	MORF_FEN1		17	0.590664	2.29882	0	0.00110598	0.322	700	tags=100%, list=41%, signal=169%	up
GO_SEXUAL_REPRODUCTION	GO_SEXUAL_REPRODUCTION		42	0.425444	2.29733	0	0.00112771	0.329	740	tags=81%, list=44%, signal=141%	up
GSE5589_WT_VS_IL6_KO_LPS_AND_IL10_STIM_MACROPHAGE_45MIN_UP	GSE5589_WT_VS_IL6_KO_LPS_AND_IL10_STIM_MACROPHAGE_45MIN_UP		42	0.435225	2.29723	0	0.00112881	0.33	697	tags=81%, list=41%, signal=134%	up
GSE10325_LUPUS_CD4_TCELL_VS_LUPUS_MYELOID_DN	GSE10325_LUPUS_CD4_TCELL_VS_LUPUS_MYELOID_DN		16	0.613015	2.2944	0	0.00116555	0.342	563	tags=88%, list=33%, signal=130%	up
GSE22432_CONVENTIONAL_CDC_VS_PLASMACYTOID_PDC_UP	GSE22432_CONVENTIONAL_CDC_VS_PLASMACYTOID_PDC_UP		22	0.547217	2.29424	0	0.00116375	0.342	676	tags=91%, list=40%, signal=150%	up
GSE37416_CTRL_VS_3H_F_TULARENSIS_LVS_NEUTROPHIL_DN	GSE37416_CTRL_VS_3H_F_TULARENSIS_LVS_NEUTROPHIL_DN		15	0.61366	2.29268	0	0.00116486	0.342	486	tags=80%, list=29%, signal=111%	up
GSE34156_NOD2_LIGAND_VS_TLR1_TLR2_LIGAND_6H_TREATED_MONOCYTE_DN	GSE34156_NOD2_LIGAND_VS_TLR1_TLR2_LIGAND_6H_TREATED_MONOCYTE_DN		28	0.486643	2.28951	0	0.00119476	0.349	427	tags=57%, list=25%, signal=75%	up
GNF2_CKS1B	GNF2_CKS1B		19	0.568604	2.28854	0	0.00120453	0.351	738	tags=100%, list=44%, signal=176%	up
MORF_XRCC5	MORF_XRCC5		17	0.590066	2.28472	0	0.00125142	0.361	701	tags=100%, list=42%, signal=169%	up
GSE20727_CTRL_VS_DNFB_ALLERGEN_TREATED_DC_UP	GSE20727_CTRL_VS_DNFB_ALLERGEN_TREATED_DC_UP		25	0.513	2.28371	0	0.00125808	0.363	759	tags=92%, list=45%, signal=165%	up
GSE7768_OVA_ALONE_VS_OVA_WITH_MPL_IMMUNIZED_MOUSE_WHOLE_SPLEEN_6H_UP	GSE7768_OVA_ALONE_VS_OVA_WITH_MPL_IMMUNIZED_MOUSE_WHOLE_SPLEEN_6H_UP		31	0.479037	2.28197	0	0.00127329	0.367	741	tags=90%, list=44%, signal=158%	up
GO_MICROTUBULE	GO_MICROTUBULE		45	0.426319	2.28109	0	0.00128284	0.371	738	tags=87%, list=44%, signal=150%	up
GO_CYTOKINESIS	GO_CYTOKINESIS		18	0.565625	2.28091	0	0.00128377	0.371	560	tags=89%, list=33%, signal=132%	up
RCGCANGCGY_NRF1_Q6	RCGCANGCGY_NRF1_Q6		48	0.412512	2.27977	0	0.00130069	0.378	726	tags=81%, list=43%, signal=139%	up
GSE2128_C57BL6_VS_NOD_THYMOCYTE_UP	GSE2128_C57BL6_VS_NOD_THYMOCYTE_UP		34	0.473625	2.2796	0	0.00130445	0.38	715	tags=85%, list=42%, signal=145%	up
GSE42088_UNINF_VS_LEISHMANIA_INF_DC_4H_UP	GSE42088_UNINF_VS_LEISHMANIA_INF_DC_4H_UP		47	0.416997	2.2786	0	0.00132253	0.383	629	tags=68%, list=37%, signal=106%	up
GO_POSITIVE_REGULATION_OF_CELL_CYCLE	GO_POSITIVE_REGULATION_OF_CELL_CYCLE		49	0.41661	2.27852	0	0.00132338	0.384	637	tags=78%, list=38%, signal=121%	up
REACTOME_S_PHASE	REACTOME_S_PHASE		25	0.525355	2.27837	0	0.00132434	0.385	764	tags=96%, list=45%, signal=173%	up
GSE17974_1.5H_VS_72H_IL4_AND_ANTI_IL12_ACT_CD4_TCELL_DN	GSE17974_1.5H_VS_72H_IL4_AND_ANTI_IL12_ACT_CD4_TCELL_DN		32	0.478228	2.27782	0	0.00133917	0.388	615	tags=78%, list=36%, signal=121%	up
GSE3982_EFF_MEMORY_CD4_TCELL_VS_TH1_DN	GSE3982_EFF_MEMORY_CD4_TCELL_VS_TH1_DN		51	0.40661	2.27606	0	0.00136811	0.393	675	tags=76%, list=40%, signal=124%	up
GSE2770_IL4_ACT_VS_ACT_CD4_TCELL_6H_DN	GSE2770_IL4_ACT_VS_ACT_CD4_TCELL_6H_DN		24	0.512224	2.27602	0	0.00136605	0.393	252	tags=46%, list=15%, signal=53%	up
GSE26030_TH1_VS_TH17_RESTIMULATED_DAY15_POST_POLARIZATION_DN	GSE26030_TH1_VS_TH17_RESTIMULATED_DAY15_POST_POLARIZATION_DN		24	0.507852	2.27541	0	0.00136679	0.394	324	tags=58%, list=19%, signal=71%	up
GO_CELLULAR_MODIFIED_AMINO_ACID_METABOLIC_PROCESS	GO_CELLULAR_MODIFIED_AMINO_ACID_METABOLIC_PROCESS		27	0.495022	2.27437	0	0.00138718	0.4	463	tags=67%, list=27%, signal=90%	up
GO_MONOSACCHARIDE_METABOLIC_PROCESS	GO_MONOSACCHARIDE_METABOLIC_PROCESS		28	0.476118	2.27385	0	0.00139623	0.402	428	tags=64%, list=25%, signal=85%	up
GRAESSMANN_APOPTOSIS_BY_DOXORUBICIN_UP	GRAESSMANN_APOPTOSIS_BY_DOXORUBICIN_UP		106	0.341243	2.27307	0	0.00140804	0.407	382	tags=41%, list=23%, signal=49%	up
CHANG_CORE_SERUM_RESPONSE_UP	CHANG_CORE_SERUM_RESPONSE_UP		34	0.463993	2.27206	0	0.00141728	0.41	749	tags=88%, list=44%, signal=155%	up
COLINA_TARGETS_OF_4EBP1_AND_4EBP2	COLINA_TARGETS_OF_4EBP1_AND_4EBP2		64	0.386793	2.27154	0	0.00142623	0.413	630	tags=67%, list=37%, signal=103%	up
MOLENAAR_TARGETS_OF_CCND1_AND_CDK4_DN	MOLENAAR_TARGETS_OF_CCND1_AND_CDK4_DN		26	0.496686	2.26958	0	0.00145178	0.419	691	tags=88%, list=41%, signal=147%	up
GO_REGULATION_OF_PROTEIN_MODIFICATION_BY_SMALL_PROTEIN_CONJUGATION_OR_REMOVAL	GO_REGULATION_OF_PROTEIN_MODIFICATION_BY_SMALL_PROTEIN_CONJUGATION_OR_REMOVAL		22	0.535921	2.26955	0	0.00145239	0.419	726	tags=91%, list=43%, signal=157%	up
GSE45365_WT_VS_IFNAR_KO_CD11B_DC_DN	GSE45365_WT_VS_IFNAR_KO_CD11B_DC_DN		23	0.529104	2.26898	0	0.00145574	0.42	550	tags=74%, list=33%, signal=108%	up
GRAHAM_CML_QUIESCENT_VS_NORMAL_QUIESCENT_UP	GRAHAM_CML_QUIESCENT_VS_NORMAL_QUIESCENT_UP		45	0.421449	2.26894	0	0.0014564	0.421	797	tags=84%, list=47%, signal=156%	up
GSE29618_BCELL_VS_MONOCYTE_DN	GSE29618_BCELL_VS_MONOCYTE_DN		20	0.551115	2.26855	0	0.00145981	0.422	639	tags=90%, list=38%, signal=143%	up
GSE19198_CTRL_VS_IL21_TREATED_TCELL_24H_UP	GSE19198_CTRL_VS_IL21_TREATED_TCELL_24H_UP		16	0.604609	2.26746	0	0.00147158	0.427	87	tags=38%, list=5%, signal=39%	up
GO_SPINDLE_POLE	GO_SPINDLE_POLE		21	0.533893	2.26586	0	0.00149954	0.431	797	tags=100%, list=47%, signal=187%	up
APPEL_IMATINIB_RESPONSE	APPEL_IMATINIB_RESPONSE		15	0.601393	2.26532	0	0.0015029	0.432	563	tags=87%, list=33%, signal=129%	up
GSE3039_ALPHABETA_CD8_TCELL_VS_B2_BCELL_DN	GSE3039_ALPHABETA_CD8_TCELL_VS_B2_BCELL_DN		25	0.500243	2.26227	0	0.00154204	0.442	701	tags=84%, list=42%, signal=142%	up
GRAESSMANN_APOPTOSIS_BY_DOXORUBICIN_DN	GRAESSMANN_APOPTOSIS_BY_DOXORUBICIN_DN		147	0.317173	2.26074	0	0.00156478	0.446	778	tags=73%, list=46%, signal=123%	up
GSE17580_UNINFECTED_VS_S_MANSONI_INF_TREG_DN	GSE17580_UNINFECTED_VS_S_MANSONI_INF_TREG_DN		23	0.523284	2.26064	0	0.00156248	0.446	226	tags=48%, list=13%, signal=54%	up
BHATTACHARYA_EMBRYONIC_STEM_CELL	BHATTACHARYA_EMBRYONIC_STEM_CELL		22	0.539332	2.26017	0	0.00157389	0.448	699	tags=91%, list=41%, signal=153%	up
PETROVA_ENDOTHELIUM_LYMPHATIC_VS_BLOOD_UP	PETROVA_ENDOTHELIUM_LYMPHATIC_VS_BLOOD_UP		38	0.444283	2.25992	0	0.00157439	0.448	812	tags=87%, list=48%, signal=164%	up
GSE23568_ID3_KO_VS_WT_CD8_TCELL_UP	GSE23568_ID3_KO_VS_WT_CD8_TCELL_UP		52	0.398847	2.25853	0	0.00159681	0.452	759	tags=87%, list=45%, signal=152%	up
GSE1460_DP_THYMOCYTE_VS_NAIVE_CD4_TCELL_CORD_BLOOD_UP	GSE1460_DP_THYMOCYTE_VS_NAIVE_CD4_TCELL_CORD_BLOOD_UP		22	0.532825	2.2574	0	0.00161631	0.455	697	tags=91%, list=41%, signal=153%	up
E2F_03	E2F_03		33	0.471789	2.25715	0	0.00161425	0.456	758	tags=88%, list=45%, signal=156%	up
CHICAS_RB1_TARGETS_SENESCENT	CHICAS_RB1_TARGETS_SENESCENT		78	0.362085	2.25666	0	0.00162555	0.46	878	tags=86%, list=52%, signal=171%	up
GSE22196_HEALTHY_VS_OBESE_MOUSE_SKIN_GAMMADELTA_TCELL_DN	GSE22196_HEALTHY_VS_OBESE_MOUSE_SKIN_GAMMADELTA_TCELL_DN		27	0.497636	2.25601	0	0.00162859	0.461	191	tags=41%, list=11%, signal=45%	up
GSE22886_NAIVE_CD4_TCELL_VS_12H_ACT_TH2_DN	GSE22886_NAIVE_CD4_TCELL_VS_12H_ACT_TH2_DN		25	0.493686	2.25594	0	0.00162893	0.462	866	tags=100%, list=51%, signal=202%	up
GO_INTRACELLULAR_PROTEIN_TRANSPORT	GO_INTRACELLULAR_PROTEIN_TRANSPORT		28	0.488033	2.25581	0	0.00162917	0.463	569	tags=75%, list=34%, signal=111%	up
GO_ENDOPLASMIC_RETICULUM_PART	GO_ENDOPLASMIC_RETICULUM_PART		76	0.364927	2.25571	0	0.00162682	0.463	275	tags=38%, list=16%, signal=44%	up
GSE36826_WT_VS_IL1R_KO_SKIN_STAPH_AUREUS_INF_DN	GSE36826_WT_VS_IL1R_KO_SKIN_STAPH_AUREUS_INF_DN		39	0.431873	2.25499	0	0.0016326	0.465	426	tags=51%, list=25%, signal=67%	up
GSE17186_BLOOD_VS_CORD_BLOOD_NAIVE_BCELL_UP	GSE17186_BLOOD_VS_CORD_BLOOD_NAIVE_BCELL_UP		15	0.62031	2.25462	0	0.00163292	0.465	517	tags=87%, list=31%, signal=124%	up
MILI_PSEUDOPODIA_HAPTOTAXIS_DN	MILI_PSEUDOPODIA_HAPTOTAXIS_DN		72	0.366601	2.25393	0	0.00164139	0.467	888	tags=85%, list=53%, signal=171%	up
GSE3982_BASOPHIL_VS_TH1_DN	GSE3982_BASOPHIL_VS_TH1_DN		33	0.465395	2.25247	0	0.00166848	0.474	784	tags=88%, list=46%, signal=161%	up
GSE2706_2H_VS_8H_R848_AND_LPS_STIM_DC_UP	GSE2706_2H_VS_8H_R848_AND_LPS_STIM_DC_UP		21	0.532089	2.2521	0	0.00167148	0.475	196	tags=48%, list=12%, signal=53%	up
GO_ALPHA_AMINO_ACID_METABOLIC_PROCESS	GO_ALPHA_AMINO_ACID_METABOLIC_PROCESS		33	0.461816	2.25206	0	0.00166908	0.475	463	tags=64%, list=27%, signal=86%	up
GSE2770_TGFB_AND_IL4_VS_TGFB_AND_IL12_TREATED_ACT_CD4_TCELL_6H_UP	GSE2770_TGFB_AND_IL4_VS_TGFB_AND_IL12_TREATED_ACT_CD4_TCELL_6H_UP		15	0.612389	2.25203	0	0.0016667	0.475	290	tags=60%, list=17%, signal=72%	up
GSE2770_UNTREATED_VS_ACT_CD4_TCELL_6H_UP	GSE2770_UNTREATED_VS_ACT_CD4_TCELL_6H_UP		22	0.529588	2.25199	0	0.00166432	0.475	396	tags=64%, list=23%, signal=82%	up
GSE32986_UNSTIM_VS_CURDLAN_HIGHDOSE_STIM_DC_UP	GSE32986_UNSTIM_VS_CURDLAN_HIGHDOSE_STIM_DC_UP		27	0.486705	2.25192	0	0.00166451	0.475	802	tags=96%, list=48%, signal=181%	up
GO_PROTEASOMAL_PROTEIN_CATABOLIC_PROCESS	GO_PROTEASOMAL_PROTEIN_CATABOLIC_PROCESS		24	0.503137	2.25146	0	0.0016728	0.476	726	tags=88%, list=43%, signal=151%	up
GSE34156_UNTREATED_VS_6H_TLR1_TLR2_LIGAND_TREATED_MONOCYTE_UP	GSE34156_UNTREATED_VS_6H_TLR1_TLR2_LIGAND_TREATED_MONOCYTE_UP		29	0.477366	2.25118	0	0.00167042	0.476	427	tags=59%, list=25%, signal=77%	up
GSE22033_WT_VS_PPARG_KO_MEF_DN	GSE22033_WT_VS_PPARG_KO_MEF_DN		20	0.539975	2.25117	0	0.00166805	0.476	623	tags=85%, list=37%, signal=133%	up
YAO_TEMPORAL_RESPONSE_TO_PROGESTERONE_CLUSTER_14	YAO_TEMPORAL_RESPONSE_TO_PROGESTERONE_CLUSTER_14		15	0.613545	2.25113	0	0.00166568	0.476	362	tags=73%, list=21%, signal=93%	up
TOYOTA_TARGETS_OF_MIR34B_AND_MIR34C	TOYOTA_TARGETS_OF_MIR34B_AND_MIR34C		75	0.376753	2.25099	0	0.00166595	0.476	766	tags=84%, list=45%, signal=147%	up
GSE24634_TEFF_VS_TCONV_DAY10_IN_CULTURE_UP	GSE24634_TEFF_VS_TCONV_DAY10_IN_CULTURE_UP		57	0.393529	2.25068	0	0.0016688	0.478	797	tags=82%, list=47%, signal=151%	up
BENPORATH_ES_1	BENPORATH_ES_1		63	0.380754	2.25054	0	0.00166644	0.478	700	tags=76%, list=41%, signal=125%	up
GSE7568_IL4_VS_IL4_AND_TGFB_TREATED_MACROPHAGE_24H_DN	GSE7568_IL4_VS_IL4_AND_TGFB_TREATED_MACROPHAGE_24H_DN		27	0.501696	2.24986	0	0.00167467	0.48	558	tags=74%, list=33%, signal=109%	up
SASAKI_ADULT_T_CELL_LEUKEMIA	SASAKI_ADULT_T_CELL_LEUKEMIA		46	0.413455	2.24695	0	0.00172504	0.492	726	tags=83%, list=43%, signal=141%	up
GSE37532_TREG_VS_TCONV_PPARG_KO_CD4_TCELL_FROM_LN_UP	GSE37532_TREG_VS_TCONV_PPARG_KO_CD4_TCELL_FROM_LN_UP		30	0.483995	2.24614	0	0.00173309	0.494	776	tags=93%, list=46%, signal=170%	up
GO_MACROMOLECULE_CATABOLIC_PROCESS	GO_MACROMOLECULE_CATABOLIC_PROCESS		67	0.380145	2.24579	0	0.00173582	0.495	747	tags=78%, list=44%, signal=134%	up
GSE27786_NKTCELL_VS_MONO_MAC_DN	GSE27786_NKTCELL_VS_MONO_MAC_DN		20	0.546763	2.24553	0	0.00173604	0.495	775	tags=100%, list=46%, signal=183%	up
GSE37416_0H_VS_12H_F_TULARENSIS_LVS_NEUTROPHIL_DN	GSE37416_0H_VS_12H_F_TULARENSIS_LVS_NEUTROPHIL_DN		25	0.493104	2.24498	0	0.0017441	0.498	371	tags=60%, list=22%, signal=76%	up
E2F1DP1RB_01	E2F1DP1RB_01		39	0.430029	2.24476	0	0.00175216	0.499	758	tags=85%, list=45%, signal=150%	up
GSE24634_NAIVE_CD4_TCELL_VS_DAY10_IL4_CONV_TREG_DN	GSE24634_NAIVE_CD4_TCELL_VS_DAY10_IL4_CONV_TREG_DN		40	0.424771	2.24465	0	0.00174972	0.499	648	tags=70%, list=38%, signal=111%	up
WAKABAYASHI_ADIPOGENESIS_PPARG_RXRA_BOUND_8D	WAKABAYASHI_ADIPOGENESIS_PPARG_RXRA_BOUND_8D		79	0.355014	2.24303	0	0.00178627	0.504	861	tags=82%, list=51%, signal=160%	up
FLECHNER_BIOPSY_KIDNEY_TRANSPLANT_OK_VS_DONOR_UP	FLECHNER_BIOPSY_KIDNEY_TRANSPLANT_OK_VS_DONOR_UP		37	0.442838	2.2429	0	0.00178379	0.504	420	tags=54%, list=25%, signal=70%	up
E2F1_Q4_01	E2F1_Q4_01		33	0.465398	2.24241	0	0.00178398	0.505	758	tags=88%, list=45%, signal=156%	up
GSE3982_MAST_CELL_VS_NKCELL_UP	GSE3982_MAST_CELL_VS_NKCELL_UP		28	0.475732	2.24206	0	0.00178929	0.506	804	tags=89%, list=48%, signal=168%	up
GO_MEMBRANE_LIPID_METABOLIC_PROCESS	GO_MEMBRANE_LIPID_METABOLIC_PROCESS		16	0.590058	2.24161	0	0.00179453	0.509	304	tags=69%, list=18%, signal=83%	up
ELK1_02	ELK1_02		16	0.599139	2.24159	0	0.00179205	0.509	221	tags=63%, list=13%, signal=71%	up
ARNT_02	ARNT_02		22	0.521053	2.24059	0	0.00179729	0.513	331	tags=55%, list=20%, signal=67%	up
GO_VACUOLAR_PART	GO_VACUOLAR_PART		52	0.407756	2.24033	0	0.00179749	0.514	388	tags=52%, list=23%, signal=65%	up
STEIN_ESRRA_TARGETS_UP	STEIN_ESRRA_TARGETS_UP		33	0.462802	2.24005	0	0.00179757	0.515	386	tags=58%, list=23%, signal=73%	up
GSE3982_DC_VS_BASOPHIL_UP	GSE3982_DC_VS_BASOPHIL_UP		34	0.454599	2.23723	0	0.00184626	0.526	884	tags=94%, list=52%, signal=194%	up
IVANOVA_HEMATOPOIESIS_LATE_PROGENITOR	IVANOVA_HEMATOPOIESIS_LATE_PROGENITOR		58	0.378142	2.23696	0	0.00185139	0.528	770	tags=81%, list=46%, signal=144%	up
GSE10273_HIGH_IL7_VS_HIGH_IL7_AND_IRF4_IN_IRF4_8_NULL_PRE_BCELL_DN	GSE10273_HIGH_IL7_VS_HIGH_IL7_AND_IRF4_IN_IRF4_8_NULL_PRE_BCELL_DN		34	0.460548	2.23674	0	0.00185396	0.53	738	tags=91%, list=44%, signal=159%	up
JOHANSSON_GLIOMAGENESIS_BY_PDGFB_UP	JOHANSSON_GLIOMAGENESIS_BY_PDGFB_UP		18	0.562519	2.23664	0	0.00185146	0.53	568	tags=83%, list=34%, signal=124%	up
GSE6269_HEALTHY_VS_FLU_INF_PBMC_DN	GSE6269_HEALTHY_VS_FLU_INF_PBMC_DN		19	0.551132	2.23651	0	0.00185147	0.53	404	tags=63%, list=24%, signal=82%	up
CROONQUIST_NRAS_VS_STROMAL_STIMULATION_DN	CROONQUIST_NRAS_VS_STROMAL_STIMULATION_DN		38	0.441146	2.23625	0	0.00185145	0.531	701	tags=84%, list=42%, signal=141%	up
RPS14_DN.V1_UP	RPS14_DN.V1_UP		30	0.469736	2.23553	0	0.00185652	0.533	331	tags=47%, list=20%, signal=57%	up
GO_DNA_METABOLIC_PROCESS	GO_DNA_METABOLIC_PROCESS		88	0.350719	2.2342	0	0.00187949	0.536	766	tags=84%, list=45%, signal=146%	up
GSE22432_MULTIPOTENT_PROGENITOR_VS_CDC_DN	GSE22432_MULTIPOTENT_PROGENITOR_VS_CDC_DN		21	0.532905	2.23394	0	0.00189703	0.54	634	tags=86%, list=38%, signal=136%	up
GSE30962_ACUTE_VS_CHRONIC_LCMV_PRIMARY_INF_CD8_TCELL_DN	GSE30962_ACUTE_VS_CHRONIC_LCMV_PRIMARY_INF_CD8_TCELL_DN		44	0.411211	2.23297	0	0.00190959	0.545	781	tags=89%, list=46%, signal=161%	up
GO_CATALYTIC_COMPLEX	GO_CATALYTIC_COMPLEX		46	0.418519	2.23176	0	0.00192708	0.546	304	tags=46%, list=18%, signal=54%	up
GSE22886_DC_VS_MONOCYTE_UP	GSE22886_DC_VS_MONOCYTE_UP		46	0.411982	2.23099	0	0.00193455	0.548	859	tags=89%, list=51%, signal=177%	up
GO_RNA_BINDING	GO_RNA_BINDING		79	0.359482	2.23096	0	0.00193194	0.548	508	tags=58%, list=30%, signal=79%	up
GEORGES_TARGETS_OF_MIR192_AND_MIR215	GEORGES_TARGETS_OF_MIR192_AND_MIR215		105	0.340252	2.22988	0	0.00194442	0.549	760	tags=76%, list=45%, signal=130%	up
WELCSH_BRCA1_TARGETS_DN	WELCSH_BRCA1_TARGETS_DN		23	0.517254	2.22961	0	0.00194922	0.55	367	tags=57%, list=22%, signal=71%	up
GSE24634_TREG_VS_TCONV_POST_DAY10_IL4_CONVERSION_DN	GSE24634_TREG_VS_TCONV_POST_DAY10_IL4_CONVERSION_DN		59	0.384217	2.22923	0	0.00195901	0.553	810	tags=80%, list=48%, signal=148%	up
GSE17974_0.5H_VS_72H_UNTREATED_IN_VITRO_CD4_TCELL_DN	GSE17974_0.5H_VS_72H_UNTREATED_IN_VITRO_CD4_TCELL_DN		31	0.46956	2.22901	0	0.00195879	0.553	539	tags=71%, list=32%, signal=102%	up
GSE10273_LOW_IL7_VS_HIGH_IL7_AND_IRF4_IN_IRF4_8_NULL_PRE_BCELL_UP	GSE10273_LOW_IL7_VS_HIGH_IL7_AND_IRF4_IN_IRF4_8_NULL_PRE_BCELL_UP		30	0.472895	2.22865	0	0.00196354	0.555	738	tags=90%, list=44%, signal=157%	up
GSE7509_UNSTIM_VS_TNFA_IL1B_IL6_PGE_STIM_DC_UP	GSE7509_UNSTIM_VS_TNFA_IL1B_IL6_PGE_STIM_DC_UP		16	0.58134	2.22748	0	0.00196828	0.557	715	tags=100%, list=42%, signal=172%	up
PID_PLK1_PATHWAY	PID_PLK1_PATHWAY		15	0.592349	2.22728	0	0.00196816	0.558	696	tags=100%, list=41%, signal=169%	up
MODULE_451	MODULE_451		15	0.592947	2.2272	0	0.00196555	0.558	695	tags=100%, list=41%, signal=168%	up
KAUFFMANN_DNA_REPLICATION_GENES	KAUFFMANN_DNA_REPLICATION_GENES		26	0.484906	2.22618	0	0.0019826	0.562	797	tags=92%, list=47%, signal=172%	up
GSE21063_3H_VS_16H_ANTI_IGM_STIM_NFATC1_KOBCELL_DN	GSE21063_3H_VS_16H_ANTI_IGM_STIM_NFATC1_KOBCELL_DN		30	0.475361	2.22605	0	0.00198492	0.563	795	tags=93%, list=47%, signal=173%	up
GSE8921_UNSTIM_VS_TLR1_2_STIM_MONOCYTE_3H_UP	GSE8921_UNSTIM_VS_TLR1_2_STIM_MONOCYTE_3H_UP		24	0.519812	2.22423	0	0.00201915	0.572	717	tags=92%, list=42%, signal=157%	up
GSE22601_CD4_SINGLE_POSITIVE_VS_CD8_SINGLE_POSITIVE_THYMOCYTE_UP	GSE22601_CD4_SINGLE_POSITIVE_VS_CD8_SINGLE_POSITIVE_THYMOCYTE_UP		26	0.50047	2.22329	0	0.00203616	0.575	675	tags=88%, list=40%, signal=145%	up
SGCGSSAAA_E2F1DP2_01	SGCGSSAAA_E2F1DP2_01		29	0.468265	2.22273	0	0.00203818	0.577	756	tags=86%, list=45%, signal=153%	up
GSE22140_HEALTHY_VS_ARTHRITIC_GERMFREE_MOUSE_CD4_TCELL_DN	GSE22140_HEALTHY_VS_ARTHRITIC_GERMFREE_MOUSE_CD4_TCELL_DN		31	0.469578	2.22208	0	0.0020428	0.577	315	tags=45%, list=19%, signal=55%	up
GSE37416_CTRL_VS_12H_F_TULARENSIS_LVS_NEUTROPHIL_DN	GSE37416_CTRL_VS_12H_F_TULARENSIS_LVS_NEUTROPHIL_DN		28	0.482409	2.22172	0	0.00204506	0.578	581	tags=71%, list=34%, signal=107%	up
GSE9006_TYPE_1_DIABETES_AT_DX_VS_1MONTH_POST_DX_PBMC_UP	GSE9006_TYPE_1_DIABETES_AT_DX_VS_1MONTH_POST_DX_PBMC_UP		19	0.541126	2.22161	0	0.00204238	0.578	698	tags=95%, list=41%, signal=160%	up
BHATI_G2M_ARREST_BY_2METHOXYESTRADIOL_UP	BHATI_G2M_ARREST_BY_2METHOXYESTRADIOL_UP		26	0.484876	2.21963	0	0.00207874	0.586	745	tags=88%, list=44%, signal=156%	up
GNF2_RFC3	GNF2_RFC3		19	0.568604	2.21957	0	0.00207603	0.586	738	tags=100%, list=44%, signal=176%	up
GSE7218_UNSTIM_VS_ANTIGEN_STIM_THROUGH_IGG_BCELL_UP	GSE7218_UNSTIM_VS_ANTIGEN_STIM_THROUGH_IGG_BCELL_UP		40	0.431845	2.21842	0	0.00209998	0.592	830	tags=93%, list=49%, signal=178%	up
GSE37563_WT_VS_CTLA4_KO_CD4_TCELL_D4_POST_IMMUNIZATION_DN	GSE37563_WT_VS_CTLA4_KO_CD4_TCELL_D4_POST_IMMUNIZATION_DN		26	0.493783	2.21722	0	0.00211911	0.598	794	tags=92%, list=47%, signal=172%	up
GSE30083_SP1_VS_SP3_THYMOCYTE_UP	GSE30083_SP1_VS_SP3_THYMOCYTE_UP		26	0.486022	2.21522	0	0.00214993	0.603	422	tags=65%, list=25%, signal=86%	up
GSE21546_UNSTIM_VS_ANTI_CD3_STIM_DP_THYMOCYTES_DN	GSE21546_UNSTIM_VS_ANTI_CD3_STIM_DP_THYMOCYTES_DN		39	0.435945	2.21368	0	0.00218592	0.609	759	tags=87%, list=45%, signal=155%	up
GSE5589_IL6_KO_VS_IL10_KO_LPS_AND_IL6_STIM_MACROPHAGE_45MIN_UP	GSE5589_IL6_KO_VS_IL10_KO_LPS_AND_IL6_STIM_MACROPHAGE_45MIN_UP		31	0.456625	2.21334	0	0.00219023	0.611	659	tags=84%, list=39%, signal=135%	up
MORI_EMU_MYC_LYMPHOMA_BY_ONSET_TIME_UP	MORI_EMU_MYC_LYMPHOMA_BY_ONSET_TIME_UP		16	0.595096	2.2128	0	0.002197	0.612	692	tags=100%, list=41%, signal=168%	up
GSE32164_RESTING_DIFFERENTIATED_VS_ALTERNATIVELY_ACT_M2_MACROPHAGE_UP	GSE32164_RESTING_DIFFERENTIATED_VS_ALTERNATIVELY_ACT_M2_MACROPHAGE_UP		56	0.381989	2.21197	0	0.00221045	0.616	769	tags=88%, list=46%, signal=155%	up
GO_POSITIVE_REGULATION_OF_ORGANELLE_ORGANIZATION	GO_POSITIVE_REGULATION_OF_ORGANELLE_ORGANIZATION		56	0.394399	2.21077	0	0.00223362	0.621	628	tags=68%, list=37%, signal=104%	up
RICKMAN_TUMOR_DIFFERENTIATED_WELL_VS_POORLY_DN	RICKMAN_TUMOR_DIFFERENTIATED_WELL_VS_POORLY_DN		36	0.441925	2.20876	0	0.00226351	0.628	326	tags=50%, list=19%, signal=61%	up
GSE20727_ROS_INH_VS_ROS_INH_AND_DNFB_ALLERGEN_TREATED_DC_UP	GSE20727_ROS_INH_VS_ROS_INH_AND_DNFB_ALLERGEN_TREATED_DC_UP		28	0.479315	2.20821	0	0.00227499	0.63	169	tags=39%, list=10%, signal=43%	up
BASSO_B_LYMPHOCYTE_NETWORK	BASSO_B_LYMPHOCYTE_NETWORK		25	0.497694	2.20693	0	0.0022981	0.636	726	tags=92%, list=43%, signal=159%	up
REACTOME_METABOLISM_OF_CARBOHYDRATES	REACTOME_METABOLISM_OF_CARBOHYDRATES		30	0.462734	2.20674	0	0.00229751	0.637	587	tags=70%, list=35%, signal=105%	up
GSE13738_RESTING_VS_TCR_ACTIVATED_CD4_TCELL_DN	GSE13738_RESTING_VS_TCR_ACTIVATED_CD4_TCELL_DN		27	0.5021	2.20632	0	0.00230892	0.641	483	tags=67%, list=29%, signal=92%	up
GSE36826_NORMAL_VS_STAPH_AUREUS_INF_SKIN_DN	GSE36826_NORMAL_VS_STAPH_AUREUS_INF_SKIN_DN		32	0.453664	2.2061	0	0.00230832	0.641	565	tags=66%, list=33%, signal=97%	up
GSE24634_NAIVE_CD4_TCELL_VS_DAY5_IL4_CONV_TREG_DN	GSE24634_NAIVE_CD4_TCELL_VS_DAY5_IL4_CONV_TREG_DN		25	0.505084	2.20605	0	0.00230774	0.642	764	tags=92%, list=45%, signal=166%	up
GO_ENZYME_BINDING	GO_ENZYME_BINDING		150	0.309853	2.20503	0	0.00232388	0.643	670	tags=62%, list=40%, signal=94%	up
GSE17186_CD21LOW_VS_CD21HIGH_TRANSITIONAL_BCELL_DN	GSE17186_CD21LOW_VS_CD21HIGH_TRANSITIONAL_BCELL_DN		34	0.437487	2.20467	0	0.00233039	0.645	786	tags=85%, list=47%, signal=156%	up
GO_PROTEIN_COMPLEX_SUBUNIT_ORGANIZATION	GO_PROTEIN_COMPLEX_SUBUNIT_ORGANIZATION		143	0.311645	2.20413	0	0.00233456	0.646	715	tags=70%, list=42%, signal=111%	up
GO_PROTEIN_MODIFICATION_BY_SMALL_PROTEIN_CONJUGATION_OR_REMOVAL	GO_PROTEIN_MODIFICATION_BY_SMALL_PROTEIN_CONJUGATION_OR_REMOVAL		42	0.42454	2.20303	0	0.00235287	0.648	726	tags=83%, list=43%, signal=143%	up
GO_COENZYME_METABOLIC_PROCESS	GO_COENZYME_METABOLIC_PROCESS		32	0.446227	2.20295	0	0.00235227	0.649	815	tags=91%, list=48%, signal=172%	up
GO_REGULATION_OF_CELL_CYCLE_PHASE_TRANSITION	GO_REGULATION_OF_CELL_CYCLE_PHASE_TRANSITION		46	0.412046	2.20284	0	0.00235172	0.65	696	tags=80%, list=41%, signal=133%	up
FULCHER_INFLAMMATORY_RESPONSE_LECTIN_VS_LPS_UP	FULCHER_INFLAMMATORY_RESPONSE_LECTIN_VS_LPS_UP		69	0.366157	2.20236	0	0.00235583	0.651	986	tags=93%, list=58%, signal=214%	up
GSE23505_IL6_IL1_VS_IL6_IL1_TGFB_TREATED_CD4_TCELL_DN	GSE23505_IL6_IL1_VS_IL6_IL1_TGFB_TREATED_CD4_TCELL_DN		21	0.521705	2.2022	0	0.00235287	0.651	610	tags=86%, list=36%, signal=133%	up
MODULE_158	MODULE_158		19	0.533253	2.20051	0	0.00239711	0.659	797	tags=100%, list=47%, signal=187%	up
REACTOME_TRANSMEMBRANE_TRANSPORT_OF_SMALL_MOLECULES	REACTOME_TRANSMEMBRANE_TRANSPORT_OF_SMALL_MOLECULES		35	0.436603	2.20045	0	0.00239409	0.659	418	tags=51%, list=25%, signal=67%	up
MORF_RRM1	MORF_RRM1		20	0.553162	2.19927	0	0.00241356	0.664	701	tags=95%, list=42%, signal=161%	up
GSE17186_BLOOD_VS_CORD_BLOOD_CD21LOW_TRANSITIONAL_BCELL_DN	GSE17186_BLOOD_VS_CORD_BLOOD_CD21LOW_TRANSITIONAL_BCELL_DN		25	0.487385	2.19827	0	0.00243832	0.67	523	tags=68%, list=31%, signal=97%	up
GSE40225_WT_VS_RIP_B7X_DIABETIC_MOUSE_PANCREATIC_CD8_TCELL_DN	GSE40225_WT_VS_RIP_B7X_DIABETIC_MOUSE_PANCREATIC_CD8_TCELL_DN		34	0.443255	2.19515	0	0.00250162	0.679	507	tags=68%, list=30%, signal=95%	up
MTOR_UP.V1_UP	MTOR_UP.V1_UP		30	0.456254	2.19447	0	0.00251703	0.682	838	tags=93%, list=50%, signal=182%	up
GSE43863_NAIVE_VS_LY6C_LOW_CXCR5NEG_CD4_EFF_TCELL_D6_LCMV_DN	GSE43863_NAIVE_VS_LY6C_LOW_CXCR5NEG_CD4_EFF_TCELL_D6_LCMV_DN		29	0.473323	2.19411	0	0.00252792	0.682	281	tags=45%, list=17%, signal=53%	up
GO_DNA_DEPENDENT_DNA_REPLICATION	GO_DNA_DEPENDENT_DNA_REPLICATION		25	0.476498	2.19403	0	0.00252715	0.682	764	tags=96%, list=45%, signal=173%	up
GO_COATED_VESICLE	GO_COATED_VESICLE		18	0.565727	2.19384	0	0.00253095	0.682	196	tags=50%, list=12%, signal=56%	up
GSE2770_TGFB_AND_IL4_VS_IL12_TREATED_ACT_CD4_TCELL_6H_DN	GSE2770_TGFB_AND_IL4_VS_IL12_TREATED_ACT_CD4_TCELL_6H_DN		20	0.516819	2.19362	0	0.00253482	0.682	731	tags=90%, list=43%, signal=157%	up
GSE18203_CTRL_VS_INTRATUMORAL_CPG_INJ_MC38_TUMOR_DN	GSE18203_CTRL_VS_INTRATUMORAL_CPG_INJ_MC38_TUMOR_DN		48	0.404205	2.1931	0	0.00254322	0.683	701	tags=79%, list=42%, signal=132%	up
GSE16451_IMMATURE_VS_MATURE_NEURON_CELL_LINE_WEST_EQUINE_ENC_VIRUS_DN	GSE16451_IMMATURE_VS_MATURE_NEURON_CELL_LINE_WEST_EQUINE_ENC_VIRUS_DN		29	0.470241	2.19224	0	0.00257021	0.688	781	tags=93%, list=46%, signal=170%	up
GSE37416_CTRL_VS_24H_F_TULARENSIS_LVS_NEUTROPHIL_DN	GSE37416_CTRL_VS_24H_F_TULARENSIS_LVS_NEUTROPHIL_DN		24	0.491342	2.19017	0	0.00262362	0.695	345	tags=54%, list=20%, signal=67%	up
GO_REPRODUCTION	GO_REPRODUCTION		121	0.321535	2.18934	0	0.00264236	0.698	766	tags=69%, list=45%, signal=118%	up
GO_REGULATION_OF_MICROTUBULE_BASED_PROCESS	GO_REGULATION_OF_MICROTUBULE_BASED_PROCESS		38	0.442245	2.18922	0	0.00264139	0.699	738	tags=89%, list=44%, signal=155%	up
DUTERTRE_ESTRADIOL_RESPONSE_6HR_UP	DUTERTRE_ESTRADIOL_RESPONSE_6HR_UP		41	0.421617	2.18739	0	0.00268167	0.701	816	tags=88%, list=48%, signal=166%	up
TONKS_TARGETS_OF_RUNX1_RUNX1T1_FUSION_ERYTHROCYTE_UP	TONKS_TARGETS_OF_RUNX1_RUNX1T1_FUSION_ERYTHROCYTE_UP		36	0.432835	2.18501	0	0.00273224	0.705	426	tags=47%, list=25%, signal=62%	up
MORF_BUB1	MORF_BUB1		18	0.553294	2.1846	0	0.00273115	0.705	700	tags=94%, list=41%, signal=160%	up
REACTOME_CELL_CYCLE_CHECKPOINTS	REACTOME_CELL_CYCLE_CHECKPOINTS		23	0.498342	2.18375	0	0.00273934	0.705	760	tags=96%, list=45%, signal=172%	up
GO_CELLULAR_COMPONENT_DISASSEMBLY	GO_CELLULAR_COMPONENT_DISASSEMBLY		57	0.384163	2.18358	0	0.00273494	0.705	746	tags=77%, list=44%, signal=134%	up
GO_NEGATIVE_REGULATION_OF_PROTEIN_COMPLEX_DISASSEMBLY	GO_NEGATIVE_REGULATION_OF_PROTEIN_COMPLEX_DISASSEMBLY		29	0.466666	2.18344	0	0.00273385	0.706	750	tags=93%, list=44%, signal=165%	up
CHYLA_CBFA2T3_TARGETS_UP	CHYLA_CBFA2T3_TARGETS_UP		51	0.392366	2.1829	0	0.00273277	0.706	422	tags=51%, list=25%, signal=66%	up
MODULE_24	MODULE_24		67	0.364552	2.18226	0	0.00274525	0.707	1014	tags=97%, list=60%, signal=233%	up
GSE22886_NAIVE_CD4_TCELL_VS_12H_ACT_TH1_DN	GSE22886_NAIVE_CD4_TCELL_VS_12H_ACT_TH1_DN		30	0.459123	2.1821	0	0.00274192	0.707	835	tags=90%, list=49%, signal=175%	up
GSE21670_UNTREATED_VS_TGFB_IL6_TREATED_CD4_TCELL_UP	GSE21670_UNTREATED_VS_TGFB_IL6_TREATED_CD4_TCELL_UP		53	0.393671	2.1816	0	0.00274542	0.707	767	tags=87%, list=45%, signal=154%	up
SHEPARD_CRUSH_AND_BURN_MUTANT_DN	SHEPARD_CRUSH_AND_BURN_MUTANT_DN		45	0.416616	2.1802	0	0.00277598	0.71	747	tags=89%, list=44%, signal=155%	up
GO_GAMETE_GENERATION	GO_GAMETE_GENERATION		38	0.426475	2.17951	0	0.00279167	0.713	740	tags=82%, list=44%, signal=142%	up
GSE7509_UNSTIM_VS_FCGRIIB_STIM_DC_UP	GSE7509_UNSTIM_VS_FCGRIIB_STIM_DC_UP		25	0.491746	2.17893	0	0.00279166	0.713	656	tags=80%, list=39%, signal=129%	up
GO_NUCLEOLUS	GO_NUCLEOLUS		52	0.39603	2.17766	0	0.00282876	0.715	697	tags=81%, list=41%, signal=133%	up
GO_MICROTUBULE_ORGANIZING_CENTER	GO_MICROTUBULE_ORGANIZING_CENTER		63	0.369697	2.17705	0	0.00284775	0.718	797	tags=84%, list=47%, signal=153%	up
PID_MYC_ACTIV_PATHWAY	PID_MYC_ACTIV_PATHWAY		21	0.510564	2.17684	0	0.00285562	0.72	695	tags=90%, list=41%, signal=152%	up
GSE15930_STIM_VS_STIM_AND_TRICHOSTATINA_48H_CD8_T_CELL_UP	GSE15930_STIM_VS_STIM_AND_TRICHOSTATINA_48H_CD8_T_CELL_UP		23	0.492155	2.17642	0	0.00286775	0.72	506	tags=70%, list=30%, signal=98%	up
GSE41867_NAIVE_VS_EFFECTOR_CD8_TCELL_UP	GSE41867_NAIVE_VS_EFFECTOR_CD8_TCELL_UP		16	0.549837	2.17635	0	0.00287114	0.72	717	tags=94%, list=42%, signal=161%	up
GSE17186_BLOOD_VS_CORD_BLOOD_CD21HIGH_TRANSITIONAL_BCELL_UP	GSE17186_BLOOD_VS_CORD_BLOOD_CD21HIGH_TRANSITIONAL_BCELL_UP		20	0.535416	2.1756	0	0.00288986	0.724	697	tags=90%, list=41%, signal=151%	up
GO_MITOTIC_SPINDLE_ORGANIZATION	GO_MITOTIC_SPINDLE_ORGANIZATION		20	0.517565	2.1751	0	0.0028977	0.726	712	tags=95%, list=42%, signal=162%	up
GSE45365_HEALTHY_VS_MCMV_INFECTION_CD8A_DC_IFNAR_KO_DN	GSE45365_HEALTHY_VS_MCMV_INFECTION_CD8A_DC_IFNAR_KO_DN		20	0.506956	2.17489	0	0.002901	0.727	524	tags=65%, list=31%, signal=93%	up
MGGAAGTG_GABP_B	MGGAAGTG_GABP_B		48	0.404989	2.17462	0	0.00290421	0.728	411	tags=56%, list=24%, signal=72%	up
GSE20715_0H_VS_48H_OZONE_LUNG_DN	GSE20715_0H_VS_48H_OZONE_LUNG_DN		38	0.433997	2.17448	0	0.00290296	0.728	783	tags=87%, list=46%, signal=158%	up
GSE21927_C26GM_VS_4T1_TUMOR_MONOCYTE_BALBC_UP	GSE21927_C26GM_VS_4T1_TUMOR_MONOCYTE_BALBC_UP		16	0.571096	2.17445	0	0.00289951	0.728	598	tags=88%, list=35%, signal=134%	up
GSE339_EX_VIVO_VS_IN_CULTURE_CD4CD8DN_DC_UP	GSE339_EX_VIVO_VS_IN_CULTURE_CD4CD8DN_DC_UP		20	0.538249	2.17351	0	0.00292049	0.731	648	tags=90%, list=38%, signal=144%	up
GSE30971_CTRL_VS_LPS_STIM_MACROPHAGE_WBP7_KO_4H_UP	GSE30971_CTRL_VS_LPS_STIM_MACROPHAGE_WBP7_KO_4H_UP		15	0.581417	2.17246	0	0.00293648	0.735	152	tags=40%, list=9%, signal=44%	up
GSE3982_MAC_VS_NKCELL_UP	GSE3982_MAC_VS_NKCELL_UP		41	0.412034	2.17229	0	0.00293526	0.736	850	tags=83%, list=50%, signal=163%	up
GSE11057_NAIVE_CD4_VS_PBMC_CD4_TCELL_DN	GSE11057_NAIVE_CD4_VS_PBMC_CD4_TCELL_DN		19	0.527399	2.17178	0	0.00294732	0.737	396	tags=63%, list=23%, signal=82%	up
GSE5679_PPARG_LIGAND_ROSIGLITAZONE_VS_RARA_AGONIST_AM580_TREATED_DC_UP	GSE5679_PPARG_LIGAND_ROSIGLITAZONE_VS_RARA_AGONIST_AM580_TREATED_DC_UP		26	0.482242	2.17155	0	0.00295698	0.739	486	tags=69%, list=29%, signal=96%	up
BURTON_ADIPOGENESIS_6	BURTON_ADIPOGENESIS_6		21	0.511224	2.17142	0	0.0029535	0.739	600	tags=76%, list=36%, signal=117%	up
GSE24726_WT_VS_E2-2_KO_PDC_DAY4_POST_DELETION_DN	GSE24726_WT_VS_E2-2_KO_PDC_DAY4_POST_DELETION_DN		25	0.48629	2.17091	0	0.00295631	0.742	422	tags=60%, list=25%, signal=79%	up
MODULE_124	MODULE_124		20	0.527866	2.17033	0	0.00297031	0.746	760	tags=95%, list=45%, signal=171%	up
GSE13547_WT_VS_ZFX_KO_BCELL_ANTI_IGM_STIM_2H_UP	GSE13547_WT_VS_ZFX_KO_BCELL_ANTI_IGM_STIM_2H_UP		32	0.443772	2.16907	0	0.00300152	0.751	758	tags=91%, list=45%, signal=161%	up
GSE5503_MLN_DC_VS_PLN_DC_ACTIVATED_ALLOGENIC_TCELL_UP	GSE5503_MLN_DC_VS_PLN_DC_ACTIVATED_ALLOGENIC_TCELL_UP		34	0.443175	2.1675	0	0.00303948	0.755	621	tags=76%, list=37%, signal=119%	up
WINTER_HYPOXIA_UP	WINTER_HYPOXIA_UP		20	0.535213	2.16594	0	0.00308442	0.762	743	tags=95%, list=44%, signal=168%	up
GSE1925_3H_VS_24H_IFNG_STIM_IFNG_PRIMED_MACROPHAGE_DN	GSE1925_3H_VS_24H_IFNG_STIM_IFNG_PRIMED_MACROPHAGE_DN		24	0.496588	2.16573	0	0.003083	0.763	726	tags=88%, list=43%, signal=151%	up
GSE14415_ACT_VS_CTRL_NATURAL_TREG_UP	GSE14415_ACT_VS_CTRL_NATURAL_TREG_UP		28	0.469742	2.16438	0	0.00311198	0.763	640	tags=79%, list=38%, signal=124%	up
GO_REGULATION_OF_BINDING	GO_REGULATION_OF_BINDING		39	0.415486	2.1643	0	0.00311053	0.764	473	tags=62%, list=28%, signal=84%	up
EPPERT_PROGENITOR	EPPERT_PROGENITOR		32	0.441372	2.16425	0	0.00310692	0.764	787	tags=84%, list=47%, signal=155%	up
TGACCTTG_SF1_Q6	TGACCTTG_SF1_Q6		15	0.584295	2.16181	0	0.00317535	0.769	384	tags=67%, list=23%, signal=86%	up
GSE13547_CTRL_VS_ANTI_IGM_STIM_BCELL_2H_UP	GSE13547_CTRL_VS_ANTI_IGM_STIM_BCELL_2H_UP		57	0.380231	2.16168	0	0.0031738	0.769	760	tags=84%, list=45%, signal=148%	up
CCCNNGGGAR_OLF1_01	CCCNNGGGAR_OLF1_01		21	0.49948	2.16073	0	0.00320242	0.771	235	tags=38%, list=14%, signal=44%	up
GSE20727_DNFB_ALLERGEN_VS_ROS_INH_AND_DNFB_ALLERGEN_TREATED_DC_DN	GSE20727_DNFB_ALLERGEN_VS_ROS_INH_AND_DNFB_ALLERGEN_TREATED_DC_DN		49	0.399544	2.15892	0	0.00322793	0.776	697	tags=80%, list=41%, signal=132%	up
GSE10239_KLRG1INT_VS_KLRG1HIGH_EFF_CD8_TCELL_UP	GSE10239_KLRG1INT_VS_KLRG1HIGH_EFF_CD8_TCELL_UP		18	0.537248	2.15841	0	0.0032413	0.776	688	tags=94%, list=41%, signal=158%	up
CUI_TCF21_TARGETS_2_UP	CUI_TCF21_TARGETS_2_UP		78	0.345795	2.15751	0	0.00325691	0.778	774	tags=78%, list=46%, signal=138%	up
GO_MEIOTIC_CELL_CYCLE	GO_MEIOTIC_CELL_CYCLE		25	0.493816	2.15733	0	0.00325751	0.778	766	tags=96%, list=45%, signal=173%	up
GSE2405_0H_VS_24H_A_PHAGOCYTOPHILUM_STIM_NEUTROPHIL_DN	GSE2405_0H_VS_24H_A_PHAGOCYTOPHILUM_STIM_NEUTROPHIL_DN		36	0.429482	2.1566	0	0.00326455	0.779	832	tags=92%, list=49%, signal=177%	up
GSE17301_CTRL_VS_48H_ACD3_ACD28_IFNA2_STIM_CD8_TCELL_DN	GSE17301_CTRL_VS_48H_ACD3_ACD28_IFNA2_STIM_CD8_TCELL_DN		53	0.393415	2.15646	0	0.00326081	0.779	888	tags=92%, list=53%, signal=189%	up
GSE43863_TH1_VS_LY6C_INT_CXCR5POS_EFFECTOR_CD4_TCELL_UP	GSE43863_TH1_VS_LY6C_INT_CXCR5POS_EFFECTOR_CD4_TCELL_UP		38	0.422721	2.15632	0	0.00325708	0.779	752	tags=87%, list=45%, signal=153%	up
GO_REGULATION_OF_NUCLEAR_DIVISION	GO_REGULATION_OF_NUCLEAR_DIVISION		35	0.437615	2.15479	0	0.00330847	0.785	726	tags=83%, list=43%, signal=142%	up
MORI_PRE_BI_LYMPHOCYTE_UP	MORI_PRE_BI_LYMPHOCYTE_UP		45	0.406175	2.15436	0	0.0033196	0.785	758	tags=89%, list=45%, signal=157%	up
GSE16386_IL4_VS_IL4_AND_ROSIGLITAZONE_STIM_MACROPHAGE_6H_UP	GSE16386_IL4_VS_IL4_AND_ROSIGLITAZONE_STIM_MACROPHAGE_6H_UP		17	0.556551	2.154	0	0.0033287	0.786	564	tags=82%, list=33%, signal=122%	up
REACTOME_REGULATION_OF_MITOTIC_CELL_CYCLE	REACTOME_REGULATION_OF_MITOTIC_CELL_CYCLE		15	0.574417	2.1532	0	0.00334665	0.788	726	tags=100%, list=43%, signal=174%	up
GO_REGULATION_OF_LIGASE_ACTIVITY	GO_REGULATION_OF_LIGASE_ACTIVITY		15	0.574417	2.15305	0	0.00334919	0.788	726	tags=100%, list=43%, signal=174%	up
GSE22886_NAIVE_BCELL_VS_BM_PLASMA_CELL_DN	GSE22886_NAIVE_BCELL_VS_BM_PLASMA_CELL_DN		24	0.487992	2.15144	0	0.00340468	0.794	284	tags=50%, list=17%, signal=59%	up
GO_MULTI_ORGANISM_REPRODUCTIVE_PROCESS	GO_MULTI_ORGANISM_REPRODUCTIVE_PROCESS		62	0.377161	2.14902	0	0.00347312	0.801	740	tags=73%, list=44%, signal=124%	up
E2F1_Q6_01	E2F1_Q6_01		25	0.482149	2.14815	0	0.0034779	0.802	758	tags=92%, list=45%, signal=165%	up
GSE40273_GATA1_KO_VS_WT_TREG_UP	GSE40273_GATA1_KO_VS_WT_TREG_UP		20	0.516892	2.14774	0	0.00348443	0.802	784	tags=95%, list=46%, signal=175%	up
DITTMER_PTHLH_TARGETS_UP	DITTMER_PTHLH_TARGETS_UP		23	0.49812	2.14679	0	0.00350561	0.804	623	tags=83%, list=37%, signal=129%	up
KAECH_NAIVE_VS_DAY8_EFF_CD8_TCELL_DN	KAECH_NAIVE_VS_DAY8_EFF_CD8_TCELL_DN		47	0.396986	2.14575	0	0.00354778	0.809	759	tags=83%, list=45%, signal=147%	up
GSE31082_DN_VS_CD4_SP_THYMOCYTE_UP	GSE31082_DN_VS_CD4_SP_THYMOCYTE_UP		15	0.581412	2.14556	0	0.00355223	0.81	401	tags=73%, list=24%, signal=95%	up
ENK_UV_RESPONSE_EPIDERMIS_UP	ENK_UV_RESPONSE_EPIDERMIS_UP		34	0.43402	2.14549	0	0.00354824	0.81	607	tags=71%, list=36%, signal=108%	up
GSE14415_ACT_TCONV_VS_ACT_NATURAL_TREG_DN	GSE14415_ACT_TCONV_VS_ACT_NATURAL_TREG_DN		34	0.438906	2.14483	0	0.00356099	0.812	727	tags=82%, list=43%, signal=142%	up
GSE17721_POLYIC_VS_PAM3CSK4_16H_BMDC_DN	GSE17721_POLYIC_VS_PAM3CSK4_16H_BMDC_DN		17	0.552136	2.14427	0	0.00357789	0.812	555	tags=76%, list=33%, signal=113%	up
HALLMARK_P53_PATHWAY	HALLMARK_P53_PATHWAY		23	0.489238	2.14308	0	0.00360531	0.814	304	tags=48%, list=18%, signal=58%	up
GSE24634_IL4_VS_CTRL_TREATED_NAIVE_CD4_TCELL_DAY5_UP	GSE24634_IL4_VS_CTRL_TREATED_NAIVE_CD4_TCELL_DAY5_UP		48	0.395014	2.14303	0	0.00360129	0.814	921	tags=94%, list=55%, signal=200%	up
GSE12392_CD8A_POS_VS_NEG_SPLEEN_IFNB_KO_DC_UP	GSE12392_CD8A_POS_VS_NEG_SPLEEN_IFNB_KO_DC_UP		21	0.509432	2.14286	0	0.00359933	0.814	358	tags=57%, list=21%, signal=72%	up
GSE41176_WT_VS_TAK1_KO_ANTI_IGM_STIM_BCELL_6H_DN	GSE41176_WT_VS_TAK1_KO_ANTI_IGM_STIM_BCELL_6H_DN		24	0.503805	2.14227	0	0.00361402	0.815	771	tags=92%, list=46%, signal=166%	up
GO_SINGLE_ORGANISM_CATABOLIC_PROCESS	GO_SINGLE_ORGANISM_CATABOLIC_PROCESS		105	0.32297	2.1411	0	0.00363474	0.819	315	tags=35%, list=19%, signal=41%	up
BENPORATH_SOX2_TARGETS	BENPORATH_SOX2_TARGETS		65	0.359339	2.14013	0	0.00365139	0.821	634	tags=65%, list=38%, signal=99%	up
GSE9988_ANTI_TREM1_VS_LOW_LPS_MONOCYTE_UP	GSE9988_ANTI_TREM1_VS_LOW_LPS_MONOCYTE_UP		29	0.468492	2.13995	0	0.00365356	0.822	345	tags=48%, list=20%, signal=60%	up
GSE22432_CDC_VS_COMMON_DC_PROGENITOR_DN	GSE22432_CDC_VS_COMMON_DC_PROGENITOR_DN		20	0.516208	2.13881	0	0.00367453	0.826	577	tags=80%, list=34%, signal=120%	up
GSE25087_FETAL_VS_ADULT_TCONV_UP	GSE25087_FETAL_VS_ADULT_TCONV_UP		18	0.539521	2.13874	0	0.00367047	0.826	786	tags=100%, list=47%, signal=185%	up
SREBP1_01	SREBP1_01		16	0.578449	2.13871	0	0.00366642	0.826	164	tags=50%, list=10%, signal=55%	up
GSE36888_STAT5_AB_KNOCKIN_VS_WT_TCELL_IL2_TREATED_2H_DN	GSE36888_STAT5_AB_KNOCKIN_VS_WT_TCELL_IL2_TREATED_2H_DN		19	0.521176	2.13793	0	0.00370154	0.827	483	tags=68%, list=29%, signal=95%	up
GSE3039_ALPHAALPHA_VS_ALPHABETA_CD8_TCELL_UP	GSE3039_ALPHAALPHA_VS_ALPHABETA_CD8_TCELL_UP		31	0.448484	2.13774	0	0.00370979	0.827	884	tags=94%, list=52%, signal=193%	up
GO_ORGANOPHOSPHATE_METABOLIC_PROCESS	GO_ORGANOPHOSPHATE_METABOLIC_PROCESS		64	0.363165	2.13733	0	0.00372218	0.828	375	tags=45%, list=22%, signal=56%	up
GSE9509_10MIN_VS_30MIN_LPS_AND_IL10_STIM_IL10_KO_MACROPHAGE_UP	GSE9509_10MIN_VS_30MIN_LPS_AND_IL10_STIM_IL10_KO_MACROPHAGE_UP		18	0.527545	2.13671	0	0.00374057	0.829	806	tags=100%, list=48%, signal=189%	up
LIAO_METASTASIS	LIAO_METASTASIS		75	0.346499	2.13578	0	0.00375917	0.829	589	tags=60%, list=35%, signal=88%	up
REACTOME_M_G1_TRANSITION	REACTOME_M_G1_TRANSITION		16	0.561005	2.13564	0	0.00375506	0.829	749	tags=100%, list=44%, signal=178%	up
GSE40274_GATA1_VS_FOXP3_AND_GATA1_TRANSDUCED_ACTIVATED_CD4_TCELL_DN	GSE40274_GATA1_VS_FOXP3_AND_GATA1_TRANSDUCED_ACTIVATED_CD4_TCELL_DN		21	0.514899	2.13411	0	0.00379408	0.831	783	tags=95%, list=46%, signal=175%	up
DAZARD_RESPONSE_TO_UV_NHEK_UP	DAZARD_RESPONSE_TO_UV_NHEK_UP		22	0.505281	2.13168	0	0.0038819	0.839	323	tags=59%, list=19%, signal=72%	up
GSE21546_SAP1A_KO_VS_SAP1A_KO_AND_ELK1_KO_DP_THYMOCYTES_UP	GSE21546_SAP1A_KO_VS_SAP1A_KO_AND_ELK1_KO_DP_THYMOCYTES_UP		18	0.536685	2.13135	0	0.00389191	0.84	337	tags=56%, list=20%, signal=69%	up
GSE3982_MAST_CELL_VS_CENT_MEMORY_CD4_TCELL_UP	GSE3982_MAST_CELL_VS_CENT_MEMORY_CD4_TCELL_UP		26	0.473698	2.1285	0	0.00395392	0.847	342	tags=50%, list=20%, signal=62%	up
GSE3039_ALPHABETA_CD8_TCELL_VS_B1_BCELL_DN	GSE3039_ALPHABETA_CD8_TCELL_VS_B1_BCELL_DN		26	0.464542	2.12768	0	0.00398409	0.847	116	tags=35%, list=7%, signal=37%	up
GO_NEGATIVE_REGULATION_OF_CELL_CYCLE_PROCESS	GO_NEGATIVE_REGULATION_OF_CELL_CYCLE_PROCESS		37	0.413955	2.12733	0	0.00398565	0.848	876	tags=95%, list=52%, signal=192%	up
MORI_MATURE_B_LYMPHOCYTE_DN	MORI_MATURE_B_LYMPHOCYTE_DN		25	0.480154	2.12712	0	0.00398702	0.848	744	tags=92%, list=44%, signal=162%	up
GO_POSITIVE_REGULATION_OF_CELLULAR_PROTEIN_CATABOLIC_PROCESS	GO_POSITIVE_REGULATION_OF_CELLULAR_PROTEIN_CATABOLIC_PROCESS		19	0.51655	2.12637	0	0.00399273	0.85	628	tags=84%, list=37%, signal=133%	up
GSE1432_1H_VS_6H_IFNG_MICROGLIA_UP	GSE1432_1H_VS_6H_IFNG_MICROGLIA_UP		18	0.537797	2.12171	0	0.0041231	0.857	536	tags=78%, list=32%, signal=113%	up
GSE5455_EX_VIVO_VS_POST_24H_INCUBATION_MONOCYTES_FROM_TUMOR_BEARING_MOUSE_UP	GSE5455_EX_VIVO_VS_POST_24H_INCUBATION_MONOCYTES_FROM_TUMOR_BEARING_MOUSE_UP		18	0.52903	2.1204	0	0.00417261	0.86	486	tags=72%, list=29%, signal=100%	up
GO_TUBULIN_BINDING	GO_TUBULIN_BINDING		33	0.424978	2.11994	0	0.00418629	0.861	721	tags=85%, list=43%, signal=145%	up
MORF_PRKDC	MORF_PRKDC		22	0.495562	2.11819	0	0.00424057	0.867	700	tags=91%, list=41%, signal=153%	up
GSE22432_MULTIPOTENT_PROGENITOR_VS_PDC_DN	GSE22432_MULTIPOTENT_PROGENITOR_VS_PDC_DN		15	0.56543	2.11745	0	0.004256	0.869	634	tags=93%, list=38%, signal=148%	up
GO_MULTICELLULAR_ORGANISM_REPRODUCTION	GO_MULTICELLULAR_ORGANISM_REPRODUCTION		57	0.370271	2.1165	0	0.00427672	0.873	760	tags=74%, list=45%, signal=130%	up
GSE40666_UNTREATED_VS_IFNA_STIM_STAT4_KO_EFFECTOR_CD8_TCELL_90MIN_UP	GSE40666_UNTREATED_VS_IFNA_STIM_STAT4_KO_EFFECTOR_CD8_TCELL_90MIN_UP		34	0.438246	2.11339	0	0.00437687	0.877	760	tags=82%, list=45%, signal=147%	up
GSE2128_CTRL_VS_MIMETOPE_NEGATIVE_SELECTION_DP_THYMOCYTE_C57BL6_UP	GSE2128_CTRL_VS_MIMETOPE_NEGATIVE_SELECTION_DP_THYMOCYTE_C57BL6_UP		30	0.448013	2.11193	0	0.00442363	0.881	159	tags=30%, list=9%, signal=33%	up
GSE21927_GMCSF_IL6_VS_GMCSF_GCSF_TREATED_BONE_MARROW_DN	GSE21927_GMCSF_IL6_VS_GMCSF_GCSF_TREATED_BONE_MARROW_DN		19	0.517429	2.11165	0	0.00442408	0.883	677	tags=84%, list=40%, signal=139%	up
GSE46606_IRF4_KO_VS_WT_CD40L_IL2_IL5_1DAY_STIMULATED_BCELL_UP	GSE46606_IRF4_KO_VS_WT_CD40L_IL2_IL5_1DAY_STIMULATED_BCELL_UP		35	0.418108	2.11043	0	0.00446609	0.886	900	tags=91%, list=53%, signal=192%	up
GO_REGULATION_OF_MULTI_ORGANISM_PROCESS	GO_REGULATION_OF_MULTI_ORGANISM_PROCESS		39	0.402944	2.11009	0	0.00447517	0.888	202	tags=36%, list=12%, signal=40%	up
GSE30971_CTRL_VS_LPS_STIM_MACROPHAGE_WBP7_HET_4H_DN	GSE30971_CTRL_VS_LPS_STIM_MACROPHAGE_WBP7_HET_4H_DN		17	0.530167	2.10847	0	0.00454282	0.891	537	tags=82%, list=32%, signal=120%	up
GSE31082_DN_VS_CD8_SP_THYMOCYTE_UP	GSE31082_DN_VS_CD8_SP_THYMOCYTE_UP		21	0.503299	2.10755	0	0.00456558	0.892	848	tags=100%, list=50%, signal=198%	up
MODULE_125	MODULE_125		18	0.532934	2.1073	0	0.00457852	0.892	797	tags=100%, list=47%, signal=187%	up
GSE17721_LPS_VS_PAM3CSK4_16H_BMDC_DN	GSE17721_LPS_VS_PAM3CSK4_16H_BMDC_DN		23	0.481242	2.10415	0	0.00469953	0.898	459	tags=61%, list=27%, signal=82%	up
GO_POSITIVE_REGULATION_OF_PROTEIN_MODIFICATION_BY_SMALL_PROTEIN_CONJUGATION_OR_REMOVAL	GO_POSITIVE_REGULATION_OF_PROTEIN_MODIFICATION_BY_SMALL_PROTEIN_CONJUGATION_OR_REMOVAL		17	0.547966	2.10326	0	0.00473181	0.901	726	tags=94%, list=43%, signal=163%	up
GSE28726_NAIVE_VS_ACTIVATED_VA24NEG_NKTCELL_UP	GSE28726_NAIVE_VS_ACTIVATED_VA24NEG_NKTCELL_UP		21	0.492501	2.1024	0	0.00474727	0.905	695	tags=86%, list=41%, signal=144%	up
GO_REGULATION_OF_CATABOLIC_PROCESS	GO_REGULATION_OF_CATABOLIC_PROCESS		56	0.374296	2.10205	0	0.00475396	0.905	630	tags=64%, list=37%, signal=99%	up
SHEPARD_BMYB_TARGETS	SHEPARD_BMYB_TARGETS		24	0.476442	2.10142	0	0.00476641	0.906	667	tags=92%, list=40%, signal=149%	up
GSE40277_GATA1_AND_SATB1_TRANSDUCED_VS_CTRL_CD4_TCELL_UP	GSE40277_GATA1_AND_SATB1_TRANSDUCED_VS_CTRL_CD4_TCELL_UP		15	0.557138	2.0999	0	0.00480587	0.907	191	tags=53%, list=11%, signal=60%	up
GO_POSITIVE_REGULATION_OF_CELL_CYCLE_PROCESS	GO_POSITIVE_REGULATION_OF_CELL_CYCLE_PROCESS		42	0.40026	2.09881	0	0.00486169	0.911	726	tags=83%, list=43%, signal=143%	up
GRAESSMANN_RESPONSE_TO_MC_AND_DOXORUBICIN_DN	GRAESSMANN_RESPONSE_TO_MC_AND_DOXORUBICIN_DN		50	0.380954	2.09685	0	0.00493076	0.916	697	tags=72%, list=41%, signal=119%	up
STEIN_ESRRA_TARGETS	STEIN_ESRRA_TARGETS		42	0.412187	2.09549	0	0.00499698	0.922	889	tags=93%, list=53%, signal=191%	up
ALONSO_METASTASIS_UP	ALONSO_METASTASIS_UP		24	0.479529	2.09519	0	0.00499973	0.923	849	tags=96%, list=50%, signal=190%	up
GSE37533_UNTREATED_VS_PIOGLIZATONE_TREATED_CD4_TCELL_PPARG1_AND_FOXP3_TRASDUCED_UP	GSE37533_UNTREATED_VS_PIOGLIZATONE_TREATED_CD4_TCELL_PPARG1_AND_FOXP3_TRASDUCED_UP		39	0.405862	2.09518	0	0.00499457	0.923	629	tags=67%, list=37%, signal=104%	up
NAKAMURA_TUMOR_ZONE_PERIPHERAL_VS_CENTRAL_UP	NAKAMURA_TUMOR_ZONE_PERIPHERAL_VS_CENTRAL_UP		50	0.388013	2.09508	0	0.00499328	0.923	583	tags=68%, list=35%, signal=101%	up
GO_PROTEIN_CATABOLIC_PROCESS	GO_PROTEIN_CATABOLIC_PROCESS		43	0.40229	2.09385	0	0.00503308	0.923	747	tags=79%, list=44%, signal=138%	up
GO_NEGATIVE_REGULATION_OF_CELL_CYCLE	GO_NEGATIVE_REGULATION_OF_CELL_CYCLE		59	0.371534	2.09378	0	0.00502979	0.923	730	tags=75%, list=43%, signal=127%	up
GSE3982_MAST_CELL_VS_EFF_MEMORY_CD4_TCELL_UP	GSE3982_MAST_CELL_VS_EFF_MEMORY_CD4_TCELL_UP		26	0.467277	2.0937	0	0.00503039	0.923	842	tags=92%, list=50%, signal=181%	up
GO_NEGATIVE_REGULATION_OF_GROWTH	GO_NEGATIVE_REGULATION_OF_GROWTH		28	0.453664	2.0928	0	0.0050656	0.926	284	tags=43%, list=17%, signal=51%	up
GSE17721_0.5H_VS_12H_CPG_BMDC_UP	GSE17721_0.5H_VS_12H_CPG_BMDC_UP		23	0.478958	2.09249	0	0.00507374	0.926	469	tags=70%, list=28%, signal=95%	up
GSE27786_BCELL_VS_CD8_TCELL_UP	GSE27786_BCELL_VS_CD8_TCELL_UP		19	0.519681	2.09117	0	0.00513216	0.93	726	tags=89%, list=43%, signal=155%	up
GSE10239_MEMORY_VS_KLRG1HIGH_EFF_CD8_TCELL_DN	GSE10239_MEMORY_VS_KLRG1HIGH_EFF_CD8_TCELL_DN		27	0.449933	2.09052	0	0.0051632	0.931	595	tags=78%, list=35%, signal=118%	up
GSE17721_POLYIC_VS_PAM3CSK4_8H_BMDC_DN	GSE17721_POLYIC_VS_PAM3CSK4_8H_BMDC_DN		15	0.555467	2.09036	0	0.00515987	0.931	335	tags=67%, list=20%, signal=82%	up
GSE12392_CD8A_POS_VS_NEG_SPLEEN_DC_DN	GSE12392_CD8A_POS_VS_NEG_SPLEEN_DC_DN		58	0.362299	2.09035	0	0.0051546	0.931	804	tags=83%, list=48%, signal=153%	up
GO_PIGMENT_GRANULE	GO_PIGMENT_GRANULE		19	0.51228	2.08921	0	0.00520456	0.935	690	tags=84%, list=41%, signal=141%	up
GO_NUCLEIC_ACID_PHOSPHODIESTER_BOND_HYDROLYSIS	GO_NUCLEIC_ACID_PHOSPHODIESTER_BOND_HYDROLYSIS		18	0.527369	2.08826	0	0.00524467	0.937	627	tags=89%, list=37%, signal=140%	up
GSE369_PRE_VS_POST_IL6_INJECTION_SOCS3_KO_LIVER_UP	GSE369_PRE_VS_POST_IL6_INJECTION_SOCS3_KO_LIVER_UP		17	0.54875	2.08719	0	0.00526466	0.937	358	tags=65%, list=21%, signal=81%	up
GO_RESPONSE_TO_ABIOTIC_STIMULUS	GO_RESPONSE_TO_ABIOTIC_STIMULUS		101	0.320792	2.08438	0	0.0053564	0.944	826	tags=73%, list=49%, signal=135%	up
GO_ORGANIC_HYDROXY_COMPOUND_METABOLIC_PROCESS	GO_ORGANIC_HYDROXY_COMPOUND_METABOLIC_PROCESS		55	0.364778	2.08307	0	0.00540764	0.944	383	tags=42%, list=23%, signal=52%	up
GSE13522_WT_VS_IFNAR_KO_SKIN_DN	GSE13522_WT_VS_IFNAR_KO_SKIN_DN		29	0.446975	2.08253	0	0.00542667	0.944	117	tags=31%, list=7%, signal=33%	up
GO_REGULATION_OF_CELL_DIVISION	GO_REGULATION_OF_CELL_DIVISION		50	0.380504	2.08209	0	0.00543423	0.944	738	tags=82%, list=44%, signal=141%	up
GSE13306_RA_VS_UNTREATED_MEM_CD4_TCELL_DN	GSE13306_RA_VS_UNTREATED_MEM_CD4_TCELL_DN		26	0.471681	2.08191	0	0.00544385	0.944	486	tags=65%, list=29%, signal=90%	up
GSE17721_POLYIC_VS_PAM3CSK4_0.5H_BMDC_DN	GSE17721_POLYIC_VS_PAM3CSK4_0.5H_BMDC_DN		16	0.539061	2.08039	0	0.0055211	0.946	681	tags=88%, list=40%, signal=145%	up
GSE23321_CD8_STEM_CELL_MEMORY_VS_NAIVE_CD8_TCELL_UP	GSE23321_CD8_STEM_CELL_MEMORY_VS_NAIVE_CD8_TCELL_UP		17	0.530881	2.07963	0	0.0055531	0.946	619	tags=82%, list=37%, signal=129%	up
MODULE_15	MODULE_15		32	0.433803	2.07932	0	0.00556252	0.947	701	tags=78%, list=42%, signal=131%	up
GSE17721_LPS_VS_GARDIQUIMOD_16H_BMDC_UP	GSE17721_LPS_VS_GARDIQUIMOD_16H_BMDC_UP		17	0.525746	2.07895	0	0.00558701	0.949	350	tags=59%, list=21%, signal=73%	up
GSE360_CTRL_VS_L_MAJOR_MAC_UP	GSE360_CTRL_VS_L_MAJOR_MAC_UP		16	0.540876	2.07842	0	0.00559657	0.949	344	tags=69%, list=20%, signal=86%	up
GSE19888_CTRL_VS_A3R_ACTIVATION_MAST_CELL_UP	GSE19888_CTRL_VS_A3R_ACTIVATION_MAST_CELL_UP		23	0.475576	2.0772	0	0.0056358	0.951	599	tags=78%, list=35%, signal=120%	up
KRIGE_RESPONSE_TO_TOSEDOSTAT_6HR_UP	KRIGE_RESPONSE_TO_TOSEDOSTAT_6HR_UP		70	0.344094	2.07685	0	0.00564137	0.951	443	tags=47%, list=26%, signal=61%	up
GSE7460_CD8_TCELL_VS_TREG_ACT_DN	GSE7460_CD8_TCELL_VS_TREG_ACT_DN		23	0.485167	2.07569	0	0.00568453	0.953	695	tags=91%, list=41%, signal=153%	up
GO_REGULATION_OF_ORGANELLE_ORGANIZATION	GO_REGULATION_OF_ORGANELLE_ORGANIZATION		124	0.301124	2.07543	0	0.00569559	0.954	878	tags=81%, list=52%, signal=156%	up
GO_REGULATION_OF_FAT_CELL_DIFFERENTIATION	GO_REGULATION_OF_FAT_CELL_DIFFERENTIATION		17	0.538588	2.07417	0	0.00574179	0.957	348	tags=59%, list=21%, signal=73%	up
GO_HYDROLASE_ACTIVITY_ACTING_ON_ACID_ANHYDRIDES	GO_HYDROLASE_ACTIVITY_ACTING_ON_ACID_ANHYDRIDES		71	0.349803	2.07316	0	0.00578614	0.957	766	tags=79%, list=45%, signal=138%	up
RIZ_ERYTHROID_DIFFERENTIATION	RIZ_ERYTHROID_DIFFERENTIATION		21	0.504225	2.07252	0	0.00581544	0.957	675	tags=86%, list=40%, signal=141%	up
GSE17721_CPG_VS_GARDIQUIMOD_6H_BMDC_UP	GSE17721_CPG_VS_GARDIQUIMOD_6H_BMDC_UP		18	0.522189	2.07165	0	0.00584459	0.959	225	tags=44%, list=13%, signal=51%	up
GO_DNA_INTEGRITY_CHECKPOINT	GO_DNA_INTEGRITY_CHECKPOINT		26	0.46293	2.07124	0	0.00586656	0.959	696	tags=88%, list=41%, signal=148%	up
GSE360_L_DONOVANI_VS_B_MALAYI_HIGH_DOSE_DC_UP	GSE360_L_DONOVANI_VS_B_MALAYI_HIGH_DOSE_DC_UP		26	0.457304	2.07027	0	0.00592321	0.959	815	tags=88%, list=48%, signal=168%	up
GO_ORGANIC_ACID_BIOSYNTHETIC_PROCESS	GO_ORGANIC_ACID_BIOSYNTHETIC_PROCESS		39	0.409013	2.07011	0	0.00592104	0.959	463	tags=54%, list=27%, signal=72%	up
GSE36888_UNTREATED_VS_IL2_TREATED_STAT5_AB_KNOCKIN_TCELL_2H_UP	GSE36888_UNTREATED_VS_IL2_TREATED_STAT5_AB_KNOCKIN_TCELL_2H_UP		32	0.428528	2.06987	0	0.00593559	0.959	607	tags=66%, list=36%, signal=101%	up
PEART_HDAC_PROLIFERATION_CLUSTER_UP	PEART_HDAC_PROLIFERATION_CLUSTER_UP		16	0.554426	2.06978	0	0.00593893	0.959	760	tags=100%, list=45%, signal=180%	up
GSE5542_IFNG_VS_IFNA_TREATED_EPITHELIAL_CELLS_6H_UP	GSE5542_IFNG_VS_IFNA_TREATED_EPITHELIAL_CELLS_6H_UP		26	0.465177	2.06901	0	0.00596947	0.96	738	tags=92%, list=44%, signal=161%	up
GSE1448_CTRL_VS_ANTI_VALPHA2_DP_THYMOCYTE_UP	GSE1448_CTRL_VS_ANTI_VALPHA2_DP_THYMOCYTE_UP		25	0.45851	2.06901	0	0.0059636	0.96	754	tags=88%, list=45%, signal=157%	up
CHR22Q13	CHR22Q13		17	0.533564	2.06853	0	0.00596669	0.96	510	tags=71%, list=30%, signal=100%	up
GSE7460_CTRL_VS_TGFB_TREATED_ACT_TREG_UP	GSE7460_CTRL_VS_TGFB_TREATED_ACT_TREG_UP		28	0.438531	2.06848	0	0.00596268	0.96	697	tags=82%, list=41%, signal=138%	up
FERNANDEZ_BOUND_BY_MYC	FERNANDEZ_BOUND_BY_MYC		25	0.462074	2.06805	0	0.00597522	0.96	701	tags=80%, list=42%, signal=135%	up
GSE35685_CD34POS_CD38NEG_VS_CD34POS_CD10NEG_CD62LPOS_BONE_MARROW_DN	GSE35685_CD34POS_CD38NEG_VS_CD34POS_CD10NEG_CD62LPOS_BONE_MARROW_DN		21	0.496308	2.06748	0	0.00599771	0.962	207	tags=38%, list=12%, signal=43%	up
GSE29949_CD8_NEG_DC_SPLEEN_VS_MONOCYTE_BONE_MARROW_DN	GSE29949_CD8_NEG_DC_SPLEEN_VS_MONOCYTE_BONE_MARROW_DN		17	0.525758	2.06426	0	0.00613599	0.965	207	tags=47%, list=12%, signal=53%	up
GSE24026_PD1_LIGATION_VS_CTRL_IN_ACT_TCELL_LINE_DN	GSE24026_PD1_LIGATION_VS_CTRL_IN_ACT_TCELL_LINE_DN		22	0.480375	2.06198	0	0.006258	0.966	738	tags=91%, list=44%, signal=159%	up
GO_VACUOLAR_MEMBRANE	GO_VACUOLAR_MEMBRANE		39	0.404478	2.06023	0	0.00633496	0.966	233	tags=41%, list=14%, signal=46%	up
GSE411_100MIN_VS_400MIN_IL6_STIM_SOCS3_KO_MACROPHAGE_UP	GSE411_100MIN_VS_400MIN_IL6_STIM_SOCS3_KO_MACROPHAGE_UP		25	0.467048	2.05811	0	0.00644443	0.969	810	tags=92%, list=48%, signal=174%	up
GO_ENDOPLASMIC_RETICULUM	GO_ENDOPLASMIC_RETICULUM		111	0.30241	2.05723	0	0.00650117	0.969	306	tags=33%, list=18%, signal=38%	up
GSE21033_1H_VS_24H_POLYIC_STIM_DC_DN	GSE21033_1H_VS_24H_POLYIC_STIM_DC_DN		17	0.518907	2.05624	0	0.00656292	0.971	268	tags=59%, list=16%, signal=69%	up
GSE19401_NAIVE_VS_IMMUNIZED_MOUSE_PLN_FOLLICULAR_DC_UP	GSE19401_NAIVE_VS_IMMUNIZED_MOUSE_PLN_FOLLICULAR_DC_UP		22	0.478925	2.05616	0	0.00656027	0.971	325	tags=45%, list=19%, signal=56%	up
GSE10273_HIGH_IL7_VS_HIGH_IL7_AND_IRF4_IN_IRF4_8_NULL_PRE_BCELL_UP	GSE10273_HIGH_IL7_VS_HIGH_IL7_AND_IRF4_IN_IRF4_8_NULL_PRE_BCELL_UP		31	0.439393	2.056	0	0.00655843	0.971	835	tags=90%, list=49%, signal=175%	up
GO_CELLULAR_MACROMOLECULE_LOCALIZATION	GO_CELLULAR_MACROMOLECULE_LOCALIZATION		83	0.328388	2.0549	0	0.00660586	0.971	612	tags=61%, list=36%, signal=92%	up
GSE2405_S_AUREUS_VS_UNTREATED_NEUTROPHIL_DN	GSE2405_S_AUREUS_VS_UNTREATED_NEUTROPHIL_DN		58	0.359304	2.05382	0	0.00664311	0.972	726	tags=83%, list=43%, signal=140%	up
GO_VESICLE_MEMBRANE	GO_VESICLE_MEMBRANE		34	0.421309	2.05242	0	0.00672124	0.972	277	tags=41%, list=16%, signal=48%	up
GSE22025_UNTREATED_VS_TGFB1_TREATED_CD4_TCELL_UP	GSE22025_UNTREATED_VS_TGFB1_TREATED_CD4_TCELL_UP		29	0.443114	2.052	0	0.00674493	0.972	927	tags=97%, list=55%, signal=210%	up
GSE22886_DAY1_VS_DAY7_MONOCYTE_IN_CULTURE_DN	GSE22886_DAY1_VS_DAY7_MONOCYTE_IN_CULTURE_DN		32	0.435546	2.05026	0	0.00682284	0.974	725	tags=81%, list=43%, signal=140%	up
SANSOM_APC_MYC_TARGETS	SANSOM_APC_MYC_TARGETS		19	0.491322	2.04862	0	0.00688641	0.975	820	tags=95%, list=49%, signal=182%	up
GSE25146_UNSTIM_VS_HELIOBACTER_PYLORI_LPS_STIM_AGS_CELL_UP	GSE25146_UNSTIM_VS_HELIOBACTER_PYLORI_LPS_STIM_AGS_CELL_UP		25	0.454214	2.04828	0	0.00689274	0.975	758	tags=88%, list=45%, signal=157%	up
GSE3720_VD1_VS_VD2_GAMMADELTA_TCELL_UP	GSE3720_VD1_VS_VD2_GAMMADELTA_TCELL_UP		20	0.495748	2.04775	0	0.00692867	0.975	636	tags=80%, list=38%, signal=127%	up
GSE20484_MCSG_VS_CXCL4_MONOCYTE_DERIVED_MACROPHAGE_UP	GSE20484_MCSG_VS_CXCL4_MONOCYTE_DERIVED_MACROPHAGE_UP		22	0.474786	2.04694	0	0.00696802	0.976	344	tags=55%, list=20%, signal=68%	up
GSE12845_IGD_NEG_BLOOD_VS_PRE_GC_TONSIL_BCELL_DN	GSE12845_IGD_NEG_BLOOD_VS_PRE_GC_TONSIL_BCELL_DN		32	0.419149	2.04307	0	0.00715782	0.98	680	tags=88%, list=40%, signal=144%	up
GSE5589_UNSTIM_VS_45MIN_LPS_AND_IL6_STIM_MACROPHAGE_DN	GSE5589_UNSTIM_VS_45MIN_LPS_AND_IL6_STIM_MACROPHAGE_DN		16	0.529424	2.03646	0	0.00753848	0.984	158	tags=38%, list=9%, signal=41%	up
PID_FOXM1_PATHWAY	PID_FOXM1_PATHWAY		17	0.518851	2.0354	0	0.00760827	0.984	820	tags=100%, list=49%, signal=193%	up
GSE6674_CPG_VS_CPG_AND_ANTI_IGM_STIM_BCELL_UP	GSE6674_CPG_VS_CPG_AND_ANTI_IGM_STIM_BCELL_UP		26	0.450714	2.03483	0	0.00763206	0.985	741	tags=88%, list=44%, signal=155%	up
LANDIS_ERBB2_BREAST_TUMORS_324_DN	LANDIS_ERBB2_BREAST_TUMORS_324_DN		17	0.515523	2.03297	0	0.00774461	0.986	258	tags=47%, list=15%, signal=55%	up
GSE41176_UNSTIM_VS_ANTI_IGM_STIM_BCELL_6H_UP	GSE41176_UNSTIM_VS_ANTI_IGM_STIM_BCELL_6H_UP		25	0.467023	2.03178	0	0.00779105	0.986	843	tags=92%, list=50%, signal=181%	up
GO_CONDENSED_NUCLEAR_CHROMOSOME	GO_CONDENSED_NUCLEAR_CHROMOSOME		16	0.555622	2.03126	0	0.0078217	0.986	758	tags=100%, list=45%, signal=180%	up
GSE9988_ANTI_TREM1_AND_LPS_VS_VEHICLE_TREATED_MONOCYTES_UP	GSE9988_ANTI_TREM1_AND_LPS_VS_VEHICLE_TREATED_MONOCYTES_UP		29	0.430582	2.03002	0	0.00787747	0.986	330	tags=48%, list=20%, signal=59%	up
GSE6674_ANTI_IGM_VS_ANTI_IGM_AND_CPG_STIM_BCELL_DN	GSE6674_ANTI_IGM_VS_ANTI_IGM_AND_CPG_STIM_BCELL_DN		15	0.542326	2.02983	0	0.00787325	0.986	585	tags=80%, list=35%, signal=121%	up
GO_ORGANONITROGEN_COMPOUND_CATABOLIC_PROCESS	GO_ORGANONITROGEN_COMPOUND_CATABOLIC_PROCESS		41	0.388375	2.02636	0	0.0080187	0.986	463	tags=59%, list=27%, signal=79%	up
GSE3982_BCELL_VS_TH2_DN	GSE3982_BCELL_VS_TH2_DN		42	0.402985	2.0225	0	0.00827243	0.986	724	tags=81%, list=43%, signal=138%	up
GSE7831_1H_VS_4H_CPG_STIM_PDC_DN	GSE7831_1H_VS_4H_CPG_STIM_PDC_DN		35	0.404556	2.02077	0	0.00837544	0.987	747	tags=83%, list=44%, signal=146%	up
GSE32164_ALTERNATIVELY_ACT_M2_VS_CMYC_INHIBITED_MACROPHAGE_DN	GSE32164_ALTERNATIVELY_ACT_M2_VS_CMYC_INHIBITED_MACROPHAGE_DN		39	0.390522	2.0188	0	0.00848934	0.989	649	tags=79%, list=38%, signal=126%	up
SENESE_HDAC1_TARGETS_UP	SENESE_HDAC1_TARGETS_UP		35	0.413024	2.01863	0	0.00849185	0.989	591	tags=66%, list=35%, signal=99%	up
GSE17301_CTRL_VS_48H_ACD3_ACD28_IFNA2_STIM_CD8_TCELL_UP	GSE17301_CTRL_VS_48H_ACD3_ACD28_IFNA2_STIM_CD8_TCELL_UP		19	0.497304	2.01753	0	0.00857044	0.99	857	tags=100%, list=51%, signal=201%	up
GO_NUCLEOSIDE_TRIPHOSPHATE_METABOLIC_PROCESS	GO_NUCLEOSIDE_TRIPHOSPHATE_METABOLIC_PROCESS		20	0.477427	2.01542	0	0.00867691	0.99	746	tags=90%, list=44%, signal=159%	up
GSE10239_MEMORY_VS_DAY4.5_EFF_CD8_TCELL_DN	GSE10239_MEMORY_VS_DAY4.5_EFF_CD8_TCELL_DN		21	0.469777	2.01526	0	0.00867581	0.99	697	tags=86%, list=41%, signal=144%	up
GSE22140_HEALTHY_VS_ARTHRITIC_MOUSE_CD4_TCELL_DN	GSE22140_HEALTHY_VS_ARTHRITIC_MOUSE_CD4_TCELL_DN		20	0.492139	2.01199	0	0.00889577	0.992	397	tags=60%, list=24%, signal=78%	up
GSE360_L_DONOVANI_VS_T_GONDII_MAC_DN	GSE360_L_DONOVANI_VS_T_GONDII_MAC_DN		35	0.396593	2.0101	0	0.00902955	0.993	683	tags=71%, list=40%, signal=117%	up
GSE41867_DAY6_VS_DAY8_LCMV_ARMSTRONG_EFFECTOR_CD8_TCELL_DN	GSE41867_DAY6_VS_DAY8_LCMV_ARMSTRONG_EFFECTOR_CD8_TCELL_DN		15	0.540347	2.00827	0	0.00914071	0.993	783	tags=100%, list=46%, signal=185%	up
HOXA9_DN.V1_DN	HOXA9_DN.V1_DN		43	0.381077	2.00762	0	0.00916106	0.993	794	tags=79%, list=47%, signal=145%	up
GO_CELLULAR_AMINO_ACID_BIOSYNTHETIC_PROCESS	GO_CELLULAR_AMINO_ACID_BIOSYNTHETIC_PROCESS		17	0.514715	2.00577	0	0.00928169	0.995	463	tags=76%, list=27%, signal=104%	up
GO_SUPRAMOLECULAR_FIBER	GO_SUPRAMOLECULAR_FIBER		59	0.354699	2.00206	0	0.00952951	0.995	738	tags=80%, list=44%, signal=137%	up
GSE6259_CD4_TCELL_VS_CD8_TCELL_UP	GSE6259_CD4_TCELL_VS_CD8_TCELL_UP		31	0.400955	2.00104	0	0.00954881	0.995	956	tags=94%, list=57%, signal=212%	up
E2F1_Q4	E2F1_Q4		26	0.447683	2.0006	0	0.0095733	0.995	895	tags=96%, list=53%, signal=202%	up
MCBRYAN_PUBERTAL_BREAST_6_7WK_DN	MCBRYAN_PUBERTAL_BREAST_6_7WK_DN		15	0.533838	1.99852	0	0.00973815	0.995	707	tags=93%, list=42%, signal=159%	up
GSE2585_AIRE_KO_VS_WT_CD80_HIGH_MTEC_UP	GSE2585_AIRE_KO_VS_WT_CD80_HIGH_MTEC_UP		19	0.49271	1.99783	0	0.00977178	0.995	759	tags=89%, list=45%, signal=161%	up
GO_POSITIVE_REGULATION_OF_MITOTIC_CELL_CYCLE	GO_POSITIVE_REGULATION_OF_MITOTIC_CELL_CYCLE		22	0.476339	1.99741	0	0.00978808	0.995	726	tags=86%, list=43%, signal=150%	up
GSE27786_LSK_VS_BCELL_UP	GSE27786_LSK_VS_BCELL_UP		18	0.494204	1.99618	0	0.00986295	0.995	808	tags=94%, list=48%, signal=179%	up
ZHANG_TLX_TARGETS_36HR_DN	ZHANG_TLX_TARGETS_36HR_DN		47	0.372811	1.99236	0	0.0100995	0.995	715	tags=85%, list=42%, signal=144%	up
GSE3982_BCELL_VS_TH1_DN	GSE3982_BCELL_VS_TH1_DN		48	0.367714	1.9907	0	0.0102298	0.995	699	tags=75%, list=41%, signal=124%	up
USF2_Q6	USF2_Q6		23	0.474057	1.99052	0	0.0102387	0.995	509	tags=74%, list=30%, signal=104%	up
YANG_BCL3_TARGETS_UP	YANG_BCL3_TARGETS_UP		61	0.336036	1.98771	0	0.0104477	0.995	699	tags=70%, list=41%, signal=116%	up
BENPORATH_NANOG_TARGETS	BENPORATH_NANOG_TARGETS		76	0.326278	1.98614	0	0.0105558	0.995	586	tags=61%, list=35%, signal=89%	up
GO_NEGATIVE_REGULATION_OF_CELLULAR_COMPONENT_ORGANIZATION	GO_NEGATIVE_REGULATION_OF_CELLULAR_COMPONENT_ORGANIZATION		84	0.319006	1.98596	0	0.0105489	0.995	826	tags=77%, list=49%, signal=144%	up
GSE3982_DC_VS_MAC_DN	GSE3982_DC_VS_MAC_DN		36	0.393925	1.98526	0	0.0105939	0.995	776	tags=83%, list=46%, signal=151%	up
GO_CYTOPLASMIC_VESICLE_PART	GO_CYTOPLASMIC_VESICLE_PART		47	0.376224	1.98451	0	0.0106424	0.995	426	tags=47%, list=25%, signal=61%	up
GSE17974_2.5H_VS_72H_IL4_AND_ANTI_IL12_ACT_CD4_TCELL_DN	GSE17974_2.5H_VS_72H_IL4_AND_ANTI_IL12_ACT_CD4_TCELL_DN		28	0.430309	1.98426	0	0.0106573	0.995	281	tags=46%, list=17%, signal=55%	up
CHICAS_RB1_TARGETS_GROWING	CHICAS_RB1_TARGETS_GROWING		63	0.336822	1.98363	0	0.0106731	0.995	830	tags=87%, list=49%, signal=165%	up
GO_CELLULAR_LIPID_METABOLIC_PROCESS	GO_CELLULAR_LIPID_METABOLIC_PROCESS		62	0.340344	1.98315	0	0.0106916	0.995	275	tags=34%, list=16%, signal=39%	up
GO_LYTIC_VACUOLE_MEMBRANE	GO_LYTIC_VACUOLE_MEMBRANE		21	0.465667	1.98104	0	0.0108227	0.995	196	tags=48%, list=12%, signal=53%	up
GSE3982_EOSINOPHIL_VS_MAST_CELL_DN	GSE3982_EOSINOPHIL_VS_MAST_CELL_DN		19	0.501554	1.97984	0	0.010894	0.995	584	tags=74%, list=35%, signal=111%	up
GSE42021_TCONV_PLN_VS_CD24INT_TCONV_THYMUS_DN	GSE42021_TCONV_PLN_VS_CD24INT_TCONV_THYMUS_DN		21	0.467562	1.97655	0	0.011105	0.995	145	tags=38%, list=9%, signal=41%	up
GSE21670_STAT3_KO_VS_WT_CD4_TCELL_TGFB_IL6_TREATED_UP	GSE21670_STAT3_KO_VS_WT_CD4_TCELL_TGFB_IL6_TREATED_UP		27	0.427869	1.97424	0	0.0113029	0.996	394	tags=52%, list=23%, signal=67%	up
GSE37532_WT_VS_PPARG_KO_LN_TCONV_DN	GSE37532_WT_VS_PPARG_KO_LN_TCONV_DN		38	0.383075	1.97373	0	0.0113122	0.996	625	tags=68%, list=37%, signal=106%	up
KOINUMA_TARGETS_OF_SMAD2_OR_SMAD3	KOINUMA_TARGETS_OF_SMAD2_OR_SMAD3		79	0.320502	1.97364	0	0.0113058	0.996	663	tags=63%, list=39%, signal=99%	up
SMIRNOV_RESPONSE_TO_IR_6HR_DN	SMIRNOV_RESPONSE_TO_IR_6HR_DN		28	0.431703	1.9725	0	0.0113872	0.996	738	tags=86%, list=44%, signal=150%	up
GO_REGULATION_OF_CELLULAR_PROTEIN_CATABOLIC_PROCESS	GO_REGULATION_OF_CELLULAR_PROTEIN_CATABOLIC_PROCESS		27	0.426878	1.97238	0	0.0113855	0.996	630	tags=74%, list=37%, signal=116%	up
GRYDER_PAX3FOXO1_ENHANCERS_IN_TADS	GRYDER_PAX3FOXO1_ENHANCERS_IN_TADS		75	0.323249	1.97215	0	0.0113946	0.996	652	tags=59%, list=39%, signal=91%	up
GO_OXIDOREDUCTASE_ACTIVITY_ACTING_ON_CH_OH_GROUP_OF_DONORS	GO_OXIDOREDUCTASE_ACTIVITY_ACTING_ON_CH_OH_GROUP_OF_DONORS		16	0.520597	1.9715	0	0.011451	0.996	210	tags=50%, list=12%, signal=57%	up
GSE14308_TH1_VS_TH17_UP	GSE14308_TH1_VS_TH17_UP		33	0.393765	1.96818	0	0.0117172	0.996	802	tags=85%, list=48%, signal=158%	up
GO_ORGANIC_ANION_TRANSPORT	GO_ORGANIC_ANION_TRANSPORT		41	0.376812	1.96348	0	0.012086	0.996	168	tags=24%, list=10%, signal=26%	up
FORTSCHEGGER_PHF8_TARGETS_DN	FORTSCHEGGER_PHF8_TARGETS_DN		58	0.341281	1.96126	0	0.0122462	0.997	430	tags=47%, list=25%, signal=60%	up
GO_MACROMOLECULAR_COMPLEX_ASSEMBLY	GO_MACROMOLECULAR_COMPLEX_ASSEMBLY		117	0.292377	1.96077	0	0.0122699	0.997	693	tags=68%, list=41%, signal=108%	up
GO_NITROGEN_COMPOUND_TRANSPORT	GO_NITROGEN_COMPOUND_TRANSPORT		30	0.409938	1.95916	0	0.012375	0.997	378	tags=47%, list=22%, signal=59%	up
GO_VACUOLE	GO_VACUOLE		91	0.307812	1.95816	0	0.0124676	0.998	487	tags=48%, list=29%, signal=64%	up
GSE17721_LPS_VS_GARDIQUIMOD_4H_BMDC_DN	GSE17721_LPS_VS_GARDIQUIMOD_4H_BMDC_DN		17	0.507164	1.95712	0	0.0125237	0.998	630	tags=88%, list=37%, signal=139%	up
GO_LIPID_BIOSYNTHETIC_PROCESS	GO_LIPID_BIOSYNTHETIC_PROCESS		43	0.369558	1.95708	0	0.0125165	0.998	275	tags=35%, list=16%, signal=41%	up
GSE26928_NAIVE_VS_EFF_MEMORY_CD4_TCELL_DN	GSE26928_NAIVE_VS_EFF_MEMORY_CD4_TCELL_DN		26	0.429509	1.95292	0	0.0129117	0.998	190	tags=35%, list=11%, signal=38%	up
IVANOVA_HEMATOPOIESIS_EARLY_PROGENITOR	IVANOVA_HEMATOPOIESIS_EARLY_PROGENITOR		41	0.367869	1.95073	0	0.0130979	0.998	617	tags=71%, list=37%, signal=109%	up
GSE17721_CPG_VS_GARDIQUIMOD_12H_BMDC_DN	GSE17721_CPG_VS_GARDIQUIMOD_12H_BMDC_DN		26	0.431445	1.94941	0	0.0131835	0.998	436	tags=62%, list=26%, signal=82%	up
GO_MACROMOLECULAR_COMPLEX_BINDING	GO_MACROMOLECULAR_COMPLEX_BINDING		139	0.277092	1.94915	0	0.0131907	0.998	696	tags=62%, list=41%, signal=97%	up
GO_ALCOHOL_METABOLIC_PROCESS	GO_ALCOHOL_METABOLIC_PROCESS		41	0.373654	1.94538	0	0.0134724	0.998	925	tags=90%, list=55%, signal=195%	up
BRUINS_UVC_RESPONSE_LATE	BRUINS_UVC_RESPONSE_LATE		93	0.302677	1.94502	0	0.0135095	0.998	794	tags=75%, list=47%, signal=134%	up
GO_CYTOSKELETON_ORGANIZATION	GO_CYTOSKELETON_ORGANIZATION		96	0.302338	1.94454	0	0.0135207	0.998	818	tags=78%, list=48%, signal=143%	up
GSE33292_DN3_THYMOCYTE_VS_TCELL_LYMPHOMA_FROM_TCF1_KO_DN	GSE33292_DN3_THYMOCYTE_VS_TCELL_LYMPHOMA_FROM_TCF1_KO_DN		21	0.456247	1.94298	0	0.0136621	0.998	675	tags=86%, list=40%, signal=141%	up
JAATINEN_HEMATOPOIETIC_STEM_CELL_UP	JAATINEN_HEMATOPOIETIC_STEM_CELL_UP		58	0.33897	1.94111	0	0.0138051	0.998	1010	tags=97%, list=60%, signal=232%	up
GSE25123_ROSIGLITAZONE_VS_IL4_AND_ROSIGLITAZONE_STIM_PPARG_KO_MACROPHAGE_DAY10_UP	GSE25123_ROSIGLITAZONE_VS_IL4_AND_ROSIGLITAZONE_STIM_PPARG_KO_MACROPHAGE_DAY10_UP		20	0.467374	1.93655	0	0.0142732	0.998	802	tags=90%, list=48%, signal=169%	up
GO_RIBONUCLEOTIDE_BINDING	GO_RIBONUCLEOTIDE_BINDING		157	0.268333	1.92972	0	0.0148568	0.998	771	tags=71%, list=46%, signal=119%	up
GSE17721_LPS_VS_GARDIQUIMOD_0.5H_BMDC_DN	GSE17721_LPS_VS_GARDIQUIMOD_0.5H_BMDC_DN		20	0.460202	1.92691	0	0.0151171	0.999	270	tags=40%, list=16%, signal=47%	up
VERNELL_RETINOBLASTOMA_PATHWAY_UP	VERNELL_RETINOBLASTOMA_PATHWAY_UP		24	0.436571	1.92546	0	0.0152051	0.999	767	tags=88%, list=45%, signal=158%	up
MATTIOLI_MGUS_VS_PCL	MATTIOLI_MGUS_VS_PCL		20	0.465233	1.91782	0	0.0159907	1	724	tags=85%, list=43%, signal=147%	up
TBK1.DF_UP	TBK1.DF_UP		25	0.427766	1.91775	0	0.0159827	1	536	tags=68%, list=32%, signal=98%	up
GSE12963_ENV_NEF_VS_ENV_NEF_AND_VPR_DEFICIENT_HIV1_INF_CD4_TCELL_DN	GSE12963_ENV_NEF_VS_ENV_NEF_AND_VPR_DEFICIENT_HIV1_INF_CD4_TCELL_DN		33	0.396772	1.90704	0	0.0169214	1	786	tags=82%, list=47%, signal=150%	up
GSE30962_ACUTE_VS_CHRONIC_LCMV_SECONDARY_INF_CD8_TCELL_DN	GSE30962_ACUTE_VS_CHRONIC_LCMV_SECONDARY_INF_CD8_TCELL_DN		43	0.362418	1.89726	0	0.0179826	1	717	tags=79%, list=42%, signal=134%	up
GO_NEGATIVE_REGULATION_OF_MOLECULAR_FUNCTION	GO_NEGATIVE_REGULATION_OF_MOLECULAR_FUNCTION		103	0.288535	1.89346	0	0.0184568	1	478	tags=45%, list=28%, signal=59%	up
WAKABAYASHI_ADIPOGENESIS_PPARG_BOUND_8D	WAKABAYASHI_ADIPOGENESIS_PPARG_BOUND_8D		58	0.331556	1.88943	0	0.018869	1	403	tags=48%, list=24%, signal=61%	up
GO_ESTABLISHMENT_OF_PROTEIN_LOCALIZATION	GO_ESTABLISHMENT_OF_PROTEIN_LOCALIZATION		72	0.316965	1.88694	0	0.0191056	1	612	tags=57%, list=36%, signal=86%	up
JIANG_HYPOXIA_NORMAL	JIANG_HYPOXIA_NORMAL		34	0.380339	1.88184	0	0.0196386	1	420	tags=50%, list=25%, signal=65%	up
GSE15330_HSC_VS_LYMPHOID_PRIMED_MULTIPOTENT_PROGENITOR_DN	GSE15330_HSC_VS_LYMPHOID_PRIMED_MULTIPOTENT_PROGENITOR_DN		39	0.356671	1.87626	0	0.0203395	1	758	tags=79%, list=45%, signal=141%	up
CACGTG_MYC_Q2	CACGTG_MYC_Q2		83	0.298945	1.87416	0	0.0205693	1	666	tags=64%, list=39%, signal=100%	up
GSE2585_CTEC_VS_THYMIC_MACROPHAGE_DN	GSE2585_CTEC_VS_THYMIC_MACROPHAGE_DN		19	0.4561	1.87019	0	0.02108	1	797	tags=95%, list=47%, signal=177%	up
GO_REGULATION_OF_GROWTH	GO_REGULATION_OF_GROWTH		71	0.315714	1.86576	0	0.0215964	1	670	tags=61%, list=40%, signal=96%	up
GO_MONOCARBOXYLIC_ACID_BIOSYNTHETIC_PROCESS	GO_MONOCARBOXYLIC_ACID_BIOSYNTHETIC_PROCESS		23	0.425485	1.8577	0	0.0227391	1	937	tags=96%, list=56%, signal=212%	up
GO_CYTOSKELETAL_PROTEIN_BINDING	GO_CYTOSKELETAL_PROTEIN_BINDING		75	0.3047	1.85747	0	0.0227371	1	729	tags=71%, list=43%, signal=119%	up
GO_REGULATION_OF_PROTEOLYSIS	GO_REGULATION_OF_PROTEOLYSIS		69	0.307265	1.8541	0	0.0231697	1	573	tags=54%, list=34%, signal=78%	up
CHEN_METABOLIC_SYNDROM_NETWORK	CHEN_METABOLIC_SYNDROM_NETWORK		158	0.257539	1.8532	0	0.0232561	1	907	tags=76%, list=54%, signal=149%	up
GO_REGULATION_OF_CYTOSKELETON_ORGANIZATION	GO_REGULATION_OF_CYTOSKELETON_ORGANIZATION		61	0.321538	1.85013	0	0.0236284	1	787	tags=79%, list=47%, signal=142%	up
GSE25088_IL4_VS_IL4_AND_ROSIGLITAZONE_STIM_MACROPHAGE_DAY10_DN	GSE25088_IL4_VS_IL4_AND_ROSIGLITAZONE_STIM_MACROPHAGE_DAY10_DN		19	0.45721	1.84822	0	0.0238896	1	373	tags=53%, list=22%, signal=67%	up
GO_RESPONSE_TO_NITROGEN_COMPOUND	GO_RESPONSE_TO_NITROGEN_COMPOUND		71	0.304961	1.8433	0	0.0245168	1	760	tags=66%, list=45%, signal=115%	up
GO_ADENYL_NUCLEOTIDE_BINDING	GO_ADENYL_NUCLEOTIDE_BINDING		135	0.258721	1.82677	0	0.0268501	1	771	tags=71%, list=46%, signal=120%	up
GO_RESPONSE_TO_BIOTIC_STIMULUS	GO_RESPONSE_TO_BIOTIC_STIMULUS		94	0.275054	1.80551	0	0.0302488	1	202	tags=23%, list=12%, signal=25%	up
GO_RESPONSE_TO_ENDOGENOUS_STIMULUS	GO_RESPONSE_TO_ENDOGENOUS_STIMULUS		143	0.25769	1.80278	0	0.030648	1	280	tags=27%, list=17%, signal=30%	up
GO_POSITIVE_REGULATION_OF_CELLULAR_COMPONENT_ORGANIZATION	GO_POSITIVE_REGULATION_OF_CELLULAR_COMPONENT_ORGANIZATION		109	0.270392	1.79457	0	0.0319104	1	655	tags=58%, list=39%, signal=88%	up
GO_ION_TRANSPORT	GO_ION_TRANSPORT		102	0.269897	1.78118	0	0.0340899	1	401	tags=33%, list=24%, signal=41%	up
GO_NEGATIVE_REGULATION_OF_CATALYTIC_ACTIVITY	GO_NEGATIVE_REGULATION_OF_CATALYTIC_ACTIVITY		77	0.287256	1.77656	0	0.0349965	1	781	tags=68%, list=46%, signal=120%	up
GO_RESPONSE_TO_OXYGEN_CONTAINING_COMPOUND	GO_RESPONSE_TO_OXYGEN_CONTAINING_COMPOUND		155	0.243329	1.76079	0	0.0375545	1	913	tags=74%, list=54%, signal=145%	up
GO_PROTEIN_LOCALIZATION	GO_PROTEIN_LOCALIZATION		122	0.251409	1.74813	0	0.0400666	1	677	tags=57%, list=40%, signal=88%	up
GO_POSITIVE_REGULATION_OF_MOLECULAR_FUNCTION	GO_POSITIVE_REGULATION_OF_MOLECULAR_FUNCTION		156	0.24726	1.7301	0	0.0437433	1	643	tags=54%, list=38%, signal=79%	up
GATTGGY_NFY_Q6_01	GATTGGY_NFY_Q6_01		105	0.253246	1.683	0	0.0545843	1	576	tags=55%, list=34%, signal=79%	up
GO_IDENTICAL_PROTEIN_BINDING	GO_IDENTICAL_PROTEIN_BINDING		122	0.246985	1.6811	0	0.0549067	1	736	tags=60%, list=44%, signal=98%	up
GSE2585_CD80_HIGH_VS_LOW_MTEC_DN	GSE2585_CD80_HIGH_VS_LOW_MTEC_DN		18	0.564562	2.22285	0.00205339	0.00204087	0.577	575	tags=83%, list=34%, signal=125%	up
GSE3039_CD4_TCELL_VS_B1_BCELL_UP	GSE3039_CD4_TCELL_VS_B1_BCELL_UP		23	0.490488	2.13545	0.00205761	0.00375925	0.829	587	tags=78%, list=35%, signal=118%	up
GSE8921_UNSTIM_0H_VS_TLR1_2_STIM_MONOCYTE_12H_UP	GSE8921_UNSTIM_0H_VS_TLR1_2_STIM_MONOCYTE_12H_UP		25	0.457228	2.01578	0.00206186	0.0086706	0.99	715	tags=84%, list=42%, signal=144%	up
GSE41867_LCMV_ARMSTRONG_VS_CLONE13_DAY8_EFFECTOR_CD8_TCELL_DN	GSE41867_LCMV_ARMSTRONG_VS_CLONE13_DAY8_EFFECTOR_CD8_TCELL_DN		19	0.46758	1.95523	0.00207039	0.0127135	0.998	469	tags=63%, list=28%, signal=86%	up
REACTOME_E2F_MEDIATED_REGULATION_OF_DNA_REPLICATION	REACTOME_E2F_MEDIATED_REGULATION_OF_DNA_REPLICATION		16	0.578914	2.19742	0.00207469	0.0024611	0.674	637	tags=94%, list=38%, signal=149%	up
REICHERT_MITOSIS_LIN9_TARGETS	REICHERT_MITOSIS_LIN9_TARGETS		19	0.533253	2.1662	0.00207469	0.00308802	0.762	797	tags=100%, list=47%, signal=187%	up
GSE30971_2H_VS_4H_LPS_STIM_MACROPHAGE_WBP7_HET_UP	GSE30971_2H_VS_4H_LPS_STIM_MACROPHAGE_WBP7_HET_UP		21	0.505947	2.18365	0.00209205	0.00273828	0.705	303	tags=52%, list=18%, signal=63%	up
GSE22432_MULTIPOTENT_VS_COMMON_DC_PROGENITOR_UNTREATED_UP	GSE22432_MULTIPOTENT_VS_COMMON_DC_PROGENITOR_UNTREATED_UP		21	0.485823	2.03412	0.00209205	0.00766664	0.986	528	tags=67%, list=31%, signal=96%	up
SMAD3_Q6	SMAD3_Q6		21	0.476666	1.98607	0.00209205	0.0105548	0.995	393	tags=52%, list=23%, signal=67%	up
GSE45365_NK_CELL_VS_CD11B_DC_DN	GSE45365_NK_CELL_VS_CD11B_DC_DN		19	0.434991	1.77306	0.00209205	0.0356561	1	961	tags=100%, list=57%, signal=230%	up
GSE36826_WT_VS_IL1R_KO_SKIN_DN	GSE36826_WT_VS_IL1R_KO_SKIN_DN		15	0.583816	2.2367	0.00209644	0.00185143	0.53	374	tags=67%, list=22%, signal=85%	up
GSE23321_CD8_STEM_CELL_MEMORY_VS_EFFECTOR_MEMORY_CD8_TCELL_DN	GSE23321_CD8_STEM_CELL_MEMORY_VS_EFFECTOR_MEMORY_CD8_TCELL_DN		22	0.504548	2.11895	0.00209644	0.0042177	0.862	670	tags=82%, list=40%, signal=134%	up
KEGG_OOCYTE_MEIOSIS	KEGG_OOCYTE_MEIOSIS		18	0.490068	1.96447	0.00209644	0.0120162	0.996	760	tags=89%, list=45%, signal=160%	up
GSE11973_MIR223_KOVS_WT_BONE_MARROW_NEUTROPHIL_UP	GSE11973_MIR223_KOVS_WT_BONE_MARROW_NEUTROPHIL_UP		26	0.486064	2.19212	0.00210526	0.00257624	0.691	759	tags=88%, list=45%, signal=158%	up
GSE45382_UNTREATED_VS_TGFB_TREATED_MACROPHAGES_UP	GSE45382_UNTREATED_VS_TGFB_TREATED_MACROPHAGES_UP		21	0.481521	2.00553	0.00210526	0.00928671	0.995	476	tags=67%, list=28%, signal=92%	up
GSE5589_WT_VS_IL6_KO_LPS_AND_IL10_STIM_MACROPHAGE_45MIN_DN	GSE5589_WT_VS_IL6_KO_LPS_AND_IL10_STIM_MACROPHAGE_45MIN_DN		19	0.484809	1.92919	0.00210526	0.0148921	0.998	360	tags=53%, list=21%, signal=66%	up
GSE6092_UNSTIM_VS_IFNG_STIM_ENDOTHELIAL_CELL_UP	GSE6092_UNSTIM_VS_IFNG_STIM_ENDOTHELIAL_CELL_UP		16	0.527764	2.0308	0.0021097	0.00783848	0.986	264	tags=50%, list=16%, signal=59%	up
GSE5542_IFNG_VS_IFNA_TREATED_EPITHELIAL_CELLS_24H_DN	GSE5542_IFNG_VS_IFNA_TREATED_EPITHELIAL_CELLS_24H_DN		22	0.473958	1.99806	0.0021097	0.00976547	0.995	322	tags=55%, list=19%, signal=67%	up
GO_MIDBODY	GO_MIDBODY		26	0.450754	2.01958	0.00211416	0.00844241	0.989	632	tags=81%, list=37%, signal=127%	up
GSE9960_HEALTHY_VS_SEPSIS_PBMC_UP	GSE9960_HEALTHY_VS_SEPSIS_PBMC_UP		22	0.451523	1.94043	0.00211416	0.0138655	0.998	515	tags=68%, list=31%, signal=97%	up
ERR1_Q2	ERR1_Q2		20	0.528978	2.17268	0.00212314	0.002939	0.734	207	tags=50%, list=12%, signal=56%	up
GSE3982_MAC_VS_NEUTROPHIL_UP	GSE3982_MAC_VS_NEUTROPHIL_UP		19	0.501498	2.00227	0.00212314	0.00951146	0.995	850	tags=100%, list=50%, signal=199%	up
GSE21546_WT_VS_ELK1_KO_ANTI_CD3_STIM_DP_THYMOCYTES_DN	GSE21546_WT_VS_ELK1_KO_ANTI_CD3_STIM_DP_THYMOCYTES_DN		30	0.495686	2.297	0.00212766	0.00112706	0.33	759	tags=93%, list=45%, signal=167%	up
GSE2770_IL12_ACT_VS_ACT_CD4_TCELL_2H_UP	GSE2770_IL12_ACT_VS_ACT_CD4_TCELL_2H_UP		18	0.500347	1.98423	0.00212766	0.0106514	0.995	340	tags=56%, list=20%, signal=69%	up
GO_MICROTUBULE_MOTOR_ACTIVITY	GO_MICROTUBULE_MOTOR_ACTIVITY		15	0.534967	1.98104	0.00212766	0.0108319	0.995	792	tags=100%, list=47%, signal=187%	up
GSE40274_CTRL_VS_SATB1_TRANSDUCED_ACTIVATED_CD4_TCELL_DN	GSE40274_CTRL_VS_SATB1_TRANSDUCED_ACTIVATED_CD4_TCELL_DN		15	0.579483	2.20971	0.0021322	0.00223763	0.623	435	tags=73%, list=26%, signal=98%	up
REACTOME_GLUCOSE_METABOLISM	REACTOME_GLUCOSE_METABOLISM		17	0.558382	2.15328	0.0021322	0.00335046	0.788	401	tags=71%, list=24%, signal=92%	up
REACTOME_MHC_CLASS_II_ANTIGEN_PRESENTATION	REACTOME_MHC_CLASS_II_ANTIGEN_PRESENTATION		20	0.484076	1.96807	0.0021322	0.0117229	0.996	750	tags=95%, list=44%, signal=169%	up
GO_NEGATIVE_REGULATION_OF_CELL_GROWTH	GO_NEGATIVE_REGULATION_OF_CELL_GROWTH		19	0.487478	1.9834	0.00213675	0.0106783	0.995	284	tags=47%, list=17%, signal=56%	up
GSE360_CTRL_VS_B_MALAYI_LOW_DOSE_MAC_UP	GSE360_CTRL_VS_B_MALAYI_LOW_DOSE_MAC_UP		26	0.415301	1.92681	0.00213675	0.015114	0.999	349	tags=50%, list=21%, signal=62%	up
GO_OXIDOREDUCTION_COENZYME_METABOLIC_PROCESS	GO_OXIDOREDUCTION_COENZYME_METABOLIC_PROCESS		17	0.551446	2.14466	0.00214133	0.00356538	0.812	303	tags=59%, list=18%, signal=71%	up
GSE1460_INTRATHYMIC_T_PROGENITOR_VS_CD4_THYMOCYTE_UP	GSE1460_INTRATHYMIC_T_PROGENITOR_VS_CD4_THYMOCYTE_UP		25	0.452445	2.03955	0.00214133	0.0073253	0.982	776	tags=88%, list=46%, signal=160%	up
GSE24726_WT_VS_E2-2_KO_PDC_DAY4_POST_DELETION_UP	GSE24726_WT_VS_E2-2_KO_PDC_DAY4_POST_DELETION_UP		17	0.500611	1.934	0.00214133	0.0145252	0.998	362	tags=53%, list=21%, signal=67%	up
MARTINEZ_RESPONSE_TO_TRABECTEDIN_DN	MARTINEZ_RESPONSE_TO_TRABECTEDIN_DN		20	0.544322	2.21181	0.00215054	0.0022076	0.616	722	tags=95%, list=43%, signal=164%	up
PICCALUGA_ANGIOIMMUNOBLASTIC_LYMPHOMA_UP	PICCALUGA_ANGIOIMMUNOBLASTIC_LYMPHOMA_UP		38	0.410909	2.07199	0.00215054	0.00583745	0.958	1009	tags=100%, list=60%, signal=243%	up
GSE360_CTRL_VS_L_DONOVANI_DC_UP	GSE360_CTRL_VS_L_DONOVANI_DC_UP		21	0.490026	2.06339	0.00215054	0.00618657	0.965	778	tags=95%, list=46%, signal=174%	up
GO_POSITIVE_REGULATION_OF_PROTEIN_CATABOLIC_PROCESS	GO_POSITIVE_REGULATION_OF_PROTEIN_CATABOLIC_PROCESS		22	0.480283	2.04991	0.00215054	0.00682874	0.974	628	tags=77%, list=37%, signal=121%	up
GSE8921_UNSTIM_0H_VS_TLR1_2_STIM_MONOCYTE_6H_UP	GSE8921_UNSTIM_0H_VS_TLR1_2_STIM_MONOCYTE_6H_UP		20	0.478047	2.0404	0.00215054	0.00729002	0.981	519	tags=70%, list=31%, signal=100%	up
GO_LIPID_CATABOLIC_PROCESS	GO_LIPID_CATABOLIC_PROCESS		21	0.45978	1.97122	0.00215054	0.0114635	0.996	651	tags=76%, list=39%, signal=122%	up
GO_REGULATION_OF_SYMBIOSIS_ENCOMPASSING_MUTUALISM_THROUGH_PARASITISM	GO_REGULATION_OF_SYMBIOSIS_ENCOMPASSING_MUTUALISM_THROUGH_PARASITISM		15	0.561627	2.12741	0.00215517	0.00398995	0.848	202	tags=53%, list=12%, signal=60%	up
GSE411_UNSTIM_VS_400MIN_IL6_STIM_SOCS3_KO_MACROPHAGE_DN	GSE411_UNSTIM_VS_400MIN_IL6_STIM_SOCS3_KO_MACROPHAGE_DN		21	0.474079	2.00985	0.00215517	0.00904197	0.993	812	tags=90%, list=48%, signal=172%	up
GO_GTPASE_BINDING	GO_GTPASE_BINDING		19	0.547742	2.21024	0.00215983	0.00223323	0.622	506	tags=79%, list=30%, signal=111%	up
GSE13411_SWITCHED_MEMORY_BCELL_VS_PLASMA_CELL_DN	GSE13411_SWITCHED_MEMORY_BCELL_VS_PLASMA_CELL_DN		26	0.463431	2.03072	0.00215983	0.00783297	0.986	592	tags=77%, list=35%, signal=117%	up
GSE33425_CD161_HIGH_VS_NEG_CD8_TCELL_UP	GSE33425_CD161_HIGH_VS_NEG_CD8_TCELL_UP		24	0.447389	1.94678	0.00215983	0.0133787	0.998	557	tags=67%, list=33%, signal=98%	up
GSE17721_POLYIC_VS_GARDIQUIMOD_8H_BMDC_DN	GSE17721_POLYIC_VS_GARDIQUIMOD_8H_BMDC_DN		17	0.499374	1.91275	0.00215983	0.0164526	1	320	tags=53%, list=19%, signal=65%	up
WHITFIELD_CELL_CYCLE_G1_S	WHITFIELD_CELL_CYCLE_G1_S		29	0.426981	2.02776	0.0021645	0.00796257	0.986	767	tags=90%, list=45%, signal=161%	up
GSE22589_HEALTHY_VS_SIV_INFECTED_DC_UP	GSE22589_HEALTHY_VS_SIV_INFECTED_DC_UP		15	0.519999	1.98549	0.0021645	0.0105978	0.995	405	tags=67%, list=24%, signal=87%	up
GSE13484_UNSTIM_VS_12H_YF17D_VACCINE_STIM_PBMC_DN	GSE13484_UNSTIM_VS_12H_YF17D_VACCINE_STIM_PBMC_DN		20	0.473071	1.96052	0.0021645	0.012286	0.997	393	tags=55%, list=23%, signal=71%	up
WINTER_HYPOXIA_METAGENE	WINTER_HYPOXIA_METAGENE		37	0.420279	2.15895	0.0021692	0.00322951	0.776	427	tags=54%, list=25%, signal=71%	up
GSE24210_RESTING_TREG_VS_TCONV_DN	GSE24210_RESTING_TREG_VS_TCONV_DN		24	0.456965	1.98421	0.0021692	0.0106422	0.995	429	tags=63%, list=25%, signal=83%	up
GSE9960_HEALTHY_VS_GRAM_NEG_SEPSIS_PBMC_DN	GSE9960_HEALTHY_VS_GRAM_NEG_SEPSIS_PBMC_DN		23	0.455743	1.98098	0.0021692	0.010809	0.995	461	tags=57%, list=27%, signal=77%	up
CSR_LATE_UP.V1_UP	CSR_LATE_UP.V1_UP		37	0.390712	1.96964	0.0021692	0.0115765	0.996	696	tags=84%, list=41%, signal=139%	up
GSE2585_CTEC_VS_MTEC_THYMUS_UP	GSE2585_CTEC_VS_MTEC_THYMUS_UP		23	0.504452	2.15981	0.00217391	0.00321809	0.773	374	tags=57%, list=22%, signal=72%	up
GSE4984_GALECTIN1_VS_VEHICLE_CTRL_TREATED_DC_DN	GSE4984_GALECTIN1_VS_VEHICLE_CTRL_TREATED_DC_DN		18	0.532311	2.09733	0.00217391	0.00490874	0.913	682	tags=89%, list=40%, signal=148%	up
GSE25088_IL4_VS_IL4_AND_ROSIGLITAZONE_STIM_STAT6_KO_MACROPHAGE_DAY10_DN	GSE25088_IL4_VS_IL4_AND_ROSIGLITAZONE_STIM_STAT6_KO_MACROPHAGE_DAY10_DN		22	0.492822	2.06749	0.00217391	0.00600357	0.962	256	tags=41%, list=15%, signal=48%	up
GSE22229_RENAL_TRANSPLANT_IMMUNOSUPP_THERAPY_VS_HEALTHY_PBMC_DN	GSE22229_RENAL_TRANSPLANT_IMMUNOSUPP_THERAPY_VS_HEALTHY_PBMC_DN		19	0.500667	2.02904	0.00217391	0.00791407	0.986	290	tags=47%, list=17%, signal=57%	up
GSE27670_CTRL_VS_LMP1_TRANSDUCED_GC_BCELL_UP	GSE27670_CTRL_VS_LMP1_TRANSDUCED_GC_BCELL_UP		20	0.470105	1.99815	0.00217391	0.00976745	0.995	568	tags=70%, list=34%, signal=104%	up
GSE27786_CD8_TCELL_VS_NEUTROPHIL_DN	GSE27786_CD8_TCELL_VS_NEUTROPHIL_DN		22	0.446323	1.90765	0.00217391	0.0168907	1	525	tags=68%, list=31%, signal=98%	up
REACTOME_SYNTHESIS_OF_DNA	REACTOME_SYNTHESIS_OF_DNA		20	0.553357	2.28064	0.00217865	0.00129613	0.375	764	tags=100%, list=45%, signal=181%	up
GSE19825_NAIVE_VS_IL2RAHIGH_DAY3_EFF_CD8_TCELL_DN	GSE19825_NAIVE_VS_IL2RAHIGH_DAY3_EFF_CD8_TCELL_DN		16	0.556467	2.1391	0.00217865	0.00367235	0.825	510	tags=75%, list=30%, signal=106%	up
GSE11864_UNTREATED_VS_CSF1_IFNG_PAM3CYS_IN_MAC_DN	GSE11864_UNTREATED_VS_CSF1_IFNG_PAM3CYS_IN_MAC_DN		17	0.516253	2.02386	0.00217865	0.00818652	0.986	444	tags=71%, list=26%, signal=95%	up
GSE17721_LPS_VS_GARDIQUIMOD_8H_BMDC_DN	GSE17721_LPS_VS_GARDIQUIMOD_8H_BMDC_DN		15	0.561997	2.07492	0.00218341	0.00571024	0.955	320	tags=67%, list=19%, signal=82%	up
GSE12839_CTRL_VS_IL12_TREATED_PBMC_UP	GSE12839_CTRL_VS_IL12_TREATED_PBMC_UP		21	0.490607	2.06274	0.00218341	0.00622053	0.966	786	tags=90%, list=47%, signal=167%	up
USF_Q6	USF_Q6		18	0.481527	1.916	0.00218341	0.0161584	1	725	tags=83%, list=43%, signal=145%	up
GSE19888_ADENOSINE_A3R_INH_PRETREAT_AND_ACT_BY_A3R_VS_TCELL_MEMBRANES_ACT_MAST_CELL_DN	GSE19888_ADENOSINE_A3R_INH_PRETREAT_AND_ACT_BY_A3R_VS_TCELL_MEMBRANES_ACT_MAST_CELL_DN		19	0.532414	2.18668	0.00218818	0.00269443	0.701	416	tags=68%, list=25%, signal=90%	up
GSE45365_CD8A_DC_VS_CD11B_DC_DN	GSE45365_CD8A_DC_VS_CD11B_DC_DN		17	0.516703	1.99	0.00218818	0.0102789	0.995	710	tags=88%, list=42%, signal=151%	up
AMUNDSON_POOR_SURVIVAL_AFTER_GAMMA_RADIATION_2G	AMUNDSON_POOR_SURVIVAL_AFTER_GAMMA_RADIATION_2G		20	0.463879	1.93217	0.00218818	0.0146285	0.998	820	tags=90%, list=49%, signal=173%	up
GSE17721_POLYIC_VS_PAM3CSK4_4H_BMDC_UP	GSE17721_POLYIC_VS_PAM3CSK4_4H_BMDC_UP		17	0.53959	2.1162	0.00219298	0.00428408	0.875	560	tags=82%, list=33%, signal=122%	up
GSE39382_IL3_VS_IL3_IL33_TREATED_MAST_CELL_UP	GSE39382_IL3_VS_IL3_IL33_TREATED_MAST_CELL_UP		16	0.551677	2.10067	0.00219298	0.00478293	0.906	491	tags=75%, list=29%, signal=105%	up
GO_COENZYME_BINDING	GO_COENZYME_BINDING		20	0.488489	2.04267	0.0021978	0.00717217	0.98	829	tags=95%, list=49%, signal=184%	up
HIF1_Q3	HIF1_Q3		24	0.441822	1.97108	0.0021978	0.0114631	0.996	403	tags=58%, list=24%, signal=76%	up
WANG_TUMOR_INVASIVENESS_UP	WANG_TUMOR_INVASIVENESS_UP		36	0.445388	2.2159	0.00220264	0.00214063	0.602	580	tags=72%, list=34%, signal=108%	up
TONKS_TARGETS_OF_RUNX1_RUNX1T1_FUSION_MONOCYTE_UP	TONKS_TARGETS_OF_RUNX1_RUNX1T1_FUSION_MONOCYTE_UP		34	0.422612	2.08557	0.00220264	0.00532197	0.941	988	tags=100%, list=59%, signal=236%	up
GSE41867_LCMV_ARMSTRONG_VS_CLONE13_DAY6_EFFECTOR_CD8_TCELL_UP	GSE41867_LCMV_ARMSTRONG_VS_CLONE13_DAY6_EFFECTOR_CD8_TCELL_UP		19	0.50064	1.97671	0.00220264	0.0110971	0.995	605	tags=79%, list=36%, signal=122%	up
GSE27859_DC_VS_CD11C_INT_F480_HI_MACROPHAGE_UP	GSE27859_DC_VS_CD11C_INT_F480_HI_MACROPHAGE_UP		19	0.490024	1.9454	0.00220264	0.0134802	0.998	664	tags=84%, list=39%, signal=137%	up
GSE17721_0.5H_VS_8H_POLYIC_BMDC_UP	GSE17721_0.5H_VS_8H_POLYIC_BMDC_UP		15	0.487746	1.85301	0.00220264	0.0232589	1	871	tags=100%, list=52%, signal=205%	up
GSE2706_UNSTIM_VS_8H_LPS_DC_UP	GSE2706_UNSTIM_VS_8H_LPS_DC_UP		18	0.532976	2.08746	0.00220751	0.0052678	0.937	293	tags=56%, list=17%, signal=67%	up
GSE22935_UNSTIM_VS_12H_MBOVIS_BCG_STIM_MACROPHAGE_UP	GSE22935_UNSTIM_VS_12H_MBOVIS_BCG_STIM_MACROPHAGE_UP		19	0.510018	2.05604	0.00220751	0.00656109	0.971	274	tags=53%, list=16%, signal=62%	up
GSE45365_HEALTHY_VS_MCMV_INFECTION_CD8A_DC_UP	GSE45365_HEALTHY_VS_MCMV_INFECTION_CD8A_DC_UP		17	0.512367	1.98687	0.00220751	0.0105092	0.995	458	tags=71%, list=27%, signal=96%	up
GSE6674_UNSTIM_VS_ANTI_IGM_AND_CPG_STIM_BCELL_UP	GSE6674_UNSTIM_VS_ANTI_IGM_AND_CPG_STIM_BCELL_UP		28	0.407111	1.86116	0.00220751	0.0221717	1	677	tags=79%, list=40%, signal=129%	up
GSE1925_CTRL_VS_24H_IFNG_STIM_MACROPHAGE_DN	GSE1925_CTRL_VS_24H_IFNG_STIM_MACROPHAGE_DN		16	0.528781	2.06623	0.00221239	0.00605585	0.963	161	tags=44%, list=10%, signal=48%	up
GSE369_PRE_VS_POST_IL6_INJECTION_SOCS3_KO_LIVER_DN	GSE369_PRE_VS_POST_IL6_INJECTION_SOCS3_KO_LIVER_DN		17	0.520943	2.03492	0.00221239	0.00763052	0.985	400	tags=65%, list=24%, signal=84%	up
GSE3982_EOSINOPHIL_VS_DC_DN	GSE3982_EOSINOPHIL_VS_DC_DN		23	0.455647	1.98102	0.00221239	0.0108167	0.995	848	tags=96%, list=50%, signal=190%	up
DELPUECH_FOXO3_TARGETS_DN	DELPUECH_FOXO3_TARGETS_DN		16	0.500845	1.90727	0.00221239	0.0169089	1	690	tags=88%, list=41%, signal=147%	up
GSE28737_WT_VS_BCL6_HET_MARGINAL_ZONE_BCELL_DN	GSE28737_WT_VS_BCL6_HET_MARGINAL_ZONE_BCELL_DN		21	0.555364	2.2483	0.00221729	0.0016985	0.485	506	tags=71%, list=30%, signal=101%	up
GO_PROTEIN_UBIQUITINATION	GO_PROTEIN_UBIQUITINATION		33	0.440338	2.17896	0.00221729	0.00279279	0.713	726	tags=85%, list=43%, signal=146%	up
GSE10239_MEMORY_VS_KLRG1INT_EFF_CD8_TCELL_DN	GSE10239_MEMORY_VS_KLRG1INT_EFF_CD8_TCELL_DN		33	0.407821	2.02781	0.00221729	0.007963	0.986	797	tags=88%, list=47%, signal=163%	up
GSE36888_STAT5_AB_KNOCKIN_VS_WT_TCELL_IL2_TREATED_17H_DN	GSE36888_STAT5_AB_KNOCKIN_VS_WT_TCELL_IL2_TREATED_17H_DN		16	0.524022	2.01648	0.00221729	0.00863044	0.99	556	tags=69%, list=33%, signal=102%	up
GSE17721_LPS_VS_GARDIQUIMOD_12H_BMDC_DN	GSE17721_LPS_VS_GARDIQUIMOD_12H_BMDC_DN		17	0.498259	1.99205	0.00221729	0.01012	0.995	360	tags=59%, list=21%, signal=74%	up
HALLMARK_XENOBIOTIC_METABOLISM	HALLMARK_XENOBIOTIC_METABOLISM		25	0.514385	2.31389	0.00222222	0.000964366	0.282	660	tags=84%, list=39%, signal=136%	up
MARTORIATI_MDM4_TARGETS_NEUROEPITHELIUM_UP	MARTORIATI_MDM4_TARGETS_NEUROEPITHELIUM_UP		27	0.419805	1.99129	0.00222222	0.0101783	0.995	542	tags=63%, list=32%, signal=91%	up
ACTAYRNNNCCCR_UNKNOWN	ACTAYRNNNCCCR_UNKNOWN		25	0.424043	1.89169	0.00222222	0.0186515	1	803	tags=92%, list=48%, signal=173%	up
GSE21546_SAP1A_KO_VS_SAP1A_KO_AND_ELK1_KO_ANTI_CD3_STIM_DP_THYMOCYTES_DN	GSE21546_SAP1A_KO_VS_SAP1A_KO_AND_ELK1_KO_ANTI_CD3_STIM_DP_THYMOCYTES_DN		22	0.483597	2.09466	0.00222717	0.00500553	0.923	326	tags=59%, list=19%, signal=72%	up
GSE5589_LPS_VS_LPS_AND_IL6_STIM_IL6_KO_MACROPHAGE_45MIN_UP	GSE5589_LPS_VS_LPS_AND_IL6_STIM_IL6_KO_MACROPHAGE_45MIN_UP		20	0.489953	2.03197	0.00222717	0.00778451	0.986	219	tags=40%, list=13%, signal=45%	up
VEGF_A_UP.V1_DN	VEGF_A_UP.V1_DN		30	0.420094	1.97615	0.00222717	0.0111337	0.995	760	tags=87%, list=45%, signal=155%	up
GSE19888_NO_PRETREAT_VS_ADENOSINE_A3R_INHIBITOR_PRETREATED_MAST_CELL_TCELL_MEMBRANES_ACT_UP	GSE19888_NO_PRETREAT_VS_ADENOSINE_A3R_INHIBITOR_PRETREATED_MAST_CELL_TCELL_MEMBRANES_ACT_UP		16	0.50627	1.95115	0.00222717	0.0130738	0.998	724	tags=88%, list=43%, signal=152%	up
GSE23568_CTRL_TRANSDUCED_VS_WT_CD8_TCELL_UP	GSE23568_CTRL_TRANSDUCED_VS_WT_CD8_TCELL_UP		21	0.520325	2.22753	0.00223214	0.00197091	0.557	663	tags=81%, list=39%, signal=132%	up
PENG_RAPAMYCIN_RESPONSE_DN	PENG_RAPAMYCIN_RESPONSE_DN		36	0.431165	2.14967	0.00223214	0.00345581	0.8	825	tags=86%, list=49%, signal=165%	up
GSE3982_CTRL_VS_IGE_STIM_MAST_CELL_DN	GSE3982_CTRL_VS_IGE_STIM_MAST_CELL_DN		19	0.52423	2.12722	0.00223214	0.00398531	0.848	396	tags=68%, list=23%, signal=88%	up
GO_CIRCULATORY_SYSTEM_PROCESS	GO_CIRCULATORY_SYSTEM_PROCESS		28	0.416949	1.95415	0.00223214	0.0128325	0.998	374	tags=43%, list=22%, signal=54%	up
GSE15930_STIM_VS_STIM_AND_IFNAB_48H_CD8_T_CELL_UP	GSE15930_STIM_VS_STIM_AND_IFNAB_48H_CD8_T_CELL_UP		29	0.393486	1.84722	0.00223214	0.0240407	1	559	tags=69%, list=33%, signal=101%	up
GSE39152_SPLEEN_CD103_NEG_VS_BRAIN_CD103_POS_MEMORY_CD8_TCELL_UP	GSE39152_SPLEEN_CD103_NEG_VS_BRAIN_CD103_POS_MEMORY_CD8_TCELL_UP		19	0.493685	2.06776	0.00224215	0.00599121	0.962	400	tags=58%, list=24%, signal=75%	up
GO_ANION_TRANSPORT	GO_ANION_TRANSPORT		51	0.352648	1.9959	0.00224215	0.00987084	0.995	168	tags=24%, list=10%, signal=25%	up
GSE2770_IL12_ACT_VS_ACT_CD4_TCELL_2H_DN	GSE2770_IL12_ACT_VS_ACT_CD4_TCELL_2H_DN		23	0.41434	1.84462	0.00224215	0.0243202	1	326	tags=48%, list=19%, signal=58%	up
GSE16450_CTRL_VS_IFNA_12H_STIM_IMMATURE_NEURON_CELL_LINE_DN	GSE16450_CTRL_VS_IFNA_12H_STIM_IMMATURE_NEURON_CELL_LINE_DN		31	0.38529	1.82954	0.00224215	0.0265236	1	835	tags=87%, list=49%, signal=169%	up
GO_KINESIN_COMPLEX	GO_KINESIN_COMPLEX		15	0.534967	1.98296	0.00224719	0.0107016	0.995	792	tags=100%, list=47%, signal=187%	up
GSE3920_UNTREATED_VS_IFNA_TREATED_FIBROBLAST_DN	GSE3920_UNTREATED_VS_IFNA_TREATED_FIBROBLAST_DN		24	0.452303	1.96997	0.00224719	0.0115535	0.996	861	tags=96%, list=51%, signal=193%	up
GSE44649_WT_VS_MIR155_KO_NAIVE_CD8_TCELL_UP	GSE44649_WT_VS_MIR155_KO_NAIVE_CD8_TCELL_UP		29	0.399793	1.91559	0.00224719	0.0161712	1	795	tags=83%, list=47%, signal=154%	up
GO_POSITIVE_REGULATION_OF_CELL_DIVISION	GO_POSITIVE_REGULATION_OF_CELL_DIVISION		23	0.429087	1.91018	0.00224719	0.016696	1	637	tags=83%, list=38%, signal=131%	up
GO_CELLULAR_RESPONSE_TO_RADIATION	GO_CELLULAR_RESPONSE_TO_RADIATION		17	0.500607	2.05414	0.00225225	0.00663151	0.972	507	tags=76%, list=30%, signal=108%	up
GO_REGULATION_OF_PROTEIN_STABILITY	GO_REGULATION_OF_PROTEIN_STABILITY		15	0.538755	2.00803	0.00225225	0.00914919	0.993	612	tags=87%, list=36%, signal=135%	up
ACEVEDO_NORMAL_TISSUE_ADJACENT_TO_LIVER_TUMOR_DN	ACEVEDO_NORMAL_TISSUE_ADJACENT_TO_LIVER_TUMOR_DN		39	0.390168	1.96181	0.00225225	0.0122179	0.996	463	tags=54%, list=27%, signal=72%	up
GSE2770_UNTREATED_VS_TGFB_AND_IL12_TREATED_ACT_CD4_TCELL_2H_DN	GSE2770_UNTREATED_VS_TGFB_AND_IL12_TREATED_ACT_CD4_TCELL_2H_DN		39	0.389509	1.98198	0.00225734	0.0107645	0.995	607	tags=72%, list=36%, signal=110%	up
GSE12845_IGD_POS_VS_NEG_BLOOD_BCELL_DN	GSE12845_IGD_POS_VS_NEG_BLOOD_BCELL_DN		24	0.482774	2.14839	0.00226244	0.00347548	0.802	760	tags=92%, list=45%, signal=164%	up
GSE7831_1H_VS_4H_INFLUENZA_STIM_PDC_UP	GSE7831_1H_VS_4H_INFLUENZA_STIM_PDC_UP		26	0.438623	2.01217	0.00226244	0.00889539	0.992	220	tags=38%, list=13%, signal=44%	up
GSE3982_MAST_CELL_VS_NEUTROPHIL_UP	GSE3982_MAST_CELL_VS_NEUTROPHIL_UP		16	0.566012	2.19945	0.00226757	0.00240961	0.663	590	tags=88%, list=35%, signal=133%	up
GSE26030_UNSTIM_VS_RESTIM_TH1_DAY5_POST_POLARIZATION_DN	GSE26030_UNSTIM_VS_RESTIM_TH1_DAY5_POST_POLARIZATION_DN		15	0.567694	2.06456	0.00226757	0.0061292	0.964	388	tags=67%, list=23%, signal=86%	up
GSE40274_CTRL_VS_FOXP3_AND_GATA1_TRANSDUCED_ACTIVATED_CD4_TCELL_DN	GSE40274_CTRL_VS_FOXP3_AND_GATA1_TRANSDUCED_ACTIVATED_CD4_TCELL_DN		31	0.382172	1.83583	0.00226757	0.0256638	1	789	tags=77%, list=47%, signal=143%	up
ZHANG_TLX_TARGETS_36HR_UP	ZHANG_TLX_TARGETS_36HR_UP		25	0.478144	2.13506	0.00227273	0.0037613	0.829	544	tags=68%, list=32%, signal=99%	up
GSE20500_CTRL_VS_RETINOIC_ACID_TREATED_CD4_TCELL_DN	GSE20500_CTRL_VS_RETINOIC_ACID_TREATED_CD4_TCELL_DN		19	0.499831	2.04035	0.0022779	0.00729021	0.981	290	tags=47%, list=17%, signal=57%	up
GSE12845_IGD_NEG_BLOOD_VS_NAIVE_TONSIL_BCELL_UP	GSE12845_IGD_NEG_BLOOD_VS_NAIVE_TONSIL_BCELL_UP		20	0.523563	2.13711	0.00228311	0.00372828	0.828	557	tags=85%, list=33%, signal=125%	up
GSE360_T_GONDII_VS_B_MALAYI_LOW_DOSE_MAC_UP	GSE360_T_GONDII_VS_B_MALAYI_LOW_DOSE_MAC_UP		26	0.453391	2.04954	0.00228311	0.00684165	0.974	491	tags=62%, list=29%, signal=85%	up
GSE39820_CTRL_VS_TGFBETA1_IL6_IL23A_CD4_TCELL_DN	GSE39820_CTRL_VS_TGFBETA1_IL6_IL23A_CD4_TCELL_DN		23	0.451273	1.97116	0.00228311	0.0114633	0.996	308	tags=48%, list=18%, signal=58%	up
GO_RESPONSE_TO_RADIATION	GO_RESPONSE_TO_RADIATION		39	0.387173	1.96005	0.00228311	0.0123266	0.997	913	tags=90%, list=54%, signal=191%	up
GSE3039_ALPHAALPHA_CD8_TCELL_VS_B1_BCELL_DN	GSE3039_ALPHAALPHA_CD8_TCELL_VS_B1_BCELL_DN		26	0.429251	1.9531	0.00228311	0.0129115	0.998	777	tags=88%, list=46%, signal=161%	up
GSE360_L_DONOVANI_VS_M_TUBERCULOSIS_DC_UP	GSE360_L_DONOVANI_VS_M_TUBERCULOSIS_DC_UP		31	0.403927	1.93599	0.00228311	0.0143015	0.998	408	tags=52%, list=24%, signal=67%	up
GSE15659_NAIVE_CD4_TCELL_VS_NONSUPPRESSIVE_TCELL_DN	GSE15659_NAIVE_CD4_TCELL_VS_NONSUPPRESSIVE_TCELL_DN		16	0.565802	2.17128	0.00228833	0.00295439	0.74	278	tags=56%, list=16%, signal=67%	up
GTGCCTT_MIR506	GTGCCTT_MIR506		42	0.402417	2.11724	0.00228833	0.00426135	0.87	565	tags=67%, list=33%, signal=98%	up
GSE24634_IL4_VS_CTRL_TREATED_NAIVE_CD4_TCELL_DAY10_DN	GSE24634_IL4_VS_CTRL_TREATED_NAIVE_CD4_TCELL_DAY10_DN		24	0.472482	2.10291	0.00228833	0.0047387	0.901	865	tags=96%, list=51%, signal=194%	up
GO_ENDONUCLEASE_ACTIVITY	GO_ENDONUCLEASE_ACTIVITY		15	0.550508	2.04693	0.00228833	0.00696145	0.976	766	tags=100%, list=45%, signal=181%	up
NADLER_OBESITY_UP	NADLER_OBESITY_UP		15	0.531293	1.94714	0.00228833	0.013367	0.998	384	tags=53%, list=23%, signal=68%	up
GSE19941_UNSTIM_VS_LPS_AND_IL10_STIM_IL10_KO_MACROPHAGE_DN	GSE19941_UNSTIM_VS_LPS_AND_IL10_STIM_IL10_KO_MACROPHAGE_DN		31	0.394799	1.92813	0.00228833	0.0149871	0.998	766	tags=84%, list=45%, signal=151%	up
GSE25123_CTRL_VS_IL4_STIM_PPARG_KO_MACROPHAGE_UP	GSE25123_CTRL_VS_IL4_STIM_PPARG_KO_MACROPHAGE_UP		29	0.401138	1.88409	0.00228833	0.0193942	1	660	tags=76%, list=39%, signal=122%	up
GSE9988_LOW_LPS_VS_ANTI_TREM1_AND_LPS_MONOCYTE_DN	GSE9988_LOW_LPS_VS_ANTI_TREM1_AND_LPS_MONOCYTE_DN		28	0.402788	1.86576	0.00228833	0.0216119	1	389	tags=43%, list=23%, signal=55%	up
GO_DNA_RECOMBINATION	GO_DNA_RECOMBINATION		34	0.372555	1.82801	0.00228833	0.0267151	1	766	tags=88%, list=45%, signal=158%	up
GO_MEIOTIC_CELL_CYCLE_PROCESS	GO_MEIOTIC_CELL_CYCLE_PROCESS		20	0.478422	2.00106	0.00229358	0.00955559	0.995	766	tags=95%, list=45%, signal=172%	up
VERHAAK_GLIOBLASTOMA_MESENCHYMAL	VERHAAK_GLIOBLASTOMA_MESENCHYMAL		25	0.441371	1.94966	0.00229358	0.0131761	0.998	953	tags=100%, list=56%, signal=226%	up
BENPORATH_MYC_TARGETS_WITH_EBOX	BENPORATH_MYC_TARGETS_WITH_EBOX		37	0.447553	2.28039	0.00229885	0.00129697	0.376	701	tags=78%, list=42%, signal=131%	up
GSE19923_WT_VS_HEB_AND_E2A_KO_DP_THYMOCYTE_DN	GSE19923_WT_VS_HEB_AND_E2A_KO_DP_THYMOCYTE_DN		20	0.50581	2.07739	0.00229885	0.00562646	0.951	438	tags=70%, list=26%, signal=93%	up
GSE43863_NAIVE_VS_MEMORY_TFH_CD4_TCELL_D150_LCMV_DN	GSE43863_NAIVE_VS_MEMORY_TFH_CD4_TCELL_D150_LCMV_DN		25	0.436812	1.95789	0.00229885	0.0124836	0.998	265	tags=40%, list=16%, signal=47%	up
GSE42088_UNINF_VS_LEISHMANIA_INF_DC_24H_DN	GSE42088_UNINF_VS_LEISHMANIA_INF_DC_24H_DN		38	0.431268	2.18935	0.00230415	0.00264561	0.698	933	tags=95%, list=55%, signal=207%	up
GSE369_SOCS3_KO_VS_IFNG_KO_LIVER_DN	GSE369_SOCS3_KO_VS_IFNG_KO_LIVER_DN		34	0.400755	1.9568	0.00230415	0.0125489	0.998	648	tags=76%, list=38%, signal=122%	up
GSE10240_IL22_VS_IL17_STIM_PRIMARY_BRONCHIAL_EPITHELIAL_CELLS_DN	GSE10240_IL22_VS_IL17_STIM_PRIMARY_BRONCHIAL_EPITHELIAL_CELLS_DN		25	0.423204	1.91497	0.00231481	0.0161855	1	669	tags=76%, list=40%, signal=124%	up
GSE42724_B1_BCELL_VS_PLASMABLAST_UP	GSE42724_B1_BCELL_VS_PLASMABLAST_UP		22	0.430991	1.88614	0.00231481	0.0191872	1	569	tags=64%, list=34%, signal=95%	up
GSE9650_NAIVE_VS_EFF_CD8_TCELL_DN	GSE9650_NAIVE_VS_EFF_CD8_TCELL_DN		38	0.354954	1.83053	0.00231481	0.0264129	1	760	tags=76%, list=45%, signal=136%	up
GSE14769_UNSTIM_VS_360MIN_LPS_BMDM_UP	GSE14769_UNSTIM_VS_360MIN_LPS_BMDM_UP		29	0.456008	2.10257	0.00232019	0.00473849	0.903	758	tags=90%, list=45%, signal=160%	up
GSE46025_WT_VS_FOXO1_KO_KLRG1_LOW_CD8_EFFECTOR_TCELL_UP	GSE46025_WT_VS_FOXO1_KO_KLRG1_LOW_CD8_EFFECTOR_TCELL_UP		22	0.481144	1.98864	0.00232019	0.0103706	0.995	262	tags=41%, list=16%, signal=48%	up
GSE14769_20MIN_VS_360MIN_LPS_BMDM_UP	GSE14769_20MIN_VS_360MIN_LPS_BMDM_UP		24	0.50189	2.2425	0.00232558	0.00178645	0.505	643	tags=79%, list=38%, signal=126%	up
GSE20715_0H_VS_48H_OZONE_TLR4_KO_LUNG_DN	GSE20715_0H_VS_48H_OZONE_TLR4_KO_LUNG_DN		39	0.421309	2.13068	0.00232558	0.00389985	0.841	850	tags=90%, list=50%, signal=177%	up
GSE40068_BCL6_POS_VS_NEG_CXCR5_POS_TFH_UP	GSE40068_BCL6_POS_VS_NEG_CXCR5_POS_TFH_UP		37	0.384525	1.89756	0.00232558	0.0179591	1	669	tags=73%, list=40%, signal=118%	up
GO_REGULATION_OF_PROTEIN_CATABOLIC_PROCESS	GO_REGULATION_OF_PROTEIN_CATABOLIC_PROCESS		33	0.409759	1.98048	0.002331	0.0108411	0.995	630	tags=70%, list=37%, signal=109%	up
GSE36888_UNTREATED_VS_IL2_TREATED_TCELL_17H_DN	GSE36888_UNTREATED_VS_IL2_TREATED_TCELL_17H_DN		26	0.43724	1.97401	0.002331	0.0113075	0.996	220	tags=35%, list=13%, signal=39%	up
GO_DNA_CONFORMATION_CHANGE	GO_DNA_CONFORMATION_CHANGE		40	0.385283	1.96314	0.002331	0.01211	0.996	764	tags=90%, list=45%, signal=161%	up
GSE21379_TFH_VS_NON_TFH_SAP_KO_CD4_TCELL_DN	GSE21379_TFH_VS_NON_TFH_SAP_KO_CD4_TCELL_DN		21	0.466068	1.9467	0.002331	0.013377	0.998	282	tags=48%, list=17%, signal=56%	up
GSE22025_PROGESTERONE_VS_TGFB1_AND_PROGESTERONE_TREATED_CD4_TCELL_DN	GSE22025_PROGESTERONE_VS_TGFB1_AND_PROGESTERONE_TREATED_CD4_TCELL_DN		20	0.455219	1.92649	0.002331	0.0151459	0.999	624	tags=70%, list=37%, signal=110%	up
GSE39556_UNTREATED_VS_3H_POLYIC_INJ_MOUSE_NK_CELL_UP	GSE39556_UNTREATED_VS_3H_POLYIC_INJ_MOUSE_NK_CELL_UP		46	0.352342	1.88022	0.002331	0.019819	1	709	tags=76%, list=42%, signal=128%	up
GSE39110_UNTREATED_VS_IL2_TREATED_CD8_TCELL_DAY3_POST_IMMUNIZATION_DN	GSE39110_UNTREATED_VS_IL2_TREATED_CD8_TCELL_DAY3_POST_IMMUNIZATION_DN		49	0.393639	2.17978	0.00233645	0.00278833	0.713	717	tags=82%, list=42%, signal=138%	up
GSE22886_IGM_MEMORY_BCELL_VS_BM_PLASMA_CELL_DN	GSE22886_IGM_MEMORY_BCELL_VS_BM_PLASMA_CELL_DN		23	0.498982	2.13643	0.00233645	0.00375291	0.829	325	tags=57%, list=19%, signal=69%	up
EGUCHI_CELL_CYCLE_RB1_TARGETS	EGUCHI_CELL_CYCLE_RB1_TARGETS		15	0.589958	2.1304	0.00234192	0.00390376	0.842	700	tags=100%, list=41%, signal=169%	up
GO_LYTIC_VACUOLE	GO_LYTIC_VACUOLE		56	0.362169	2.06883	0.00234192	0.00596326	0.96	422	tags=48%, list=25%, signal=62%	up
GSE42088_UNINF_VS_LEISHMANIA_INF_DC_8H_UP	GSE42088_UNINF_VS_LEISHMANIA_INF_DC_8H_UP		52	0.367384	2.04445	0.00234192	0.00710284	0.979	1011	tags=98%, list=60%, signal=237%	up
GO_CELL_SUBSTRATE_JUNCTION	GO_CELL_SUBSTRATE_JUNCTION		38	0.42668	2.17113	0.00234742	0.00295092	0.74	427	tags=55%, list=25%, signal=72%	up
GSE2770_UNTREATED_VS_IL4_TREATED_ACT_CD4_TCELL_2H_DN	GSE2770_UNTREATED_VS_IL4_TREATED_ACT_CD4_TCELL_2H_DN		20	0.488209	2.01582	0.00234742	0.00867846	0.99	598	tags=75%, list=35%, signal=115%	up
ONKEN_UVEAL_MELANOMA_UP	ONKEN_UVEAL_MELANOMA_UP		77	0.310336	1.91563	0.00234742	0.0161875	1	839	tags=78%, list=50%, signal=148%	up
GO_MICROTUBULE_ASSOCIATED_COMPLEX	GO_MICROTUBULE_ASSOCIATED_COMPLEX		19	0.536249	2.21248	0.00235294	0.0022015	0.613	792	tags=100%, list=47%, signal=186%	up
GSE3039_NKT_CELL_VS_ALPHABETA_CD8_TCELL_UP	GSE3039_NKT_CELL_VS_ALPHABETA_CD8_TCELL_UP		27	0.446893	2.05988	0.00235294	0.00635402	0.967	809	tags=85%, list=48%, signal=161%	up
GAZDA_DIAMOND_BLACKFAN_ANEMIA_ERYTHROID_DN	GAZDA_DIAMOND_BLACKFAN_ANEMIA_ERYTHROID_DN		41	0.381929	1.99458	0.00235294	0.00995227	0.995	434	tags=56%, list=26%, signal=74%	up
GSE360_CTRL_VS_B_MALAYI_HIGH_DOSE_MAC_DN	GSE360_CTRL_VS_B_MALAYI_HIGH_DOSE_MAC_DN		20	0.452144	1.92394	0.00235294	0.0153293	0.999	245	tags=40%, list=15%, signal=46%	up
GSE5679_CTRL_VS_PPARG_LIGAND_ROSIGLITAZONE_AND_RARA_AGONIST_AM580_TREATED_DC_DN	GSE5679_CTRL_VS_PPARG_LIGAND_ROSIGLITAZONE_AND_RARA_AGONIST_AM580_TREATED_DC_DN		33	0.392024	1.89436	0.00235294	0.018363	1	772	tags=82%, list=46%, signal=148%	up
GSE24634_TREG_VS_TCONV_POST_DAY3_IL4_CONVERSION_DN	GSE24634_TREG_VS_TCONV_POST_DAY3_IL4_CONVERSION_DN		30	0.392026	1.82996	0.00235294	0.026501	1	144	tags=30%, list=9%, signal=32%	up
GSE7460_CTRL_VS_TGFB_TREATED_ACT_FOXP3_HET_TCONV_UP	GSE7460_CTRL_VS_TGFB_TREATED_ACT_FOXP3_HET_TCONV_UP		21	0.457167	1.90452	0.00235849	0.0171988	1	794	tags=90%, list=47%, signal=169%	up
CHR19Q13	CHR19Q13		61	0.301509	1.77636	0.00236407	0.0350201	1	314	tags=36%, list=19%, signal=43%	up
GO_EXTRACELLULAR_MATRIX_COMPONENT	GO_EXTRACELLULAR_MATRIX_COMPONENT		16	0.450368	1.68332	0.00236407	0.0544877	1	160	tags=25%, list=9%, signal=27%	up
GSE5589_WT_VS_IL10_KO_LPS_STIM_MACROPHAGE_45MIN_UP	GSE5589_WT_VS_IL10_KO_LPS_STIM_MACROPHAGE_45MIN_UP		30	0.453247	2.12977	0.00236967	0.00392176	0.845	620	tags=83%, list=37%, signal=129%	up
GSE17721_POLYIC_VS_PAM3CSK4_24H_BMDC_DN	GSE17721_POLYIC_VS_PAM3CSK4_24H_BMDC_DN		28	0.432502	1.9783	0.00236967	0.0109867	0.995	601	tags=68%, list=36%, signal=104%	up
GRAESSMANN_RESPONSE_TO_MC_AND_DOXORUBICIN_UP	GRAESSMANN_RESPONSE_TO_MC_AND_DOXORUBICIN_UP		58	0.336145	1.92442	0.00236967	0.0152906	0.999	382	tags=43%, list=23%, signal=54%	up
GSE45365_WT_VS_IFNAR_KO_CD8A_DC_DN	GSE45365_WT_VS_IFNAR_KO_CD8A_DC_DN		22	0.456488	1.95242	0.00238095	0.0129497	0.998	51	tags=23%, list=3%, signal=23%	up
GO_ANCHORING_JUNCTION	GO_ANCHORING_JUNCTION		49	0.37021	1.97277	0.00238663	0.0113732	0.996	280	tags=41%, list=17%, signal=48%	up
GSE26488_WT_VS_HDAC7_DELTAP_TG_OT2_THYMOCYTE_WITH_PEPTIDE_INJECTION_UP	GSE26488_WT_VS_HDAC7_DELTAP_TG_OT2_THYMOCYTE_WITH_PEPTIDE_INJECTION_UP		26	0.430589	1.9362	0.00238663	0.0142936	0.998	270	tags=38%, list=16%, signal=45%	up
GSE17301_ACD3_ACD28_VS_ACD3_ACD28_AND_IFNA2_STIM_CD8_TCELL_UP	GSE17301_ACD3_ACD28_VS_ACD3_ACD28_AND_IFNA2_STIM_CD8_TCELL_UP		37	0.40628	2.0872	0.00239234	0.00527002	0.937	701	tags=81%, list=42%, signal=136%	up
GSE3982_MAC_VS_EFF_MEMORY_CD4_TCELL_UP	GSE3982_MAC_VS_EFF_MEMORY_CD4_TCELL_UP		32	0.427536	2.06032	0.00239234	0.00634108	0.966	979	tags=100%, list=58%, signal=234%	up
GSE3039_NKT_CELL_VS_B1_BCELL_DN	GSE3039_NKT_CELL_VS_B1_BCELL_DN		33	0.408547	1.97531	0.00239808	0.0112193	0.995	738	tags=82%, list=44%, signal=143%	up
GO_MYELIN_SHEATH	GO_MYELIN_SHEATH		21	0.470272	1.93869	0.00241546	0.0140791	0.998	405	tags=57%, list=24%, signal=74%	up
GO_NEGATIVE_REGULATION_OF_ORGANELLE_ORGANIZATION	GO_NEGATIVE_REGULATION_OF_ORGANELLE_ORGANIZATION		53	0.344313	1.91272	0.00243902	0.0164415	1	811	tags=83%, list=48%, signal=155%	up
MODULE_5	MODULE_5		61	0.329409	1.93064	0.00244499	0.0147788	0.998	1014	tags=93%, list=60%, signal=226%	up
GSE9878_CTRL_VS_EBF_TRANSDUCED_PAX5_KO_PRO_BCELL_DN	GSE9878_CTRL_VS_EBF_TRANSDUCED_PAX5_KO_PRO_BCELL_DN		22	0.48544	2.06088	0.00245098	0.00632081	0.966	797	tags=95%, list=47%, signal=178%	up
GO_CENTROSOME	GO_CENTROSOME		53	0.337326	1.8367	0.002457	0.025529	1	717	tags=75%, list=42%, signal=127%	up
WANG_CISPLATIN_RESPONSE_AND_XPC_UP	WANG_CISPLATIN_RESPONSE_AND_XPC_UP		39	0.409747	2.1106	0.00246305	0.00446485	0.885	816	tags=90%, list=48%, signal=170%	up
GO_CARBOHYDRATE_DERIVATIVE_METABOLIC_PROCESS	GO_CARBOHYDRATE_DERIVATIVE_METABOLIC_PROCESS		77	0.299249	1.83756	0.00246305	0.0254609	1	557	tags=53%, list=33%, signal=76%	up
LEI_MYB_TARGETS	LEI_MYB_TARGETS		47	0.383207	2.11178	0.00247525	0.00442485	0.881	627	tags=66%, list=37%, signal=102%	up
GO_POSITIVE_REGULATION_OF_TRANSFERASE_ACTIVITY	GO_POSITIVE_REGULATION_OF_TRANSFERASE_ACTIVITY		55	0.32542	1.85063	0.0025	0.0235953	1	696	tags=65%, list=41%, signal=108%	up
MARTENS_BOUND_BY_PML_RARA_FUSION	MARTENS_BOUND_BY_PML_RARA_FUSION		39	0.39267	1.98733	0.00255754	0.0104729	0.995	397	tags=51%, list=24%, signal=66%	up
GO_SYSTEM_PROCESS	GO_SYSTEM_PROCESS		100	0.300377	1.97378	0.00257069	0.0113202	0.996	374	tags=36%, list=22%, signal=44%	up
GO_REGULATION_OF_KINASE_ACTIVITY	GO_REGULATION_OF_KINASE_ACTIVITY		71	0.30365	1.81539	0.00258398	0.0286219	1	696	tags=62%, list=41%, signal=101%	up
GO_REGULATION_OF_ANATOMICAL_STRUCTURE_MORPHOGENESIS	GO_REGULATION_OF_ANATOMICAL_STRUCTURE_MORPHOGENESIS		95	0.291564	1.9174	0.00261097	0.0160027	1	427	tags=40%, list=25%, signal=51%	up
GO_REGULATION_OF_TRANSFERASE_ACTIVITY	GO_REGULATION_OF_TRANSFERASE_ACTIVITY		92	0.324446	2.10007	0.0026178	0.00479739	0.907	726	tags=67%, list=43%, signal=112%	up
GO_RESPONSE_TO_ORGANIC_CYCLIC_COMPOUND	GO_RESPONSE_TO_ORGANIC_CYCLIC_COMPOUND		111	0.255806	1.70347	0.00266667	0.0494741	1	434	tags=37%, list=26%, signal=46%	up
GO_PROTEIN_COMPLEX_BIOGENESIS	GO_PROTEIN_COMPLEX_BIOGENESIS		109	0.283068	1.86873	0.00276243	0.0212752	1	693	tags=68%, list=41%, signal=108%	up
GSE4748_CTRL_VS_LPS_STIM_DC_3H_DN	GSE4748_CTRL_VS_LPS_STIM_DC_3H_DN		17	0.457075	1.79093	0.00414079	0.0325106	1	331	tags=53%, list=20%, signal=65%	up
GSE23308_CTRL_VS_CORTICOSTERONE_TREATED_MACROPHAGE_MINERALCORTICOID_REC_KO_DN	GSE23308_CTRL_VS_CORTICOSTERONE_TREATED_MACROPHAGE_MINERALCORTICOID_REC_KO_DN		16	0.506589	1.93226	0.00414938	0.0146341	0.998	746	tags=94%, list=44%, signal=166%	up
GSE37416_CTRL_VS_6H_F_TULARENSIS_LVS_NEUTROPHIL_DN	GSE37416_CTRL_VS_6H_F_TULARENSIS_LVS_NEUTROPHIL_DN		26	0.448704	2.04424	0.004158	0.00710318	0.98	362	tags=58%, list=21%, signal=72%	up
CAMP_UP.V1_UP	CAMP_UP.V1_UP		19	0.509001	2.04252	0.00420168	0.00717425	0.98	358	tags=58%, list=21%, signal=73%	up
GSE16385_MONOCYTE_VS_12H_ROSIGLITAZONE_IFNG_TNF_TREATED_MACROPHAGE_UP	GSE16385_MONOCYTE_VS_12H_ROSIGLITAZONE_IFNG_TNF_TREATED_MACROPHAGE_UP		15	0.554692	2.07657	0.00421941	0.00564513	0.951	759	tags=100%, list=45%, signal=180%	up
GSE360_HIGH_VS_LOW_DOSE_B_MALAYI_DC_UP	GSE360_HIGH_VS_LOW_DOSE_B_MALAYI_DC_UP		15	0.539265	2.05143	0.00422833	0.00676495	0.972	367	tags=60%, list=22%, signal=76%	up
GSE39152_CD103_NEG_VS_POS_MEMORY_CD8_TCELL_DN	GSE39152_CD103_NEG_VS_POS_MEMORY_CD8_TCELL_DN		19	0.506817	2.05139	0.00422833	0.0067603	0.972	400	tags=63%, list=24%, signal=82%	up
GSE41867_LCMV_ARMSTRONG_VS_CLONE13_DAY6_EFFECTOR_CD8_TCELL_DN	GSE41867_LCMV_ARMSTRONG_VS_CLONE13_DAY6_EFFECTOR_CD8_TCELL_DN		15	0.564854	2.1438	0.00424628	0.00358847	0.813	742	tags=100%, list=44%, signal=177%	up
GSE39820_TGFBETA1_VS_TGFBETA3_IN_IL6_TREATED_CD4_TCELL_DN	GSE39820_TGFBETA1_VS_TGFBETA3_IN_IL6_TREATED_CD4_TCELL_DN		18	0.525694	2.10279	0.00425532	0.00473568	0.901	150	tags=44%, list=9%, signal=48%	up
GSE13411_NAIVE_VS_IGM_MEMORY_BCELL_DN	GSE13411_NAIVE_VS_IGM_MEMORY_BCELL_DN		22	0.443949	1.90985	0.00426439	0.0167118	1	486	tags=68%, list=29%, signal=95%	up
GSE40274_FOXP3_VS_FOXP3_AND_IRF4_TRANSDUCED_ACTIVATED_CD4_TCELL_UP	GSE40274_FOXP3_VS_FOXP3_AND_IRF4_TRANSDUCED_ACTIVATED_CD4_TCELL_UP		17	0.493077	1.96472	0.00428265	0.0119967	0.996	175	tags=41%, list=10%, signal=45%	up
NGFIC_01	NGFIC_01		21	0.483625	2.0525	0.00429185	0.0067187	0.972	217	tags=48%, list=13%, signal=54%	up
GSE29618_PRE_VS_DAY7_POST_TIV_FLU_VACCINE_MONOCYTE_DN	GSE29618_PRE_VS_DAY7_POST_TIV_FLU_VACCINE_MONOCYTE_DN		16	0.532023	2.02536	0.00429185	0.00808317	0.986	327	tags=63%, list=19%, signal=77%	up
AMIT_EGF_RESPONSE_480_HELA	AMIT_EGF_RESPONSE_480_HELA		18	0.520459	2.04472	0.00430108	0.00709909	0.979	451	tags=61%, list=27%, signal=83%	up
GSE339_EX_VIVO_VS_IN_CULTURE_CD4POS_DC_UP	GSE339_EX_VIVO_VS_IN_CULTURE_CD4POS_DC_UP		24	0.438026	1.9195	0.00430108	0.0158284	1	759	tags=88%, list=45%, signal=157%	up
GSE360_CTRL_VS_L_DONOVANI_MAC_UP	GSE360_CTRL_VS_L_DONOVANI_MAC_UP		22	0.429302	1.84066	0.00430108	0.0249494	1	395	tags=55%, list=23%, signal=70%	up
LENAOUR_DENDRITIC_CELL_MATURATION_UP	LENAOUR_DENDRITIC_CELL_MATURATION_UP		37	0.374355	1.8878	0.00431035	0.0190609	1	891	tags=86%, list=53%, signal=179%	up
GSE22919_RESTING_VS_IL2_IL12_IL15_STIM_NK_CELL_UP	GSE22919_RESTING_VS_IL2_IL12_IL15_STIM_NK_CELL_UP		21	0.437622	1.86386	0.00431965	0.0218117	1	325	tags=48%, list=19%, signal=58%	up
GSE43863_NAIVE_VS_TFH_CD4_EFF_TCELL_D6_LCMV_UP	GSE43863_NAIVE_VS_TFH_CD4_EFF_TCELL_D6_LCMV_UP		18	0.453055	1.8335	0.00431965	0.0260083	1	580	tags=72%, list=34%, signal=109%	up
GO_NEGATIVE_REGULATION_OF_CELL_CYCLE_PHASE_TRANSITION	GO_NEGATIVE_REGULATION_OF_CELL_CYCLE_PHASE_TRANSITION		27	0.396622	1.82767	0.00434783	0.0267359	1	820	tags=89%, list=49%, signal=170%	up
GSE45365_NK_CELL_VS_CD11B_DC_MCMV_INFECTION_UP	GSE45365_NK_CELL_VS_CD11B_DC_MCMV_INFECTION_UP		23	0.394086	1.73764	0.00434783	0.0420325	1	747	tags=78%, list=44%, signal=138%	up
GSE17186_NAIVE_VS_CD21HIGH_TRANSITIONAL_BCELL_UP	GSE17186_NAIVE_VS_CD21HIGH_TRANSITIONAL_BCELL_UP		16	0.485006	1.91067	0.0043573	0.0166547	1	208	tags=44%, list=12%, signal=49%	up
GSE37301_GRANULOCYTE_MONOCYTE_PROGENITOR_VS_RAG2_KO_NK_CELL_DN	GSE37301_GRANULOCYTE_MONOCYTE_PROGENITOR_VS_RAG2_KO_NK_CELL_DN		18	0.50153	1.96688	0.00436681	0.011794	0.996	214	tags=44%, list=13%, signal=50%	up
GSE13485_CTRL_VS_DAY7_YF17D_VACCINE_PBMC_DN	GSE13485_CTRL_VS_DAY7_YF17D_VACCINE_PBMC_DN		25	0.435397	1.90291	0.00436681	0.0173599	1	641	tags=68%, list=38%, signal=108%	up
KARLSSON_TGFB1_TARGETS_DN	KARLSSON_TGFB1_TARGETS_DN		24	0.424896	1.89541	0.00436681	0.0182243	1	563	tags=67%, list=33%, signal=99%	up
GO_REGULATION_OF_SEQUENCE_SPECIFIC_DNA_BINDING_TRANSCRIPTION_FACTOR_ACTIVITY	GO_REGULATION_OF_SEQUENCE_SPECIFIC_DNA_BINDING_TRANSCRIPTION_FACTOR_ACTIVITY		22	0.41871	1.78678	0.00436681	0.0331627	1	429	tags=55%, list=25%, signal=72%	up
GO_SIGNAL_TRANSDUCTION_IN_RESPONSE_TO_DNA_DAMAGE	GO_SIGNAL_TRANSDUCTION_IN_RESPONSE_TO_DNA_DAMAGE		16	0.465594	1.76204	0.00436681	0.0373662	1	667	tags=88%, list=40%, signal=143%	up
SHAFFER_IRF4_TARGETS_IN_ACTIVATED_B_LYMPHOCYTE	SHAFFER_IRF4_TARGETS_IN_ACTIVATED_B_LYMPHOCYTE		18	0.480102	1.92574	0.00437637	0.0151939	0.999	802	tags=94%, list=48%, signal=178%	up
GSE19401_UNSTIM_VS_PAM2CSK4_STIM_FOLLICULAR_DC_DN	GSE19401_UNSTIM_VS_PAM2CSK4_STIM_FOLLICULAR_DC_DN		22	0.432618	1.88072	0.00437637	0.0197693	1	384	tags=45%, list=23%, signal=58%	up
EGR1_01	EGR1_01		20	0.506347	2.10966	0.00438597	0.00449032	0.89	217	tags=50%, list=13%, signal=57%	up
GSE43955_1H_VS_20H_ACT_CD4_TCELL_WITH_TGFB_IL6_UP	GSE43955_1H_VS_20H_ACT_CD4_TCELL_WITH_TGFB_IL6_UP		17	0.485755	1.89071	0.00438597	0.0187456	1	600	tags=71%, list=36%, signal=108%	up
GSE9006_1MONTH_VS_4MONTH_POST_TYPE_1_DIABETES_DX_PBMC_UP	GSE9006_1MONTH_VS_4MONTH_POST_TYPE_1_DIABETES_DX_PBMC_UP		19	0.463036	1.88734	0.0043956	0.0190756	1	360	tags=53%, list=21%, signal=66%	up
TEL2_Q6	TEL2_Q6		16	0.509953	1.94154	0.00440529	0.0137536	0.998	254	tags=50%, list=15%, signal=58%	up
YAGI_AML_WITH_11Q23_REARRANGED	YAGI_AML_WITH_11Q23_REARRANGED		29	0.398023	1.8877	0.00440529	0.0190564	1	400	tags=45%, list=24%, signal=58%	up
GSE27786_CD8_TCELL_VS_MONO_MAC_DN	GSE27786_CD8_TCELL_VS_MONO_MAC_DN		27	0.389724	1.79864	0.00441501	0.0312481	1	745	tags=89%, list=44%, signal=157%	up
GSE19923_E2A_KO_VS_E2A_AND_HEB_KO_DP_THYMOCYTE_UP	GSE19923_E2A_KO_VS_E2A_AND_HEB_KO_DP_THYMOCYTE_UP		29	0.447895	2.06495	0.00442478	0.00612057	0.964	747	tags=90%, list=44%, signal=158%	up
GO_NEGATIVE_REGULATION_OF_TRANSFERASE_ACTIVITY	GO_NEGATIVE_REGULATION_OF_TRANSFERASE_ACTIVITY		37	0.384302	1.99703	0.00443459	0.00980434	0.995	745	tags=76%, list=44%, signal=132%	up
GSE28737_WT_VS_BCL6_KO_FOLLICULAR_BCELL_UP	GSE28737_WT_VS_BCL6_KO_FOLLICULAR_BCELL_UP		18	0.472595	1.9028	0.00443459	0.017345	1	645	tags=78%, list=38%, signal=125%	up
GSE43957_UNTREATED_VS_NACL_TREATED_ANTI_CD3_CD28_STIM_CD4_TCELL_DN	GSE43957_UNTREATED_VS_NACL_TREATED_ANTI_CD3_CD28_STIM_CD4_TCELL_DN		21	0.451835	1.89523	0.00444444	0.0182331	1	896	tags=95%, list=53%, signal=200%	up
GSE44649_WT_VS_MIR155_KO_NAIVE_CD8_TCELL_DN	GSE44649_WT_VS_MIR155_KO_NAIVE_CD8_TCELL_DN		20	0.418605	1.75217	0.00444444	0.0394349	1	120	tags=25%, list=7%, signal=27%	up
BROWNE_HCMV_INFECTION_18HR_DN	BROWNE_HCMV_INFECTION_18HR_DN		20	0.489418	2.00106	0.00445434	0.00956409	0.995	825	tags=95%, list=49%, signal=184%	up
GSE27786_LSK_VS_CD4_TCELL_UP	GSE27786_LSK_VS_CD4_TCELL_UP		20	0.476072	1.99276	0.00445434	0.010074	0.995	848	tags=95%, list=50%, signal=189%	up
GO_PROTEIN_FOLDING	GO_PROTEIN_FOLDING		15	0.534011	1.98673	0.00445434	0.0105163	0.995	404	tags=67%, list=24%, signal=87%	up
GSE32986_GMCSF_VS_GMCSF_AND_CURDLAN_LOWDOSE_STIM_DC_UP	GSE32986_GMCSF_VS_GMCSF_AND_CURDLAN_LOWDOSE_STIM_DC_UP		37	0.386743	1.96959	0.00445434	0.0115809	0.996	821	tags=89%, list=49%, signal=170%	up
GO_COFACTOR_BIOSYNTHETIC_PROCESS	GO_COFACTOR_BIOSYNTHETIC_PROCESS		21	0.478574	1.98527	0.00446429	0.0106031	0.995	681	tags=81%, list=40%, signal=134%	up
GO_GLUCOSE_METABOLIC_PROCESS	GO_GLUCOSE_METABOLIC_PROCESS		19	0.440072	1.79973	0.00446429	0.0310666	1	651	tags=79%, list=39%, signal=127%	up
GSE43700_UNTREATED_VS_IL10_TREATED_PBMC_UP	GSE43700_UNTREATED_VS_IL10_TREATED_PBMC_UP		19	0.503567	2.01005	0.00447427	0.00903327	0.993	311	tags=53%, list=18%, signal=64%	up
GO_REGULATION_OF_CELL_GROWTH	GO_REGULATION_OF_CELL_GROWTH		46	0.346399	1.91546	0.00447427	0.0161688	1	830	tags=78%, list=49%, signal=150%	up
GSE35685_CD34POS_CD10NEG_CD62LPOS_VS_CD34POS_CD10POS_BONE_MARROW_UP	GSE35685_CD34POS_CD10NEG_CD62LPOS_VS_CD34POS_CD10POS_BONE_MARROW_UP		19	0.462552	1.89236	0.00447427	0.0185691	1	915	tags=100%, list=54%, signal=216%	up
GSE17721_LPS_VS_POLYIC_4H_BMDC_DN	GSE17721_LPS_VS_POLYIC_4H_BMDC_DN		20	0.434734	1.81663	0.00447427	0.0284238	1	673	tags=90%, list=40%, signal=148%	up
GSE37605_FOXP3_FUSION_GFP_VS_IRES_GFP_TREG_NOD_UP	GSE37605_FOXP3_FUSION_GFP_VS_IRES_GFP_TREG_NOD_UP		28	0.413019	1.87948	0.00448431	0.0198973	1	574	tags=68%, list=34%, signal=101%	up
GSE24142_EARLY_THYMIC_PROGENITOR_VS_DN3_THYMOCYTE_UP	GSE24142_EARLY_THYMIC_PROGENITOR_VS_DN3_THYMOCYTE_UP		26	0.448726	2.02824	0.0045045	0.00795153	0.986	326	tags=46%, list=19%, signal=56%	up
GSE13411_NAIVE_VS_MEMORY_BCELL_DN	GSE13411_NAIVE_VS_MEMORY_BCELL_DN		23	0.448555	1.97683	0.0045045	0.0111001	0.995	447	tags=61%, list=26%, signal=82%	up
GSE1740_UNSTIM_VS_IFNA_STIMULATED_MCSF_IFNG_DERIVED_MACROPHAGE_DN	GSE1740_UNSTIM_VS_IFNA_STIMULATED_MCSF_IFNG_DERIVED_MACROPHAGE_DN		19	0.447211	1.83178	0.0045045	0.0262729	1	437	tags=63%, list=26%, signal=84%	up
GO_CELLULAR_RESPONSE_TO_ABIOTIC_STIMULUS	GO_CELLULAR_RESPONSE_TO_ABIOTIC_STIMULUS		25	0.418925	1.911	0.00451467	0.0166359	1	563	tags=68%, list=33%, signal=101%	up
GO_NUCLEAR_ENVELOPE	GO_NUCLEAR_ENVELOPE		24	0.401268	1.73845	0.00451467	0.0418631	1	830	tags=83%, list=49%, signal=162%	up
GSE28408_LY6G_POS_VS_NEG_DC_DN	GSE28408_LY6G_POS_VS_NEG_DC_DN		29	0.419724	1.95763	0.00453515	0.0124813	0.998	677	tags=76%, list=40%, signal=124%	up
GSE14386_UNTREATED_VS_IFNA_TREATED_ACT_PBMC_MS_PATIENT_DN	GSE14386_UNTREATED_VS_IFNA_TREATED_ACT_PBMC_MS_PATIENT_DN		22	0.445875	1.9202	0.00453515	0.0157594	1	199	tags=36%, list=12%, signal=41%	up
GSE41176_UNSTIM_VS_ANTI_IGM_STIM_TAK1_KO_BCELL_24H_DN	GSE41176_UNSTIM_VS_ANTI_IGM_STIM_TAK1_KO_BCELL_24H_DN		24	0.431874	1.87239	0.00453515	0.020772	1	595	tags=63%, list=35%, signal=95%	up
GSE8621_UNSTIM_VS_LPS_PRIMED_AND_LPS_STIM_MACROPHAGE_UP	GSE8621_UNSTIM_VS_LPS_PRIMED_AND_LPS_STIM_MACROPHAGE_UP		35	0.394462	1.95012	0.00454545	0.0131477	0.998	899	tags=89%, list=53%, signal=186%	up
GSE36888_STAT5_AB_KNOCKIN_VS_WT_TCELL_IL2_TREATED_6H_DN	GSE36888_STAT5_AB_KNOCKIN_VS_WT_TCELL_IL2_TREATED_6H_DN		35	0.386207	1.9493	0.00454545	0.0131834	0.998	749	tags=80%, list=44%, signal=141%	up
GSE21774_CD62L_POS_CD56_BRIGHT_VS_CD62L_NEG_CD56_DIM_NK_CELL_UP	GSE21774_CD62L_POS_CD56_BRIGHT_VS_CD62L_NEG_CD56_DIM_NK_CELL_UP		25	0.427078	1.8729	0.00454545	0.0207219	1	326	tags=44%, list=19%, signal=54%	up
GSE46606_UNSTIM_VS_CD40L_IL2_IL5_DAY3_STIMULATED_BCELL_DN	GSE46606_UNSTIM_VS_CD40L_IL2_IL5_DAY3_STIMULATED_BCELL_DN		21	0.457948	1.8669	0.00454545	0.0214488	1	758	tags=86%, list=45%, signal=154%	up
CHICAS_RB1_TARGETS_LOW_SERUM	CHICAS_RB1_TARGETS_LOW_SERUM		15	0.484421	1.82407	0.00455581	0.0272501	1	756	tags=93%, list=45%, signal=168%	up
GSE29618_LAIV_VS_TIV_FLU_VACCINE_DAY7_MONOCYTE_DN	GSE29618_LAIV_VS_TIV_FLU_VACCINE_DAY7_MONOCYTE_DN		17	0.529157	2.07294	0.00457666	0.00579341	0.957	408	tags=59%, list=24%, signal=77%	up
GSE360_L_DONOVANI_VS_B_MALAYI_HIGH_DOSE_MAC_DN	GSE360_L_DONOVANI_VS_B_MALAYI_HIGH_DOSE_MAC_DN		20	0.4706	1.95775	0.00457666	0.0124794	0.998	286	tags=45%, list=17%, signal=54%	up
GO_POSITIVE_REGULATION_OF_PROTEOLYSIS	GO_POSITIVE_REGULATION_OF_PROTEOLYSIS		35	0.38662	1.94502	0.00457666	0.0134986	0.998	571	tags=60%, list=34%, signal=89%	up
YAMAZAKI_TCEB3_TARGETS_DN	YAMAZAKI_TCEB3_TARGETS_DN		42	0.36852	1.92864	0.00457666	0.0149402	0.998	701	tags=74%, list=42%, signal=123%	up
GSE360_CTRL_VS_M_TUBERCULOSIS_DC_UP	GSE360_CTRL_VS_M_TUBERCULOSIS_DC_UP		15	0.553688	2.05969	0.00458716	0.00635336	0.967	700	tags=93%, list=41%, signal=158%	up
GSE11961_UNSTIM_VS_ANTI_IGM_AND_CD40_STIM_6H_FOLLICULAR_BCELL_UP	GSE11961_UNSTIM_VS_ANTI_IGM_AND_CD40_STIM_6H_FOLLICULAR_BCELL_UP		34	0.387129	1.91633	0.00458716	0.0161428	1	798	tags=82%, list=47%, signal=153%	up
GSE17721_PAM3CSK4_VS_GADIQUIMOD_6H_BMDC_UP	GSE17721_PAM3CSK4_VS_GADIQUIMOD_6H_BMDC_UP		19	0.451197	1.86556	0.00458716	0.0216023	1	690	tags=84%, list=41%, signal=141%	up
GSE19941_LPS_VS_LPS_AND_IL10_STIM_IL10_KO_NFKBP50_KO_MACROPHAGE_DN	GSE19941_LPS_VS_LPS_AND_IL10_STIM_IL10_KO_NFKBP50_KO_MACROPHAGE_DN		18	0.509208	2.01179	0.0045977	0.00890607	0.992	124	tags=39%, list=7%, signal=42%	up
GSE2770_TGFB_AND_IL4_ACT_VS_ACT_CD4_TCELL_48H_UP	GSE2770_TGFB_AND_IL4_ACT_VS_ACT_CD4_TCELL_48H_UP		22	0.453356	1.9794	0.0045977	0.0109135	0.995	252	tags=41%, list=15%, signal=47%	up
GSE13411_NAIVE_BCELL_VS_PLASMA_CELL_DN	GSE13411_NAIVE_BCELL_VS_PLASMA_CELL_DN		38	0.367286	1.83558	0.0046083	0.02569	1	620	tags=71%, list=37%, signal=110%	up
GO_GLYCOSYL_COMPOUND_METABOLIC_PROCESS	GO_GLYCOSYL_COMPOUND_METABOLIC_PROCESS		27	0.391011	1.80084	0.0046083	0.0308854	1	335	tags=48%, list=20%, signal=59%	up
GSE11961_GERMINAL_CENTER_BCELL_DAY7_VS_GERMINAL_CENTER_BCELL_DAY40_UP	GSE11961_GERMINAL_CENTER_BCELL_DAY7_VS_GERMINAL_CENTER_BCELL_DAY40_UP		24	0.460825	2.01174	0.00461894	0.00889971	0.992	715	tags=83%, list=42%, signal=143%	up
GSE42021_CD24LO_TREG_VS_CD24LO_TCONV_THYMUS_DN	GSE42021_CD24LO_TREG_VS_CD24LO_TCONV_THYMUS_DN		25	0.417448	1.89208	0.00461894	0.0186042	1	261	tags=44%, list=15%, signal=51%	up
GO_MOTOR_ACTIVITY	GO_MOTOR_ACTIVITY		17	0.497749	1.94363	0.00464037	0.0135995	0.998	792	tags=94%, list=47%, signal=176%	up
GSE30971_WBP7_HET_VS_KO_MACROPHAGE_4H_LPS_STIM_UP	GSE30971_WBP7_HET_VS_KO_MACROPHAGE_4H_LPS_STIM_UP		27	0.459381	2.07808	0.00465116	0.00560219	0.949	402	tags=52%, list=24%, signal=67%	up
GSE1432_6H_VS_24H_IFNG_MICROGLIA_UP	GSE1432_6H_VS_24H_IFNG_MICROGLIA_UP		23	0.456493	2.0264	0.004662	0.00802092	0.986	772	tags=87%, list=46%, signal=158%	up
GSE17974_CTRL_VS_ACT_IL4_AND_ANTI_IL12_72H_CD4_TCELL_DN	GSE17974_CTRL_VS_ACT_IL4_AND_ANTI_IL12_72H_CD4_TCELL_DN		29	0.483869	2.19734	0.0046729	0.00246032	0.675	616	tags=76%, list=36%, signal=117%	up
BOCHKIS_FOXA2_TARGETS	BOCHKIS_FOXA2_TARGETS		41	0.378024	1.96824	0.00468384	0.0117223	0.996	784	tags=80%, list=46%, signal=147%	up
TSENG_IRS1_TARGETS_DN	TSENG_IRS1_TARGETS_DN		15	0.492301	1.88943	0.00468384	0.018855	1	192	tags=33%, list=11%, signal=37%	up
GO_RESPONSE_TO_LIGHT_STIMULUS	GO_RESPONSE_TO_LIGHT_STIMULUS		24	0.453271	2.00591	0.00469484	0.00927657	0.995	682	tags=75%, list=40%, signal=124%	up
GSE360_CTRL_VS_M_TUBERCULOSIS_MAC_UP	GSE360_CTRL_VS_M_TUBERCULOSIS_MAC_UP		22	0.467338	1.96259	0.00470588	0.0121416	0.996	834	tags=95%, list=49%, signal=186%	up
PEDERSEN_METASTASIS_BY_ERBB2_ISOFORM_7	PEDERSEN_METASTASIS_BY_ERBB2_ISOFORM_7		54	0.322294	1.80881	0.00470588	0.0296871	1	738	tags=74%, list=44%, signal=127%	up
GSE14769_40MIN_VS_360MIN_LPS_BMDM_UP	GSE14769_40MIN_VS_360MIN_LPS_BMDM_UP		23	0.461271	2.00286	0.00472813	0.00949161	0.995	473	tags=65%, list=28%, signal=89%	up
WHITFIELD_CELL_CYCLE_S	WHITFIELD_CELL_CYCLE_S		25	0.423483	1.91605	0.00475059	0.0161622	1	689	tags=84%, list=41%, signal=140%	up
GO_NUCLEAR_CHROMOSOME	GO_NUCLEAR_CHROMOSOME		64	0.317113	1.87585	0.00475059	0.020375	1	764	tags=83%, list=45%, signal=146%	up
GSE21670_STAT3_KO_VS_WT_CD4_TCELL_TGFB_TREATED_DN	GSE21670_STAT3_KO_VS_WT_CD4_TCELL_TGFB_TREATED_DN		24	0.410654	1.81571	0.00475059	0.0285624	1	716	tags=79%, list=42%, signal=136%	up
FULCHER_INFLAMMATORY_RESPONSE_LECTIN_VS_LPS_DN	FULCHER_INFLAMMATORY_RESPONSE_LECTIN_VS_LPS_DN		46	0.329803	1.79121	0.00475059	0.0324705	1	561	tags=57%, list=33%, signal=82%	up
GO_PROTEIN_MATURATION	GO_PROTEIN_MATURATION		27	0.403809	1.82772	0.00477327	0.0267452	1	222	tags=33%, list=13%, signal=38%	up
GO_RESPONSE_TO_DRUG	GO_RESPONSE_TO_DRUG		53	0.319151	1.78386	0.00477327	0.0335745	1	284	tags=30%, list=17%, signal=35%	up
GO_REGULATION_OF_PROTEIN_SERINE_THREONINE_KINASE_ACTIVITY	GO_REGULATION_OF_PROTEIN_SERINE_THREONINE_KINASE_ACTIVITY		45	0.338265	1.81492	0.00480769	0.0287025	1	648	tags=60%, list=38%, signal=95%	up
GO_PROTEOLYSIS	GO_PROTEOLYSIS		93	0.286591	1.82049	0.00484261	0.0278245	1	287	tags=29%, list=17%, signal=33%	up
GROSS_HYPOXIA_VIA_ELK3_UP	GROSS_HYPOXIA_VIA_ELK3_UP		42	0.349	1.83541	0.00486618	0.025702	1	783	tags=81%, list=46%, signal=147%	up
GO_TRANSPORTER_ACTIVITY	GO_TRANSPORTER_ACTIVITY		97	0.257995	1.68728	0.00487805	0.0534621	1	418	tags=36%, list=25%, signal=45%	up
GO_EXTRACELLULAR_STRUCTURE_ORGANIZATION	GO_EXTRACELLULAR_STRUCTURE_ORGANIZATION		42	0.337057	1.76081	0.00488998	0.0375968	1	272	tags=33%, list=16%, signal=39%	up
GO_PERINUCLEAR_REGION_OF_CYTOPLASM	GO_PERINUCLEAR_REGION_OF_CYTOPLASM		53	0.317645	1.79802	0.00493827	0.0312992	1	818	tags=77%, list=48%, signal=145%	up
GO_POSITIVE_REGULATION_OF_CATABOLIC_PROCESS	GO_POSITIVE_REGULATION_OF_CATABOLIC_PROCESS		26	0.421279	1.92444	0.00496278	0.015301	0.999	571	tags=69%, list=34%, signal=103%	up
GO_TRANSMEMBRANE_TRANSPORTER_ACTIVITY	GO_TRANSMEMBRANE_TRANSPORTER_ACTIVITY		74	0.285329	1.7327	0.00514139	0.0431392	1	418	tags=39%, list=25%, signal=50%	up
MODULE_88	MODULE_88		101	0.248712	1.62513	0.00519481	0.0708307	1	876	tags=72%, list=52%, signal=141%	up
BLALOCK_ALZHEIMERS_DISEASE_UP	BLALOCK_ALZHEIMERS_DISEASE_UP		124	0.217189	1.49615	0.00520833	0.120974	1	647	tags=53%, list=38%, signal=80%	up
GSE17721_0.5H_VS_12H_GARDIQUIMOD_BMDC_UP	GSE17721_0.5H_VS_12H_GARDIQUIMOD_BMDC_UP		18	0.46888	1.87355	0.00618557	0.0206438	1	466	tags=72%, list=28%, signal=99%	up
GSE17721_12H_VS_24H_GARDIQUIMOD_BMDC_UP	GSE17721_12H_VS_24H_GARDIQUIMOD_BMDC_UP		17	0.475746	1.8396	0.00622407	0.0251514	1	554	tags=71%, list=33%, signal=104%	up
GSE17721_POLYIC_VS_GARDIQUIMOD_12H_BMDC_DN	GSE17721_POLYIC_VS_GARDIQUIMOD_12H_BMDC_DN		17	0.451375	1.79188	0.00625	0.0323884	1	401	tags=53%, list=24%, signal=69%	up
GSE30971_CTRL_VS_LPS_STIM_MACROPHAGE_WBP7_KO_2H_UP	GSE30971_CTRL_VS_LPS_STIM_MACROPHAGE_WBP7_KO_2H_UP		16	0.484269	1.85114	0.00628931	0.0235414	1	461	tags=56%, list=27%, signal=77%	up
GSE557_WT_VS_I_AB_KO_DC_DN	GSE557_WT_VS_I_AB_KO_DC_DN		16	0.484508	1.84605	0.00630252	0.0241762	1	778	tags=94%, list=46%, signal=172%	up
GSE17721_POLYIC_VS_PAM3CSK4_4H_BMDC_DN	GSE17721_POLYIC_VS_PAM3CSK4_4H_BMDC_DN		15	0.538728	1.97951	0.0063425	0.010918	0.995	396	tags=67%, list=23%, signal=86%	up
GSE22443_IL2_VS_IL12_TREATED_ACT_CD8_TCELL_DN	GSE22443_IL2_VS_IL12_TREATED_ACT_CD8_TCELL_DN		25	0.440111	1.97738	0.0063425	0.0110647	0.995	865	tags=96%, list=51%, signal=194%	up
GSE3337_CTRL_VS_4H_IFNG_IN_CD8POS_DC_UP	GSE3337_CTRL_VS_4H_IFNG_IN_CD8POS_DC_UP		18	0.463792	1.82127	0.00639659	0.0276897	1	388	tags=56%, list=23%, signal=71%	up
GSE26488_CTRL_VS_PEPTIDE_INJECTION_HDAC7_DELTAP_TG_OT2_THYMOCYTE_DN	GSE26488_CTRL_VS_PEPTIDE_INJECTION_HDAC7_DELTAP_TG_OT2_THYMOCYTE_DN		25	0.433488	1.91418	0.00641026	0.0162442	1	466	tags=64%, list=28%, signal=87%	up
GSE24574_BCL6_HIGH_TFH_VS_NAIVE_CD4_TCELL_UP	GSE24574_BCL6_HIGH_TFH_VS_NAIVE_CD4_TCELL_UP		15	0.494997	1.89284	0.00641026	0.0185284	1	452	tags=67%, list=27%, signal=90%	up
GSE13547_WT_VS_ZFX_KO_BCELL_DN	GSE13547_WT_VS_ZFX_KO_BCELL_DN		30	0.40451	1.89131	0.00641026	0.0186749	1	758	tags=87%, list=45%, signal=155%	up
GSE3337_CTRL_VS_16H_IFNG_IN_CD8POS_DC_DN	GSE3337_CTRL_VS_16H_IFNG_IN_CD8POS_DC_DN		20	0.44295	1.84632	0.00643777	0.0241473	1	676	tags=75%, list=40%, signal=124%	up
GO_NUCLEOSIDE_MONOPHOSPHATE_METABOLIC_PROCESS	GO_NUCLEOSIDE_MONOPHOSPHATE_METABOLIC_PROCESS		18	0.482384	1.88382	0.00646552	0.0194129	1	335	tags=61%, list=20%, signal=75%	up
HALLMARK_FATTY_ACID_METABOLISM	HALLMARK_FATTY_ACID_METABOLISM		16	0.534753	2.04828	0.00647948	0.00689926	0.975	461	tags=69%, list=27%, signal=94%	up
RB_P130_DN.V1_UP	RB_P130_DN.V1_UP		23	0.462356	1.96412	0.00649351	0.012045	0.996	571	tags=74%, list=34%, signal=110%	up
GO_HEXOSE_METABOLIC_PROCESS	GO_HEXOSE_METABOLIC_PROCESS		25	0.436345	1.95926	0.00649351	0.0123776	0.997	315	tags=52%, list=19%, signal=63%	up
GSE360_L_DONOVANI_VS_B_MALAYI_LOW_DOSE_DC_DN	GSE360_L_DONOVANI_VS_B_MALAYI_LOW_DOSE_DC_DN		15	0.512813	1.91758	0.00649351	0.0159906	1	175	tags=40%, list=10%, signal=44%	up
GSE23505_UNTREATED_VS_4DAY_IL6_IL1_TREATED_CD4_TCELL_UP	GSE23505_UNTREATED_VS_4DAY_IL6_IL1_TREATED_CD4_TCELL_UP		26	0.407284	1.8505	0.00649351	0.0235725	1	680	tags=81%, list=40%, signal=133%	up
GSE16385_ROSIGLITAZONE_IL4_VS_ROSIGLITAZONE_ALONE_STIM_MACROPHAGE_DN	GSE16385_ROSIGLITAZONE_IL4_VS_ROSIGLITAZONE_ALONE_STIM_MACROPHAGE_DN		22	0.425252	1.82968	0.00649351	0.0265303	1	884	tags=95%, list=52%, signal=198%	up
GSE2405_0H_VS_1.5H_A_PHAGOCYTOPHILUM_STIM_NEUTROPHIL_UP	GSE2405_0H_VS_1.5H_A_PHAGOCYTOPHILUM_STIM_NEUTROPHIL_UP		30	0.360442	1.72543	0.00650759	0.0447896	1	953	tags=90%, list=56%, signal=203%	up
GSE43863_TH1_VS_LY6C_INT_CXCR5POS_MEMORY_CD4_TCELL_UP	GSE43863_TH1_VS_LY6C_INT_CXCR5POS_MEMORY_CD4_TCELL_UP		19	0.489661	2.00655	0.00655022	0.00923155	0.994	593	tags=74%, list=35%, signal=112%	up
GO_VACUOLAR_LUMEN	GO_VACUOLAR_LUMEN		18	0.488006	1.932	0.00655022	0.0146391	0.998	563	tags=72%, list=33%, signal=107%	up
GSE17721_0.5H_VS_4H_CPG_BMDC_UP	GSE17721_0.5H_VS_4H_CPG_BMDC_UP		18	0.500747	1.99342	0.00656455	0.0100335	0.995	695	tags=89%, list=41%, signal=149%	up
GSE11961_MEMORY_BCELL_DAY40_VS_GERMINAL_CENTER_BCELL_DAY40_UP	GSE11961_MEMORY_BCELL_DAY40_VS_GERMINAL_CENTER_BCELL_DAY40_UP		20	0.469003	1.93725	0.00656455	0.0142094	0.998	296	tags=45%, list=18%, signal=54%	up
GSE21670_STAT3_KO_VS_WT_CD4_TCELL_IL6_TREATED_UP	GSE21670_STAT3_KO_VS_WT_CD4_TCELL_IL6_TREATED_UP		16	0.509204	1.90762	0.00656455	0.0168807	1	461	tags=63%, list=27%, signal=85%	up
GSE17721_POLYIC_VS_PAM3CSK4_24H_BMDC_UP	GSE17721_POLYIC_VS_PAM3CSK4_24H_BMDC_UP		16	0.49741	1.88175	0.00657895	0.0196337	1	190	tags=38%, list=11%, signal=42%	up
KAAB_FAILED_HEART_ATRIUM_DN	KAAB_FAILED_HEART_ATRIUM_DN		18	0.458529	1.83752	0.00657895	0.0254549	1	267	tags=50%, list=16%, signal=59%	up
BIDUS_METASTASIS_DN	BIDUS_METASTASIS_DN		17	0.455224	1.76622	0.00657895	0.0367785	1	530	tags=65%, list=31%, signal=93%	up
GSE17721_CTRL_VS_LPS_12H_BMDC_UP	GSE17721_CTRL_VS_LPS_12H_BMDC_UP		20	0.439702	1.84512	0.00659341	0.0242763	1	620	tags=75%, list=37%, signal=117%	up
GSE36095_WT_VS_HDAC9_KO_TREG_UP	GSE36095_WT_VS_HDAC9_KO_TREG_UP		28	0.410719	1.92644	0.00660793	0.0151355	0.999	610	tags=71%, list=36%, signal=110%	up
GSE22935_WT_VS_MYD88_KO_MACROPHAGE_48H_MBOVIS_BCG_STIM_DN	GSE22935_WT_VS_MYD88_KO_MACROPHAGE_48H_MBOVIS_BCG_STIM_DN		15	0.530428	1.99993	0.00663717	0.00962102	0.995	282	tags=47%, list=17%, signal=56%	up
DAVICIONI_MOLECULAR_ARMS_VS_ERMS_DN	DAVICIONI_MOLECULAR_ARMS_VS_ERMS_DN		26	0.427971	1.90879	0.00663717	0.0168116	1	844	tags=88%, list=50%, signal=174%	up
GSE25087_FETAL_VS_ADULT_TREG_UP	GSE25087_FETAL_VS_ADULT_TREG_UP		27	0.398338	1.84976	0.00663717	0.0236618	1	499	tags=59%, list=30%, signal=83%	up
GSE8685_IL2_ACT_IL2_STARVED_VS_IL15_ACT_IL2_STARVED_CD4_TCELL_DN	GSE8685_IL2_ACT_IL2_STARVED_VS_IL15_ACT_IL2_STARVED_CD4_TCELL_DN		19	0.451457	1.81376	0.00663717	0.0288904	1	290	tags=42%, list=17%, signal=50%	up
GSE6674_ANTI_IGM_VS_PL2_3_STIM_BCELL_DN	GSE6674_ANTI_IGM_VS_PL2_3_STIM_BCELL_DN		17	0.460848	1.79187	0.00663717	0.0323724	1	783	tags=88%, list=46%, signal=163%	up
DEBIASI_APOPTOSIS_BY_REOVIRUS_INFECTION_DN	DEBIASI_APOPTOSIS_BY_REOVIRUS_INFECTION_DN		37	0.348921	1.77177	0.00665188	0.0358547	1	818	tags=81%, list=48%, signal=154%	up
GSE10325_MYELOID_VS_LUPUS_MYELOID_DN	GSE10325_MYELOID_VS_LUPUS_MYELOID_DN		15	0.493103	1.81597	0.00666667	0.0285421	1	336	tags=47%, list=20%, signal=58%	up
GSE26351_WNT_VS_BMP_PATHWAY_STIM_HEMATOPOIETIC_PROGENITORS_UP	GSE26351_WNT_VS_BMP_PATHWAY_STIM_HEMATOPOIETIC_PROGENITORS_UP		31	0.386143	1.85589	0.00668151	0.0229518	1	489	tags=55%, list=29%, signal=76%	up
GSE360_L_DONOVANI_VS_B_MALAYI_LOW_DOSE_MAC_DN	GSE360_L_DONOVANI_VS_B_MALAYI_LOW_DOSE_MAC_DN		18	0.470614	1.86747	0.00669643	0.0213943	1	378	tags=50%, list=22%, signal=64%	up
HIRSCH_CELLULAR_TRANSFORMATION_SIGNATURE_DN	HIRSCH_CELLULAR_TRANSFORMATION_SIGNATURE_DN		17	0.454219	1.74615	0.00669643	0.0403538	1	928	tags=100%, list=55%, signal=220%	up
GSE1460_DP_THYMOCYTE_VS_NAIVE_CD4_TCELL_ADULT_BLOOD_UP	GSE1460_DP_THYMOCYTE_VS_NAIVE_CD4_TCELL_ADULT_BLOOD_UP		40	0.367776	1.87474	0.00671141	0.0205097	1	693	tags=75%, list=41%, signal=124%	up
GSE2706_UNSTIM_VS_8H_LPS_DC_DN	GSE2706_UNSTIM_VS_8H_LPS_DC_DN		18	0.462698	1.83881	0.00671141	0.0252635	1	713	tags=78%, list=42%, signal=133%	up
GSE27786_LIN_NEG_VS_NEUTROPHIL_UP	GSE27786_LIN_NEG_VS_NEUTROPHIL_UP		21	0.433761	1.84559	0.00672646	0.0242204	1	660	tags=76%, list=39%, signal=124%	up
GSE9509_10MIN_VS_30MIN_LPS_STIM_IL10_KO_MACROPHAGE_UP	GSE9509_10MIN_VS_30MIN_LPS_STIM_IL10_KO_MACROPHAGE_UP		17	0.455737	1.79753	0.00672646	0.0313818	1	282	tags=47%, list=17%, signal=56%	up
MONNIER_POSTRADIATION_TUMOR_ESCAPE_DN	MONNIER_POSTRADIATION_TUMOR_ESCAPE_DN		35	0.341974	1.66364	0.00672646	0.05961	1	602	tags=54%, list=36%, signal=83%	up
GO_EXTRACELLULAR_MATRIX_DISASSEMBLY	GO_EXTRACELLULAR_MATRIX_DISASSEMBLY		18	0.476107	1.88954	0.00674157	0.0188733	1	272	tags=44%, list=16%, signal=52%	up
GSE24634_IL4_VS_CTRL_TREATED_NAIVE_CD4_TCELL_DAY3_UP	GSE24634_IL4_VS_CTRL_TREATED_NAIVE_CD4_TCELL_DAY3_UP		36	0.372077	1.79947	0.00674157	0.0311094	1	497	tags=58%, list=29%, signal=81%	up
GO_CENTRIOLE	GO_CENTRIOLE		16	0.476333	1.81274	0.00675676	0.0290928	1	712	tags=88%, list=42%, signal=150%	up
GO_PROTEIN_LOCALIZATION_TO_ORGANELLE	GO_PROTEIN_LOCALIZATION_TO_ORGANELLE		34	0.399033	1.94293	0.00677201	0.0136557	0.998	689	tags=76%, list=41%, signal=127%	up
REACTOME_SLC_MEDIATED_TRANSMEMBRANE_TRANSPORT	REACTOME_SLC_MEDIATED_TRANSMEMBRANE_TRANSPORT		26	0.424626	1.90869	0.00677201	0.0168144	1	418	tags=50%, list=25%, signal=65%	up
YAMAZAKI_TCEB3_TARGETS_UP	YAMAZAKI_TCEB3_TARGETS_UP		23	0.444503	1.91444	0.00678733	0.0162323	1	434	tags=52%, list=26%, signal=69%	up
NAGASHIMA_NRG1_SIGNALING_UP	NAGASHIMA_NRG1_SIGNALING_UP		20	0.455179	1.86991	0.00678733	0.0210959	1	374	tags=45%, list=22%, signal=57%	up
GSE3920_UNTREATED_VS_IFNB_TREATED_ENDOTHELIAL_CELL_DN	GSE3920_UNTREATED_VS_IFNB_TREATED_ENDOTHELIAL_CELL_DN		22	0.433745	1.8627	0.00678733	0.0219418	1	749	tags=86%, list=44%, signal=153%	up
GO_ORGANELLE_ASSEMBLY	GO_ORGANELLE_ASSEMBLY		39	0.339613	1.74066	0.00678733	0.0414351	1	818	tags=82%, list=48%, signal=156%	up
CHUNG_BLISTER_CYTOTOXICITY_UP	CHUNG_BLISTER_CYTOTOXICITY_UP		30	0.385781	1.88661	0.00680272	0.0191325	1	563	tags=60%, list=33%, signal=88%	up
GSE12366_PLASMA_CELL_VS_MEMORY_BCELL_UP	GSE12366_PLASMA_CELL_VS_MEMORY_BCELL_UP		22	0.410986	1.79182	0.00680272	0.0323685	1	282	tags=41%, list=17%, signal=48%	up
GO_SINGLE_ORGANISM_BEHAVIOR	GO_SINGLE_ORGANISM_BEHAVIOR		32	0.405398	1.95747	0.00681818	0.0124833	0.998	357	tags=44%, list=21%, signal=54%	up
GSE3982_MAC_VS_TH1_UP	GSE3982_MAC_VS_TH1_UP		22	0.420806	1.83177	0.00681818	0.0262561	1	427	tags=55%, list=25%, signal=72%	up
GSE17322_CD103_POS_VS_CD11B_HIGH_LUNG_DC_UP	GSE17322_CD103_POS_VS_CD11B_HIGH_LUNG_DC_UP		18	0.471781	1.91043	0.00683371	0.0166718	1	732	tags=83%, list=43%, signal=146%	up
GSE9006_TYPE_1_VS_TYPE_2_DIABETES_PBMC_AT_DX_UP	GSE9006_TYPE_1_VS_TYPE_2_DIABETES_PBMC_AT_DX_UP		18	0.469851	1.85485	0.00684931	0.0230923	1	394	tags=67%, list=23%, signal=86%	up
GSE2770_TGFB_AND_IL4_VS_IL4_TREATED_ACT_CD4_TCELL_48H_UP	GSE2770_TGFB_AND_IL4_VS_IL4_TREATED_ACT_CD4_TCELL_48H_UP		22	0.428955	1.84224	0.00684931	0.0246853	1	252	tags=36%, list=15%, signal=42%	up
GO_CHROMATIN_BINDING	GO_CHROMATIN_BINDING		37	0.34471	1.74525	0.00686499	0.0405678	1	814	tags=81%, list=48%, signal=153%	up
GSE360_DC_VS_MAC_L_DONOVANI_DN	GSE360_DC_VS_MAC_L_DONOVANI_DN		19	0.437302	1.81577	0.00688073	0.0285691	1	714	tags=79%, list=42%, signal=135%	up
GSE45837_WT_VS_GFI1_KO_PDC_DN	GSE45837_WT_VS_GFI1_KO_PDC_DN		15	0.504433	1.88476	0.00689655	0.0193349	1	463	tags=67%, list=27%, signal=91%	up
GTGCCAA_MIR96	GTGCCAA_MIR96		25	0.433048	1.90569	0.00694444	0.0170696	1	411	tags=52%, list=24%, signal=68%	up
GO_RESPONSE_TO_OXIDATIVE_STRESS	GO_RESPONSE_TO_OXIDATIVE_STRESS		47	0.330991	1.80262	0.00694444	0.0306435	1	265	tags=34%, list=16%, signal=39%	up
GSE26030_TH1_VS_TH17_DAY15_POST_POLARIZATION_DN	GSE26030_TH1_VS_TH17_DAY15_POST_POLARIZATION_DN		25	0.402443	1.76276	0.00696056	0.0372331	1	345	tags=44%, list=20%, signal=54%	up
GSE33162_HDAC3_KO_VS_HDAC3_KO_4H_LPS_STIM_MACROPHAGE_DN	GSE33162_HDAC3_KO_VS_HDAC3_KO_4H_LPS_STIM_MACROPHAGE_DN		28	0.395502	1.8291	0.00702576	0.0266047	1	217	tags=32%, list=13%, signal=36%	up
GRYDER_PAX3FOXO1_ENHANCERS_KO_DOWN	GRYDER_PAX3FOXO1_ENHANCERS_KO_DOWN		36	0.344219	1.71921	0.00702576	0.0460736	1	219	tags=31%, list=13%, signal=34%	up
GSE360_L_DONOVANI_VS_T_GONDII_DC_DN	GSE360_L_DONOVANI_VS_T_GONDII_DC_DN		35	0.378443	1.89745	0.00704225	0.017961	1	778	tags=74%, list=46%, signal=135%	up
[truncated: 970 more rows]
