# Supplementary material for: Efficient expansion of rare human circulating hematopoietic stem/progenitor cells in steady-state blood using a polypeptide-forming 3D culture
Source: Protein Cell. 2022 Mar 1;13(11):808–24. doi: 10.1007/s13238-021-00900-4 (PMC9237197; doi:10.1007/s13238-021-00900-4)
Supplement: Supplementary file 5 — Supplementary file5 (XLS 20 KB) [file 13238_2021_900_MOESM5_ESM.xls]

## Sheet: Sheet1
Patient information
Number	gender	Age	Diseases	Mobilization stratagies
1	Woman	70	Multiple myeloma	G-CSF + Plerixafor
2	Woman	56	Diffuse large B-cell lymphoma	G-CSF
4	Woman	44	Non Hodgkin's lymphoma (B-cell lymphoblastic lymphoma)	G-CSF
