# Supplementary material for: Efficient expansion of rare human circulating hematopoietic stem/progenitor cells in steady-state blood using a polypeptide-forming 3D culture
Source: Protein Cell. 2022 Mar 1;13(11):808–24. doi: 10.1007/s13238-021-00900-4 (PMC9237197; doi:10.1007/s13238-021-00900-4)
Supplement: Supplementary file 6 — Supplementary file6 (XLS 11 KB) [file 13238_2021_900_MOESM6_ESM.xls]

## Sheet: Primers for RT-PCR
Genes	Sequence (5' -> 3')
ATG5F	AAAGATGTGCTTCGAGATGTGT
ATG5R	CACTTTGTCAGTTACCAACGTCA
BaxF	CCCGAGAGGTCTTTTTCCGAG
BaxR	CCAGCCCATGATGGTTCTGAT
Beclin-1F	TGGGGAGGTTAGGATTTGGGA
Beclin-1R	GAGCCGTAGGGTGGAAAGC
CD34F	CTACAACACCTAGTACCCTTGGA
CD34R	GGTGAACACTGTGCTGATTACA
CDH5F	AAGCGTGAGTCGCAAGAATG
CDH5R	TCTCCAGGTTTTCGCCAGTG
c-KitF	CGTTCTGCTCCTACTGCTTCG
c-KitR	CCCACGCGGACTATTAAGTCT
c-MybF	ATCTCCCGAATCGAACAGATGT
c-MybR	TGCTTGGCAATAACAGACCAAC
c-MycF	GGCTCCTGGCAAAAGGTCA
c-MycR	CTGCGTAGTTGTGCTGATGT
CXCR4F	ACGCCACCAACAGTCAGAG
CXCR4R	AGTCGGGAATAGTCAGCAGGA
CyclinD1F	GCTGCGAAGTGGAAACCATC
CyclinD1R	CCTCCTTCTGCACACATTTGAA
E-CadherinF	ATTTTTCCCTCGACACCCGAT
E-CadherinR	TCCCAGGCGTAGACCAAGA
ETV6F	ATCAACCTCTCTCATCGGGAA
ETV6R	CAGTCTGCTATTCTCCCAATGG
Foxo3F	TCACGCACCAATTCTAACGC
Foxo3R	CACGGCTTGCTTACTGAAGG
GAPDHF	CTGGGCTACACTGAGCACC
GAPDHR	AAGTGGTCGTTGAGGGCAATG
GATA1F	TTGTCAGTAAACGGGCAGGTA
GATA1R	CTTGCGGTTTCGAGTCTGAAT
GATA2F	CAGCAAGGCTCGTTCCTGTT
GATA2R	GGCTTGATGAGTGGTCGGT
Gfi1F	CCGCGCTCATTTCTCGTCA
Gfi1R	ACGGAGGGAATAGTCTGGTCC
GliF	AACGCTATACAGATCCTAGCTCG
GliR	GTGCCGTTTGGTCACATGG
HerpF	TGCTGGTTCTAATCGGGGACA
HerpR	CCAGGGGAAGAAAGGTTCCG
Hes1F	ACGTGCGAGGGCGTTAATAC
Hes1R	GGGGTAGGTCATGGCATTGA
HoxA9F	TACGTGGACTCGTTCCTGCT
HoxA9 R	CGTCGCCTTGGACTGGAAG
HOXB4F	CGTGAGCACGGTAAACCCC
HOXB4R	CGAGCGGATCTTGGTGTTG
KDRF	GTGATCGGAAATGACACTGGAG
KDRR	CATGTTGGTCACTAACAGAAGCA
Ki-67F	GCCTGCTCGACCCTACAGA
Ki-67R	GCTTGTCAACTGCGGTTGC
LMO2F	AAGCGGATTCGTGCCTATGAG
LMO2R	AGTTGATGAGGAGGTATCTGTCA
MAP1LC3AF	AACATGAGCGAGTTGGTCAAG
MAP1LC3AR	GCTCGTAGATGTCCGCGAT
mixL1F	GGCGTCAGAGTGGGAAATCC
mixL1R	GGCAGGCAGTTCACATCTACC
N-CadherinF	TCAGGCGTCTGTAGAGGCTT
N-CadherinR	ATGCACATCCTTCGATAAGACTG
P21(CDKN1A)F	TGTCCGTCAGAACCCATGC
P21(CDKN1A)R	AAAGTCGAAGTTCCATCGCTC
P53F	ACTTGTCGCTCTTGAAGCTAC
P53R	GATGCGGAGAATCTTTGGAACA
RUNx1F	CTGCCCATCGCTTTCAAGGT
RUNX1R	GCCGAGTAGTTTTCATCATTGCC
SIRT1F	TAGCCTTGTCAGATAAGGAAGGA
SIRT1R	ACAGCTTCACAGTCAACTTTGT
SIRT2F	CACGCAGAACATAGATACCCTG
SIRT2R	CAGTGTGATGTGTAGAAGGTGC
SIRT3F	ACCCAGTGGCATTCCAGAC
SIRT3R	GGCTTGGGGTTGTGAAAGAAG
SIRT6F	CCCACGGAGTCTGGACCAT
SIRT6R	CTCTGCCAGTTTGTCCCTG
SMOF	TCGAATCGCTACCCTGCTG
SMOR	CAAGCCTCATGGTGCCATCT
TAL1F	CCAAAGTTGTGCGGCGTATC
TAL1R	CAGGCGGAGGATCTCATTCTT
TCLF	GCTCTACCCTGATGGACGATA
TCLR	TCCACGCCGTCAATCTTGATG
Tie2F	TTAGCCAGCTTAGTTCTCTGTGG
Tie2R	AGCATCAGATACAAGAGGTAGGG
VEGFR2F	GGCCCAATAATCAGAGTGGCA
VEGFR2R	CCAGTGTCATTTCCGATCACTTT
Wnt3aF	AGCTACCCGATCTGGTGGTC
Wnt3aR	CAAACTCGATGTCCTCGCTAC
β-globulinF	AGGAGAAGTCTGCCGTTACTG
β-globulinR	CCGAGCACTTTCTTGCCATGA
